# Supplementary material for: Towards a standardized bioinformatics infrastructure for N- and O-glycomics
Source: Nat Commun. 2019 Jul 22;10:3275. doi: 10.1038/s41467-019-11131-x (PMC6796180; doi:10.1038/s41467-019-11131-x)
Supplement: Supplementary file 3 — Supplementary Data 1 [file 41467_2019_11131_MOESM3_ESM.xlsx]

## Sheet: MIRAGE-SamplePrep
	MIRAGE MS Guidelines
	Guidelines for reporting mass spectrometric analysis data of glycans
	Provide the information below. When more than one element has to be reported (e.g. Enzymatic or chemical treatments), please continue in the adjacent columns.
	Required fields are marked with an * (If the field is not relevant for the experiment, it can be filled in with a 'NA' -Not applicable).
General features — (a) Global descriptors
*	Date stamp	2018-01-22
*	Responsible person. Provide name,	Niclas Karlsson
*	Affiliation	Institute of Biomedicine, University of Gothenburg
*	Stable contact information	niclas.karlsson@medkem.gu.se
1. Sample Origin
	Here “sample” is defined as any carbohydrate, polysaccharide, oligosaccharide or glycoconjugate that originates from any given starting material. The starting material may be a compound, mixture or cell product used to produce the oligosaccharide sample of interest. The source and/or methods used to produce the starting sample material can vary considerably but minimum information that describes …
*	General Information	Bovine Cervical mucin
	1.1 Biologically derived material
	Biologically derived material - Recombinantly produced material
	Cell type
	Growth/harvest conditions. Other modifications.
	Biologically derived material - Biological origin of Material
	Origin (biological fluid, tissue, etc)	Cervix Mucus
	Species	Bos Taurus
	Describe treatments and/or storage conditions
	Glycoprotein
	Biologically derived material - Purchased from commercial manufacturer
	Vendor and applicable item information
	1.2 Chemically derived material
	Synthesis steps or specify where the equivalent reaction protocol is available.
	Description of starting material
2. Sample Processing
	2.1 Sample Processing – Isolation
	Enzymatic treatments
	Enzymes used for oligosaccharide removal or modification of starting material
	Describe vendor or expression and purification procedure
	Sample material treated in-solution or immobilized? State also temperature, duration, volume, enzyme concentration
	Chemical treatments
	Define the technique for oligosaccharide release or other chemical modifications.	REDUCTIVE BETA ELIMINATION
	Reaction conditions (temperature, duration, volume and chemical concentrations).	50 mM NaOH, 0.5M NaBH4, 50 degrees 16 hours
	2.2 Sample Processing – Modification
	Enzymatic modifications
	Describe any treatments made to the isolated material.
	Enzyme concentration, supplier, biological source, incubation time and temperature.
	If novel glycosidase was used, provide information indicating the origin (i.e. species) of the enzyme.
	Chemical modifications
	Describe any treatments made to the isolated material.	REDUCTION
	Explain the type of modification employed	Reduced Reducing end
	Source of materials, description of kits used, reaction conditions and detailed workflow
	2.2 Sample Processing – Purification
	Purification steps	After reductive b elimination, salts are removed by cation exchange beads packed in zip tip pipets, eluted with water, samples were lyphilized and borate complexes removed by repeated MeOH addition/evaporation
3. Defined Sample
	Sample name	O-linked oligosaccharides

## Sheet: LC-PartOfMS
	LC-MS Settings
	For uploading of data to UniCarb-DB
	Please provide the information below.
	Required fields are marked with an * (If the field is not relevant for the experiment, it can be filled in with a 'NA' -Not applicable).
General features — (a) Global descriptors
*	Date stamp	2018-01-22
*	Responsible person. Provide name,	Niclas Karlsson
*	Affiliation	Institute of Biomedicine, University of Gothenburg
*	Stable contact information	niclas.karlsson@medkem.gu.se
1. HPLC
	HPLC manufacturer	Agilent
	HPLC brand	1100 Series
	Injector	Pal systems - HTC Pal
	Injector settings	3 ul drawn injected into a 2 ul loop
2. Method run
	Temperature	RT
*	Solvent a	10 mM (NH4)HCO3
*	Solvent b	10 mM (NH4)HCO3 in 80% acetonitrile
	Other solvent
*	Flow rate	approx 3-5 ul/min (static split from 250 ul/min)
	Gradient	0-50% B in 40 min, 50-100% B from 40-48 min
	Run time	78 min
*	Phase
3. Column
	Manufacturer	In-house
	Model
	Type of chromatography	Graphitized carbon
	Type of material	Graphitized carbon
	Column diameter	250 um
	Column length	10 cm
	Particle size	10 u

## Sheet: MIRAGE-MS
	MIRAGE MS Guidelines
	Guidelines for reporting mass spectrometric analysis data of glycans
	Provide the information below. When more than one element has to be reported (e.g. Software or files), please continue in the adjacent columns.
	Required fields are marked with an * (If the field is not relevant for the experiment, it can be filled in with a 'NA' -Not applicable).
1. General features
	1. General features — (a) Global descriptors
*	Date stamp	2018-01-22
*	Responsible person. Provide name,	Niclas Karlsson
*	Affiliation	Institute of Biomedicine, University of Gothenburg
*	Stable contact information	niclas.karlsson@medkem.gu.se
	Instrument manufacturer	Thermo Fisher
	Instrument model	LTQ Linear Ion Trap
	Customizations
	Ion mode	Negative
	1. General features — (b) Control and analysis software
	Software name	Xcalibur
	Version	2.2
	Manufacturer	Thermo Finnigan
	Availability	Propietary
	Upgrades not reflected in version number
	Switching criteria (tandem only)	MS2 triggered from the survey scan of the 2 most intense peaks > 200 in intensity
	Isolation width (global, or by MS level)	m/z 3.0
	Location of ‘parameters’ file
2. Ion sources
	2. Ion sources — (a) Electrospray Ionisation (ESI)
*	Supply type (static, or fed)	Liquid Chromatograhpy
	Interface name
	Catalog number, vendor, and any modifications made to the standard specification.	Thermo Fisher Electrospray
*	Sprayer name	Electrospray
	Sprayer type, coating, manufacturer, model and catalog number (where available)	Thermo Fisher metal needle
	Relevant voltages where appropriate (tip, cone, acceleration)	Source Voltage 2.5 kV, Capillary Voltage -15 V
	Degree of prompt fragmentation evaluated	Yes
	Whether in-source dissociation performed	No
	Other parameters if discriminant for the experiment (such as nebulizing gas and pressure )
	2. Ion sources — (b) MALDI
*	Plate composition (or type)	NA
*	Matrix composition (if applicable)	NA
*	Deposition technique	NA
*	Relevant voltages where appropriate	NA
	Degree of prompt fragmentation evaluated	NA
	PSD (or LID/ISD) summary, if performed	NA
*	Operation with or without delayed extraction	NA
*	Laser type (e.g., nitrogen) and wavelength (nm)	NA
	Other laser related parameters, if discriminating for the experiment	NA
3. Ion transfer optics
	Hardware options
	3. Post-source componentry — (a) Collision cell
	Collision-Induced Dissociation (CID)
*	Gas composition	He
	Gas pressure
*	Collision energy CID/function	Normalised energy 35
	Electron Transfer Dissociation (ETD)
	Reagent gas	NA
	Pressure	NA
	Reaction time	NA
	Number of reagent atoms	NA
	Electron Capture Dissociation (ECD)
*	Emitter type	NA
	Voltage	NA
	Current	NA
	3. Post-source componentry — (b) TOF drift tube
*	Reflectron status (on, off, none)	NA
	3. Post-source componentry — (c) Ion trap
	Final MS stage achieved	MS2
	3. Post-source componentry – (d) Ion mobility
*	Gas	NA
	Pressure	NA
	Instrument-specific parameters	NA
	3. Post-source componentry — (e) FT-ICR
	Peak selection	NA
	Pulse	NA
	Width	NA
	Voltage	NA
	Decay time	NA
	IR	NA
	Other parameters	NA
	3. Post-source componentry — (f) Detectors
	Detector type	Electron multiplier
4. Spectrum and peak list generation and annotation
	For this section, if software other than that listed in 1b (Control and analysis software) is used to perform a task, it must be supplied in each case.
	Software name	Xcalibur	Xcalibur
	Version	2.2	2.2
	Manufacturer	Thermo Finnigan	Thermo Finnigan
	Availability	Propietary	Propietary
	4. Spectrum and peak list generation and annotation — (a) Spectrum description
	Location of source (‘raw’) files
	Name	http://srm.swegrid.se/snic/bils/gu_medkem/ltq_glyco/raw/201102/BCM8-259.RAW	http://srm.swegrid.se/snic/bils/gu_medkem/ltq_glyco/mzml/201102/BCM8-259.mzML.gz
	Format	raw	mzml
	Identifying information for the target area
	URL
	4. Peak list generation and annotation — (b) Peak list generation
	Since several different applications may be used for the data acquisition, data post processing and spectrum annotation each used software should be recorded separately together with the information what modification has been done to the data.
	Software name	Xcalibur
	Version	2.2
	Manufacturer	Thermo Finnigan
	Availability	Propietary
	Customizations made to the software
	Software settings	MS2 was centroided and all peaks were exported
	Data file
	Name
	Format
	URL
	Acquisition number (from the ‘raw’ file) for all acquisitions combined in the peak list, total number and whether summed or averaged.
	Parameters triggering the generation of peak lists from raw data, where appropriate	all MS/s spectra accumulated within 1 Da within a chromatographic peak
	Raw data scoring	Manually retrieving all spectra within a chromatographic peak using Xcalibur
	Smoothing; whether applied, parameters
	Background threshold, or algorithm used	Xcalibur inbuilt removal of backround ions when data were converted from continous to centroided data
	Signal-to-noise estimation and method
	Percentage peak height for centroiding; or algorithm used, if appropriate
	Retention times for all acquisitions combined in the peak list
	m/z and intensity values
	4. Peak list generation and annotation — (c) Annotation and scoring
	Since several different applications may be used for the data acquisition, data post processing and spectrum annotation each used software should be recorded separately together with the information what modification has been done to the data.
	Software name	GlycoWorkBench
	Version
	Manufacturer	Imperial College London
	Availability	Open Source
	Software type	Association of structures with spectra and automated annotation of fragments
	Customizations made to the software	Automated annotation of fragments (Y,Z,A,B,C for neutral and X,Y,Z,A,B,C for adidic, 2 fragment sites)
	Software settings	Automated annotation of fragments (Y,Z,A,B,C for neutral and X,Y,Z,A,B,C for adidic, 2 fragment sites), fragments within m/z 0.5 of theoretical
	Data file generated by the software
	Name	Glycoworkbench.gwp
	Format	gwp
	URI
	Database matching
	Database settings
	Database queried	UniCarb-DB
	Taxonomical restrictions
	Other restrictions
	Allowed cleavages
	Mass accuracy
	Parent error	m/z 0.5
	Fragment error	m/z 0.5
	Scoring method	Spectra matching
	Scoring value format	UniCarb-DB triplet
	Scoring algorithm	dot product
	Scoring result	see individual entries in . gwp file
	Validation
	Validation status	Manually
	Validation value format	CSLC
	Validation result	see individual entries in . gwp file
