# Supplementary material for: Towards a standardized bioinformatics infrastructure for N- and O-glycomics
Source: Nat Commun. 2019 Jul 22;10:3275. doi: 10.1038/s41467-019-11131-x (PMC6796180; doi:10.1038/s41467-019-11131-x)
Supplement: Supplementary file 4 — Supplementary Data 2 [file 41467_2019_11131_MOESM4_ESM.xlsx]

## Sheet: TAB 2 Evidence
Release method	Labelling	Chromatography	Other methods	Chemical	Glycosidase	Lectin	Biosynthetic
REDUCTIVE BETA ELIMINATION	Reductive Amination	2D-HPLC	MONOSACCHARIDE ANALYSIS (individual)	ACETOLYSIS	PNGASE-F	WGA	BIOSYNTHETIC (RESIDUES)
NON-REDUCTIVE BETA ELIMINATION	Non-reductive Amination	AMINE HPLC-SIZE ANALYSIS	MONOSACCHARIDE ANALYSIS (mixture)	ACID LABILITY	PNGASE-A	RCA	BIOSYNTHETIC (SEQUENCE)
PNGaseF TREATMENT	PNP	ION-EXCHANGE HPLC-CHARGE ANALYSIS	SIALIC ACID ANALYSIS (individual)	ALKALINE LABILITY	SIALIDASE	RCA-120	BIOSYNTHETIC (LINKAGE)
PNGaseA TREATMENT	REDUCTION	NORMAL PHASE HPLC - SIZE ANALYSIS	SIALIC ACID ANALYSIS (mixture)	TRIMETHYLSILYLATION	B-GLUCOSIDASE	PNA	BIOSYNTHETIC (CONFIGS)
HYDRAZINE TREATMENT		SEC - SIZE ANALYSIS	SMITH DEGRADATION	PARTIAL ACID HYDROLYSIS	B-GLUCORONIDASE	ConA
		SEC WITH STANDARD	GLYCOBASE METHODOLOGY	PERIODATE OXIDATION	A-MANNOSIDASE	PHA-L
		PAPER CHROMATOGRAPHY WITH STANDARD	PARTIALLY METHYLATED ALDITOL ACETATES	DEAMINATION ANALYSIS	B-GALACTOSIDASE (3 and 4 linkage)	PSL
		NORMAL PHASE HPLC WITH STANDARD	GEL ELECTROPHORESIS WITH STANDARD	GALACTOTRANSFERASE LABELLING	B-GALACTOSIDASE (4 linked only)	UEA-I
		HPAEC WITH STANDARD	PAPER ELECTROPHORESIS WITH STANDARD	HF TREATMENT	ENDO D	UEA-II
		REVERSE PHASE HPLC WITH STANDARD	CARBON-13 NMR	METABOLIC LABELING	ENDO H	FVA
		GAS CHROMATOGRAPHY WITH STANDARD	PHOSPHORUS-31 NMR	METHANOLYSIS	ENDO F	SNA
		CAPILLARY ELECTROPHORESIS WITH. STANDARD	PROTON NMR		ENDO F1	AAA
		GRAPHITIZED CARBON HPLC	ELECTRON DENSITY MAPPING		ENDO F2	PHA-E
		GRAPHITIZED CARBON HPLC-RETENTION TIME	OPTICAL ROTATION		ENDO F3	DSA
			CIRCULAR DICHROISM		ENDO S	AAL
			X-RAY CRYSTALLOGRAPHY		B-N-ACETYL-HEXOSAMINIDASE	LCA
			ION MOBILITY CROSS SECTION		A-FUCOSIDASE	AIA
					A-GALACTOSIDASE	VVL
					α(2-3,6,8,9)-Sialidase (ABS)	MLL
					α(2-3)-Sialidase (NAN1)	MAA
					α(1-2,3,4,6)-Fucosidase (BKF)	SBA
					α(1-2)-Fucosidase (XMF)	PSA
					α(1-3,4)-Fucosidase (AMF)	GNL
					β(1-3,4)-Galactosidase (BTG)	HHL
					β(1-4)-Galactosidase (SPG)	NPL
					α(1-3,4,6)-Galactosidase (CBG)	ACL
					α(1-2,3,6)-Mannosidase (JBM)	ECL
					β-N-Acetylhexosaminidase (CUH)	GSL I
					β-N-Acetylhexosaminidase (JBH)	GSL I-B
						MAL I
						LTL
						BPL
						DBA
						MPL
						PTL
						SJA
						VVA
						WFA
						DAL
						GSL II
						LEL
						STL
						MAL II
