# Supplementary material for: Towards a standardized bioinformatics infrastructure for N- and O-glycomics
Source: Nat Commun. 2019 Jul 22;10:3275. doi: 10.1038/s41467-019-11131-x (PMC6796180; doi:10.1038/s41467-019-11131-x)
Supplement: Supplementary file 5 — Supplemenary Data 3 [file 41467_2019_11131_MOESM5_ESM.zip]

Archive with 1 entries (1 files):
- NCOMMS-19-01763-s05.xml
