# Supplementary material for: Towards a standardized bioinformatics infrastructure for N- and O-glycomics
Source: Nat Commun. 2019 Jul 22;10:3275. doi: 10.1038/s41467-019-11131-x (PMC6796180; doi:10.1038/s41467-019-11131-x)
Supplement: Supplementary file 5 — Supplemenary Data 3 [file 41467_2019_11131_MOESM5_ESM.zip › NCOMMS-19-01763-s05.xml]

<?xml version="1.0" encoding="ISO-8859-1"?>
<GlycanWorkspace>
<Configuration>
<dictionaries>
<uoxf_residueStylesFile>/conf/residue_styles_uoxf</uoxf_residueStylesFile>
<uoxfcol_residuePlacementsFile>/conf/residue_placements_uoxf</uoxfcol_residuePlacementsFile>
<uoxf_linkageStylesFile>/conf/linkage_styles_uoxf</uoxf_linkageStylesFile>
<crossRingFragmentTypesFile>/conf/cross_ring_fragment_types</crossRingFragmentTypesFile>
<uoxf_residuePlacementsFile>/conf/residue_placements_uoxf</uoxf_residuePlacementsFile>
<cfgLink_residueStylesFile>/conf/residue_styles_cfg</cfgLink_residueStylesFile>
<cfgBW_linkageStylesFile>/conf/linkage_styles_cfg</cfgBW_linkageStylesFile>
<residueTypesFile>/conf/residue_types</residueTypesFile>
<coreTypesFile>/conf/core_types</coreTypesFile>
<cfgBW_residueStylesFile>/conf/residue_styles_cfgbw</cfgBW_residueStylesFile>
<cfgBW_residuePlacementsFile>/conf/residue_placements_cfg</cfgBW_residuePlacementsFile>
<cfg_linkageStylesFile>/conf/linkage_styles_cfg</cfg_linkageStylesFile>
<uoxfcol_linkageStylesFile>/conf/linkage_styles_uoxf</uoxfcol_linkageStylesFile>
<text_residueStylesFile>/conf/residue_styles_text</text_residueStylesFile>
<cfgLink_linkageStylesFile>/conf/linkage_styles_cfglink</cfgLink_linkageStylesFile>
<uoxfcol_residueStylesFile>/conf/residue_styles_uoxfcol</uoxfcol_residueStylesFile>
<terminalTypesFile>/conf/terminal_types</terminalTypesFile>
<cfgLink_residuePlacementsFile>/conf/residue_placements_uoxf</cfgLink_residuePlacementsFile>
<text_linkageStylesFile>/conf/linkage_styles_cfg</text_linkageStylesFile>
<cfg_residuePlacementsFile>/conf/residue_placements_cfg</cfg_residuePlacementsFile>
<text_residuePlacementsFile>/conf/residue_placements_cfg</text_residuePlacementsFile>
<cfg_residueStylesFile>/conf/residue_styles_cfg</cfg_residueStylesFile>
</dictionaries>
<PeakPicker>
<deconvolution_fitting_eps_abs>1.0E-5</deconvolution_fitting_eps_abs>
<thresholds_peak_bound>200.0</thresholds_peak_bound>
<wavelet_transform_spacing>0.0010</wavelet_transform_spacing>
<thresholds_search_radius>3</thresholds_search_radius>
<deconvolution_fitting_penalties_left_width>0.0</deconvolution_fitting_penalties_left_width>
<thresholds_fwhm_bound>0.2</thresholds_fwhm_bound>
<deconvolution_skip_deconvolution>yes</deconvolution_skip_deconvolution>
<Optimization_iterations>15</Optimization_iterations>
<deconvolution_asym_threshold>0.3</deconvolution_asym_threshold>
<thresholds_signal_to_noise>2.0</thresholds_signal_to_noise>
<Optimization_penalties_right_width>1.0</Optimization_penalties_right_width>
<thresholds_noise_level>0.1</thresholds_noise_level>
<Optimization_penalties_position>0.0</Optimization_penalties_position>
<Optimization_optimization>no</Optimization_optimization>
<deconvolution_fitting_max_iteration>10</deconvolution_fitting_max_iteration>
<deconvolution_scaling>0.12</deconvolution_scaling>
<deconvolution_fitting_penalties_position>0.0</deconvolution_fitting_penalties_position>
<deconvolution_fitting_penalties_right_width>0.0</deconvolution_fitting_penalties_right_width>
<deconvolution_fitting_fwhm_threshold>0.7</deconvolution_fitting_fwhm_threshold>
<deconvolution_right_width>2</deconvolution_right_width>
<deconvolution_fitting_eps_rel>1.0E-5</deconvolution_fitting_eps_rel>
<Optimization_penalties_left_width>1.0</Optimization_penalties_left_width>
<Optimization_delta_abs_error>1.0E-4</Optimization_delta_abs_error>
<deconvolution_left_width>2</deconvolution_left_width>
<Optimization_delta_rel_error>1.0E-4</Optimization_delta_rel_error>
<thresholds_correlation>0.5</thresholds_correlation>
<thresholds_peak_bound_ms2_level>50.0</thresholds_peak_bound_ms2_level>
<wavelet_transform_scale>0.15</wavelet_transform_scale>
<deconvolution_fitting_penalties_height>1.0</deconvolution_fitting_penalties_height>
<WinLen>200.0</WinLen>
</PeakPicker>
<FileHistory>
<file_path3>/Users/nicklaskarlsson/Documents/2016/artiklar/unicarb/Cervical.gwp</file_path3>
<file_path2>/Users/nicklaskarlsson/Documents/2016/artiklar/unicarb/template.gwp</file_path2>
<file_path1>/Users/nicklaskarlsson/Documents/2016/artiklar/unicarb/Cervical2.gwp</file_path1>
<file_path0>/Users/nicklaskarlsson/Documents/2016/artiklar/unicarb/Cervical3.gwp</file_path0>
<file_path7>/Users/nicklaskarlsson/Dropbox/Unicarbgwp/Oglycans from cystic fluid - Serous Ovarian cancer.gwp</file_path7>
<file_path6>/Users/nicklaskarlsson/Documents/2016/artiklar/unicarb/bcm259-1.gwp</file_path6>
<file_path5>/Users/nicklaskarlsson/Documents/2016/artiklar/gastric-jin/675.gwp</file_path5>
<file_path4>/Users/nicklaskarlsson/Documents/2016/artiklar/CERVICAL.gwp</file_path4>
<file_type1>Workspace</file_type1>
<file_type2>Workspace</file_type2>
<file_type3>Workspace</file_type3>
<file_type4>Workspace</file_type4>
<file_type0>Workspace</file_type0>
<file_type5>Workspace</file_type5>
<file_type6>Workspace</file_type6>
<file_type7>Workspace</file_type7>
</FileHistory>
<ResidueHistory>
<queue_size>3</queue_size>
<type_name2>S</type_name2>
<type_name1>Hex</type_name1>
<type_name0>HexNAc</type_name0>
</ResidueHistory>
<AnnotationReportOptions>
<draw_y_margin>20</draw_y_margin>
<annotation_line_miny>12</annotation_line_miny>
<chart_width>700</chart_width>
<annotation_margin>10</annotation_margin>
<annotation_mz_size>10</annotation_mz_size>
<show_raw_spectrum>true</show_raw_spectrum>
<show_complete_peak_list>false</show_complete_peak_list>
<show_empty_annotations>false</show_empty_annotations>
<spectrum_color>-16777216</spectrum_color>
<show_max_intensity>true</show_max_intensity>
<show_relative_intensities>true</show_relative_intensities>
<annotation_mz_font>SansSerif.plain</annotation_mz_font>
<chart_y_margin>20</chart_y_margin>
<annotation_line_width>1.0</annotation_line_width>
<highlighted_color>-256</highlighted_color>
<draw_x_margin>20</draw_x_margin>
<chart_height>400</chart_height>
<chart_x_margin>20</chart_x_margin>
<mass_text_color>-16777216</mass_text_color>
<scale_glycans>0.35</scale_glycans>
<connection_lines_color>-4144960</connection_lines_color>
</AnnotationReportOptions>
<PeakfinderOptions>
<min_pyr>0</min_pyr>
<min_neu5ac>0</min_neu5ac>
<min_ddhex>0</min_ddhex>
<derivatization>Und</derivatization>
<max_hep>0</max_hep>
<min_hexa>0</min_hexa>
<reducing_end>freeEnd</reducing_end>
<max_pc>0</max_pc>
<min_hep>0</min_hep>
<max_dpen>0</max_dpen>
<max_mehex>0</max_mehex>
<max_ddhex>0</max_ddhex>
<min_hex>0</min_hex>
<max_neu5aclac>0</max_neu5aclac>
<min_neu5gclac>0</min_neu5gclac>
<min_mur>0</min_mur>
<min_kdp>0</min_kdp>
<min_kdn>0</min_kdn>
<max_neu5gclac>0</max_neu5gclac>
<min_dhex>0</min_dhex>
<min_neu5gc>0</min_neu5gc>
<min_hexnac>0</min_hexnac>
<max_pen>0</max_pen>
<max_hexn>0</max_hexn>
<max_mur>0</max_mur>
<max_dhex>2</max_dhex>
<max_kdn>0</max_kdn>
<max_kdo>0</max_kdo>
<max_ac>0</max_ac>
<max_hexa>0</max_hexa>
<min_p>0</min_p>
<min_pen>0</min_pen>
<max_p>0</max_p>
<min_dpen>0</min_dpen>
<min_neu5aclac>0</min_neu5aclac>
<min_s>0</min_s>
<other_redend_mass>0.0</other_redend_mass>
<min_or2>0</min_or2>
<min_or3>0</min_or3>
<or1_mass>0.0</or1_mass>
<max_neu5ac>2</max_neu5ac>
<max_s>0</max_s>
<min_or1>0</min_or1>
<min_mehex>0</min_mehex>
<max_hexnac>7</max_hexnac>
<max_hex>8</max_hex>
<or3_mass>0.0</or3_mass>
<or2_mass>0.0</or2_mass>
<min_hexn>0</min_hexn>
<min_dhexa>0</min_dhexa>
<min_pc>0</min_pc>
<max_dhexa>0</max_dhexa>
<other_redend_name>XXX</other_redend_name>
<min_ac>0</min_ac>
<max_or1>0</max_or1>
<max_neu5gc>0</max_neu5gc>
<max_pyr>0</max_pyr>
<max_or2>0</max_or2>
<max_or3>0</max_or3>
</PeakfinderOptions>
<FragmentOptions>
<add_xfragments>true</add_xfragments>
<add_cfragments>true</add_cfragments>
<max_no_crossrings>1</max_no_crossrings>
<internal_fragments>false</internal_fragments>
<add_afragments>true</add_afragments>
<max_no_cleavages>2</max_no_cleavages>
<add_zfragments>true</add_zfragments>
<add_yfragments>true</add_yfragments>
<add_bfragments>true</add_bfragments>
</FragmentOptions>
<ProfilerOptions>
<dictionaries>Carbbank</dictionaries>
<derivatization>Und</derivatization>
<last_type/>
<other_redend_mass>0.0</other_redend_mass>
<other_redend_name/>
<user_dictionaries_filename/>
<reducing_end>freeEnd</reducing_end>
<last_source/>
<last_dict_name/>
<clear_existing_annotations>false</clear_existing_annotations>
</ProfilerOptions>
<CompositionOptions>
<dpen>0</dpen>
<or1>0</or1>
<dhexa>0</dhexa>
<or2>0</or2>
<ddhex>0</ddhex>
<neu5aclac>0</neu5aclac>
<pyr>0</pyr>
<hexnac>0</hexnac>
<hex>0</hex>
<hep>0</hep>
<or1_mass>0.0</or1_mass>
<or3>0</or3>
<neu5gc>0</neu5gc>
<hexn>0</hexn>
<mur>0</mur>
<or3_mass>0.0</or3_mass>
<or2_mass>0.0</or2_mass>
<mehex>0</mehex>
<pen>0</pen>
<kdp>0</kdp>
<kdn>0</kdn>
<s>0</s>
<hexa>0</hexa>
<neu5ac>0</neu5ac>
<pc>0</pc>
<p>0</p>
<neu5gclac>0</neu5gclac>
<ac>0</ac>
<dhex>0</dhex>
</CompositionOptions>
<AnnotationOptions>
<gain_nh3>false</gain_nh3>
<loss_co2>false</loss_co2>
<max_ex_k_ions>999</max_ex_k_ions>
<max_ex_li_ions>999</max_ex_li_ions>
<derive_from_parent>true</derive_from_parent>
<mass_accuracy>0.5</mass_accuracy>
<max_no_na_ions>0</max_no_na_ions>
<max_no_charges>2</max_no_charges>
<max_ex_na_ions>999</max_ex_na_ions>
<max_no_k_ions>0</max_no_k_ions>
<mass_accuracy_unit>Da</mass_accuracy_unit>
<max_no_li_ions>0</max_no_li_ions>
<loss_nh3>false</loss_nh3>
<max_no_h_ions>2</max_no_h_ions>
<gain_co2>false</gain_co2>
<gain_h2o>false</gain_h2o>
<negative_mode>true</negative_mode>
<loss_h2o>false</loss_h2o>
<compute_exchanges>false</compute_exchanges>
<clear_existing_annotations>true</clear_existing_annotations>
</AnnotationOptions>
<GAGOptions>
<allow_redend_loss>false</allow_redend_loss>
<gag_families>heparan</gag_families>
<min_no_units>1</min_no_units>
<modifications/>
<max_no_sulfates>999</max_no_sulfates>
<max_no_acetyls>999</max_no_acetyls>
<min_no_acetyls>0</min_no_acetyls>
<is_reduced>false</is_reduced>
<derivatization>Und</derivatization>
<max_no_units>5</max_no_units>
<min_no_sulfates>0</min_no_sulfates>
<is_unsaturated>true</is_unsaturated>
<allow_unlikely_acetylation>false</allow_unlikely_acetylation>
</GAGOptions>
<ProfilesComparisonReportOptions>
<deconvolution>0</deconvolution>
<normalizebyrow>true</normalizebyrow>
<representation>1</representation>
<normalization>3</normalization>
</ProfilesComparisonReportOptions>
<GraphicOptions>
<mass_text_font_face_custom>SansSerif.plain</mass_text_font_face_custom>
<collapse_multiple_antennae>true</collapse_multiple_antennae>
<node_font_size_custom>14</node_font_size_custom>
<mass_text_space_custom>15</mass_text_space_custom>
<node_space_custom>30</node_space_custom>
<show_masses>false</show_masses>
<linkage_info_size_custom>12</linkage_info_size_custom>
<node_size_custom>22</node_size_custom>
<show_info_custom>true</show_info_custom>
<node_font_face_custom>SansSerif.plain</node_font_face_custom>
<show_masses_canvas>true</show_masses_canvas>
<notation>cfg</notation>
<composition_font_size_custom>18</composition_font_size_custom>
<orientation>0</orientation>
<theme>org.pushingpixels.substance.api.skin.OfficeBlue2007Skin</theme>
<display>normalinfo</display>
<show_info>true</show_info>
<save_spectra>false</save_spectra>
<scale_canvas>1.0</scale_canvas>
<composition_font_face_custom>SansSerif.plain</composition_font_face_custom>
<mass_text_size_custom>14</mass_text_size_custom>
<node_sub_space_custom>1</node_sub_space_custom>
<linkage_info_font_face_custom>Serif.plain</linkage_info_font_face_custom>
<show_redend>false</show_redend>
<structures_space_custom>40</structures_space_custom>
</GraphicOptions>
<MassOptions>
<ion_cloud>-H</ion_cloud>
<reducing_end_type>redEnd</reducing_end_type>
<derivatization>Und</derivatization>
<neutral_exchanges>0</neutral_exchanges>
<isotope>MONO</isotope>
</MassOptions>
</Configuration>
<Scan name="1032.19@12.25" is_msms="true"> 
<Structures>
<Glycan structure="redEnd--??1D-GalNAc,p}((((--??1HexNAc,p)--??1HexNAc,p)--??1Hex,p)--??1Hex,p)--??1S$MONO,Und,-H,0,redEnd"/>
</Structures>
<Fragments/>
<PeakList/>
<AnnotatedPeakList/>
<Notes>
----- Scans  -----
Scan MS: Not recorded
Scan MS/MS: Not recorded
Precursor: 1032.19
Retention time: 12.25
Stability:  Not recorded
Orthogonal:  Biosynthetic (residues), Biosynthetic (sequence), 
Quantity:  15580.5
----- Database  -----
Database:  UniCarb-DB
Taxonomical restrictions:  None
Other restrictions:  None
Allowed cleavages:  None
Parent error:  NR
Fragment error:  NR
Mass accuracy: null
Scoring method: NR
Scoring algorithm:  NR
Scoring result:  NR,NR,NR
Scoring value format:  UniCarb-DB triplet
Output data file: 
Output data file format: 
Output data file URI: 
----- Validation  -----
Validation status:  Manually
Validation value format: CSLC
Validation result:  0.87,0.87,1,1
Validation level:  MS
Other: 
</Notes>
</Scan>
<Scan name="1339.09@12.32" is_msms="true"> 
<Structures>
<Glycan structure="redEnd--??1D-GalNAc,p(--6b1D-GlcNAc,p(--4b1D-Gal,p(--4b1D-GalNAc,p)--3a2D-NeuGc,p)--6?1S)--3b1D-Gal,p$MONO,Und,-H,0,redEnd"/>
</Structures>
<Fragments>
<Glycan structure="redEnd--??1D-GalNAc,p(--6b1D-GlcNAc,p(--4b1D-Gal,p(--4b1D-GalNAc,p)--3a2D-NeuGc,p)--6?1S)--3b1D-Gal,p$MONO,Und,-H,0,redEnd"/>
<FragmentCollection>
<FragmentEntry fragment="b1D-GlcNAc,p/#acleavage_0_2(--4b1D-Gal,p(--4b1D-GalNAc,p/#ycleavage)--3a2D-NeuGc,p)--6?1S$MONO,Und,-H,0,redEnd" name="^{0,2}A_{GlcNAc}Y" mass="669.142227877" score="0.0"/>
<FragmentEntry fragment="redEnd--??1D-GalNAc,p(--6b1D-GlcNAc,p(--4b1D-Gal,p(--4b1D-GalNAc,p)--3a2D-NeuGc,p/#zcleavage)--6?1S)--3b1D-Gal,p/#zcleavage$MONO,Und,-H,0,redEnd" name="ZZ" mass="835.252840957" score="0.0"/>
<FragmentEntry fragment="redEnd--??1D-GalNAc,p(--6b1D-GlcNAc,p(--4b1D-Gal,p(--4b1D-GalNAc,p/#ycleavage)--3a2D-NeuGc,p)--6?1S)--3b1D-Gal,p/#xcleavage_0_2$MONO,Und,-H,0,redEnd" name="Y^{0,2}X_{Gal}" mass="1017.295493631" score="0.0"/>
<FragmentEntry fragment="redEnd--??1D-GalNAc,p(--6b1D-GlcNAc,p(--4b1D-Gal,p(--4b1D-GalNAc,p/#ycleavage)--3a2D-NeuGc,p/#xcleavage_0_4)--6?1S)--3b1D-Gal,p$MONO,Und,-H,0,redEnd" name="Y^{0,4}X_{NeuGc}" mass="1017.2954936310002" score="0.0"/>
<FragmentEntry fragment="redEnd--??1D-GalNAc,p(--6b1D-GlcNAc,p(--4b1D-Gal,p(--4b1D-GalNAc,p/#ycleavage)--3a2D-NeuGc,p)--6?1S)--3b1D-Gal,p/#xcleavage_0_2$MONO,Und,-H,0,redEnd" name="Y^{0,2}X_{Gal}" mass="1017.295493631" score="0.0"/>
<FragmentEntry fragment="redEnd--??1D-GalNAc,p(--6b1D-GlcNAc,p(--4b1D-Gal,p(--4b1D-GalNAc,p/#ycleavage)--3a2D-NeuGc,p/#xcleavage_0_4)--6?1S)--3b1D-Gal,p$MONO,Und,-H,0,redEnd" name="Y^{0,4}X_{NeuGc}" mass="1017.2954936310002" score="0.0"/>
<FragmentEntry fragment="redEnd--??1D-GalNAc,p(--6b1D-GlcNAc,p(--4b1D-Gal,p(--4b1D-GalNAc,p)--3a2D-NeuGc,p/#ycleavage)--6?1S)--3b1D-Gal,p$MONO,Und,-H,0,redEnd" name="Y" mass="1033.326793759" score="0.0"/>
<FragmentEntry fragment="?1D-GalNAc,p/#acleavage_0_2(--6b1D-GlcNAc,p(--4b1D-Gal,p(--4b1D-GalNAc,p/#ycleavage)--3a2D-NeuGc,p)--6?1S)--3b1D-Gal,p$MONO,Und,-H,0,redEnd" name="^{0,2}A_{GalNAc}Y" mass="1034.274423838" score="0.0"/>
<FragmentEntry fragment="redEnd--??1D-GalNAc,p(--6b1D-GlcNAc,p(--4b1D-Gal,p(--4b1D-GalNAc,p/#zcleavage)--3a2D-NeuGc,p/#xcleavage_1_3)--6?1S)--3b1D-Gal,p$MONO,Und,-H,0,redEnd" name="Z^{1,3}X_{NeuGc}" mass="1075.300972939" score="0.0"/>
<FragmentEntry fragment="redEnd--??1D-GalNAc,p(--6b1D-GlcNAc,p(--4b1D-Gal,p(--4b1D-GalNAc,p)--3a2D-NeuGc,p)--6?1S/#lcleavage)--3b1D-Gal,p$MONO,Und,-H,0,redEnd" name="" mass="1260.4603103499999" score="0.0"/>
<FragmentEntry fragment="redEnd--??1D-GalNAc,p(--6b1D-GlcNAc,p(--4b1D-Gal,p(--4b1D-GalNAc,p)--3a2D-NeuGc,p/#xcleavage_1_3)--6?1S)--3b1D-Gal,p$MONO,Und,-H,0,redEnd" name="^{1,3}X_{NeuGc}" mass="1296.390910156" score="0.0"/>
<FragmentEntry fragment="redEnd--??1D-GalNAc,p(--6b1D-GlcNAc,p(--4b1D-Gal,p(--4b1D-GalNAc,p)--3a2D-NeuGc,p/#xcleavage_1_3)--6?1S)--3b1D-Gal,p$MONO,Und,-H,0,redEnd" name="^{1,3}X_{NeuGc}" mass="1296.390910156" score="0.0"/>
</FragmentCollection>
</Fragments>
<PeakList>
<Peak mz_ratio="426.39" intensity="3.2"/>
<Peak mz_ratio="633.14" intensity="1.5"/>
<Peak mz_ratio="668.01" intensity="1.4"/>
<Peak mz_ratio="809.13" intensity="3.0"/>
<Peak mz_ratio="828.68" intensity="2.9"/>
<Peak mz_ratio="834.13" intensity="2.9"/>
<Peak mz_ratio="917.24" intensity="1.8"/>
<Peak mz_ratio="969.37" intensity="2.0"/>
<Peak mz_ratio="1016.43" intensity="4.4"/>
<Peak mz_ratio="1016.65" intensity="1.4"/>
<Peak mz_ratio="1017.99" intensity="1.0"/>
<Peak mz_ratio="1030.4" intensity="10.6"/>
<Peak mz_ratio="1031.25" intensity="4.2"/>
<Peak mz_ratio="1032.18" intensity="688.6"/>
<Peak mz_ratio="1033.23" intensity="43.2"/>
<Peak mz_ratio="1048.04" intensity="4.2"/>
<Peak mz_ratio="1048.36" intensity="3.2"/>
<Peak mz_ratio="1074.15" intensity="2.5"/>
<Peak mz_ratio="1137.52" intensity="1.1"/>
<Peak mz_ratio="1160.02" intensity="1.5"/>
<Peak mz_ratio="1178.06" intensity="3.2"/>
<Peak mz_ratio="1178.26" intensity="3.1"/>
<Peak mz_ratio="1194.38" intensity="9.5"/>
<Peak mz_ratio="1194.98" intensity="1.4"/>
<Peak mz_ratio="1195.29" intensity="1.6"/>
<Peak mz_ratio="1251.27" intensity="1.2"/>
<Peak mz_ratio="1259.5" intensity="6.5"/>
<Peak mz_ratio="1295.11" intensity="8.5"/>
<Peak mz_ratio="1295.41" intensity="10.0"/>
</PeakList>
<AnnotatedPeakList>
<Annotations>
<Glycan structure="redEnd--??1D-GalNAc,p(--6b1D-GlcNAc,p(--4b1D-Gal,p(--4b1D-GalNAc,p)--3a2D-NeuGc,p)--6?1S)--3b1D-Gal,p$MONO,Und,-H,0,redEnd"/>
<PeakAnnotationCollection>
<PeakAnnotation>
<Peak mz_ratio="668.01" intensity="1.4"/>
<Annotation ions="-H"  neutralExchanges="0">
<FragmentEntry fragment="b1D-GlcNAc,p/#acleavage_0_2(--4b1D-Gal,p(--4b1D-GalNAc,p/#ycleavage)--3a2D-NeuGc,p)--6?1S$MONO,Und,-H,0,redEnd" name="^{0,2}A_{GlcNAc}Y" mass="669.142227877" score="0.0"/>
</Annotation>
</PeakAnnotation>
<PeakAnnotation>
<Peak mz_ratio="834.13" intensity="2.9"/>
<Annotation ions="-H"  neutralExchanges="0">
<FragmentEntry fragment="redEnd--??1D-GalNAc,p(--6b1D-GlcNAc,p(--4b1D-Gal,p(--4b1D-GalNAc,p)--3a2D-NeuGc,p/#zcleavage)--6?1S)--3b1D-Gal,p/#zcleavage$MONO,Und,-H,0,redEnd" name="ZZ" mass="835.252840957" score="0.0"/>
</Annotation>
</PeakAnnotation>
<PeakAnnotation>
<Peak mz_ratio="1016.43" intensity="4.4"/>
<Annotation ions="-H"  neutralExchanges="0">
<FragmentEntry fragment="redEnd--??1D-GalNAc,p(--6b1D-GlcNAc,p(--4b1D-Gal,p(--4b1D-GalNAc,p/#ycleavage)--3a2D-NeuGc,p)--6?1S)--3b1D-Gal,p/#xcleavage_0_2$MONO,Und,-H,0,redEnd" name="Y^{0,2}X_{Gal}" mass="1017.295493631" score="0.0"/>
</Annotation>
</PeakAnnotation>
<PeakAnnotation>
<Peak mz_ratio="1016.43" intensity="4.4"/>
<Annotation ions="-H"  neutralExchanges="0">
<FragmentEntry fragment="redEnd--??1D-GalNAc,p(--6b1D-GlcNAc,p(--4b1D-Gal,p(--4b1D-GalNAc,p/#ycleavage)--3a2D-NeuGc,p/#xcleavage_0_4)--6?1S)--3b1D-Gal,p$MONO,Und,-H,0,redEnd" name="Y^{0,4}X_{NeuGc}" mass="1017.2954936310002" score="0.0"/>
</Annotation>
</PeakAnnotation>
<PeakAnnotation>
<Peak mz_ratio="1016.65" intensity="1.4"/>
<Annotation ions="-H"  neutralExchanges="0">
<FragmentEntry fragment="redEnd--??1D-GalNAc,p(--6b1D-GlcNAc,p(--4b1D-Gal,p(--4b1D-GalNAc,p/#ycleavage)--3a2D-NeuGc,p)--6?1S)--3b1D-Gal,p/#xcleavage_0_2$MONO,Und,-H,0,redEnd" name="Y^{0,2}X_{Gal}" mass="1017.295493631" score="0.0"/>
</Annotation>
</PeakAnnotation>
<PeakAnnotation>
<Peak mz_ratio="1016.65" intensity="1.4"/>
<Annotation ions="-H"  neutralExchanges="0">
<FragmentEntry fragment="redEnd--??1D-GalNAc,p(--6b1D-GlcNAc,p(--4b1D-Gal,p(--4b1D-GalNAc,p/#ycleavage)--3a2D-NeuGc,p/#xcleavage_0_4)--6?1S)--3b1D-Gal,p$MONO,Und,-H,0,redEnd" name="Y^{0,4}X_{NeuGc}" mass="1017.2954936310002" score="0.0"/>
</Annotation>
</PeakAnnotation>
<PeakAnnotation>
<Peak mz_ratio="1032.18" intensity="688.6"/>
<Annotation ions="-H"  neutralExchanges="0">
<FragmentEntry fragment="redEnd--??1D-GalNAc,p(--6b1D-GlcNAc,p(--4b1D-Gal,p(--4b1D-GalNAc,p)--3a2D-NeuGc,p/#ycleavage)--6?1S)--3b1D-Gal,p$MONO,Und,-H,0,redEnd" name="Y" mass="1033.326793759" score="0.0"/>
</Annotation>
</PeakAnnotation>
<PeakAnnotation>
<Peak mz_ratio="1033.23" intensity="43.2"/>
<Annotation ions="-H"  neutralExchanges="0">
<FragmentEntry fragment="?1D-GalNAc,p/#acleavage_0_2(--6b1D-GlcNAc,p(--4b1D-Gal,p(--4b1D-GalNAc,p/#ycleavage)--3a2D-NeuGc,p)--6?1S)--3b1D-Gal,p$MONO,Und,-H,0,redEnd" name="^{0,2}A_{GalNAc}Y" mass="1034.274423838" score="0.0"/>
</Annotation>
</PeakAnnotation>
<PeakAnnotation>
<Peak mz_ratio="1074.15" intensity="2.5"/>
<Annotation ions="-H"  neutralExchanges="0">
<FragmentEntry fragment="redEnd--??1D-GalNAc,p(--6b1D-GlcNAc,p(--4b1D-Gal,p(--4b1D-GalNAc,p/#zcleavage)--3a2D-NeuGc,p/#xcleavage_1_3)--6?1S)--3b1D-Gal,p$MONO,Und,-H,0,redEnd" name="Z^{1,3}X_{NeuGc}" mass="1075.300972939" score="0.0"/>
</Annotation>
</PeakAnnotation>
<PeakAnnotation>
<Peak mz_ratio="1259.5" intensity="6.5"/>
<Annotation ions="-H"  neutralExchanges="0">
<FragmentEntry fragment="redEnd--??1D-GalNAc,p(--6b1D-GlcNAc,p(--4b1D-Gal,p(--4b1D-GalNAc,p)--3a2D-NeuGc,p)--6?1S/#lcleavage)--3b1D-Gal,p$MONO,Und,-H,0,redEnd" name="" mass="1260.4603103499999" score="0.0"/>
</Annotation>
</PeakAnnotation>
<PeakAnnotation>
<Peak mz_ratio="1295.11" intensity="8.5"/>
<Annotation ions="-H"  neutralExchanges="0">
<FragmentEntry fragment="redEnd--??1D-GalNAc,p(--6b1D-GlcNAc,p(--4b1D-Gal,p(--4b1D-GalNAc,p)--3a2D-NeuGc,p/#xcleavage_1_3)--6?1S)--3b1D-Gal,p$MONO,Und,-H,0,redEnd" name="^{1,3}X_{NeuGc}" mass="1296.390910156" score="0.0"/>
</Annotation>
</PeakAnnotation>
<PeakAnnotation>
<Peak mz_ratio="1295.41" intensity="10.0"/>
<Annotation ions="-H"  neutralExchanges="0">
<FragmentEntry fragment="redEnd--??1D-GalNAc,p(--6b1D-GlcNAc,p(--4b1D-Gal,p(--4b1D-GalNAc,p)--3a2D-NeuGc,p/#xcleavage_1_3)--6?1S)--3b1D-Gal,p$MONO,Und,-H,0,redEnd" name="^{1,3}X_{NeuGc}" mass="1296.390910156" score="0.0"/>
</Annotation>
</PeakAnnotation>
</PeakAnnotationCollection>
</Annotations>
</AnnotatedPeakList>
<Notes>
----- Scans  -----
Scan MS: Not recorded
Scan MS/MS: Not recorded
Precursor: 1339.09
Retention time: 12.32
Stability:  Not recorded
Orthogonal:  RT, Biosynthetic (residues), Biosynthetic (sequence), Biosynthetic (linkage), Biosyntetic (config)
Quantity:  132171
----- Database  -----
Database:  UniCarb-DB
Taxonomical restrictions:  None
Other restrictions:  None
Allowed cleavages:  None
Parent error:  0.5 m/z
Fragment error:  0.5 m/z
Mass accuracy: null
Scoring method: Spectral matching
Scoring algorithm:  dot product
Scoring result:  No Match,NR,NR
Scoring value format:  UniCarb-DB triplet
Output data file: 
Output data file format: 
Output data file URI: 
----- Validation  -----
Validation status:  Manually
Validation value format: CSLC
Validation result:  0.29,1,0,0
Validation level:  MS2
Other: 
</Notes>
</Scan>
<Scan name="884.25@13.21" is_msms="true"> 
<Structures>
<Glycan structure="redEnd--??1D-GalNAc,p(--3b1D-Gal,p(--4b1D-GalNAc,p)--3a2D-NeuGc,p)--6b1D-GlcNAc,p--4b1D-Gal,p(--4b1D-GalNAc,p)--3a2D-NeuGc,p$MONO,Und,-2H,0,redEnd"/>
</Structures>
<Fragments>
<Glycan structure="redEnd--??1D-GalNAc,p(--3b1D-Gal,p(--4b1D-GalNAc,p)--3a2D-NeuGc,p)--6b1D-GlcNAc,p--4b1D-Gal,p(--4b1D-GalNAc,p)--3a2D-NeuGc,p$MONO,Und,-2H,0,redEnd"/>
<FragmentCollection>
<FragmentEntry fragment="b1D-GlcNAc,p/#acleavage_3_5--4b1D-Gal,p(--4b1D-GalNAc,p/#zcleavage)--3a2D-NeuGc,p$MONO,Und,-2H,0,redEnd" name="^{3,5}A_{GlcNAc}Z" mass="525.1693693269999" score="0.0"/>
<FragmentEntry fragment="?1D-GalNAc,p/#acleavage_0_4--6b1D-GlcNAc,p--4b1D-Gal,p/#ycleavage$MONO,Und,-H,0,redEnd" name="^{0,4}A_{GalNAc}Y" mass="263.100501903" score="0.0"/>
<FragmentEntry fragment="?1D-GalNAc,p/#ccleavage--6b1D-GlcNAc,p--4b1D-Gal,p/#xcleavage_0_2$MONO,Und,-H,0,redEnd" name="C^{0,2}X_{Gal}" mass="263.100501903" score="0.0"/>
<FragmentEntry fragment="redEnd--??1D-GalNAc,p(--3b1D-Gal,p/#xcleavage_2_5)--6b1D-GlcNAc,p/#zcleavage$MONO,Und,-H,0,redEnd" name="^{2,5}X_{Gal}Z" mass="263.100501903" score="0.0"/>
<FragmentEntry fragment="redEnd--??1D-GalNAc,p(--3b1D-Gal,p/#xcleavage_2_4)--6b1D-GlcNAc,p--4b1D-Gal,p/#ycleavage$MONO,Und,-2H,0,redEnd" name="^{2,4}X_{Gal}Y" mass="528.2166538700001" score="0.0"/>
<FragmentEntry fragment="redEnd--??1D-GalNAc,p(--3b1D-Gal,p/#ycleavage)--6b1D-GlcNAc,p--4b1D-Gal,p/#xcleavage_2_4$MONO,Und,-2H,0,redEnd" name="Y^{2,4}X_{Gal}" mass="528.2166538700001" score="0.0"/>
<FragmentEntry fragment="b1D-Gal,p/#bcleavage--3a2D-NeuGc,p$MONO,Und,-H,0,redEnd" name="B" mass="307.090331147" score="0.0"/>
<FragmentEntry fragment="?1D-GalNAc,p/#ccleavage--3b1D-Gal,p(--4b1D-GalNAc,p/#xcleavage_3_5)--3a2D-NeuGc,p$MONO,Und,-2H,0,redEnd" name="C^{3,5}X_{GalNAc}" mass="616.1963123579999" score="0.0"/>
<FragmentEntry fragment="b1D-GlcNAc,p/#ccleavage--4b1D-Gal,p(--4b1D-GalNAc,p/#xcleavage_3_5)--3a2D-NeuGc,p$MONO,Und,-2H,0,redEnd" name="C^{3,5}X_{GalNAc}" mass="616.1963123579999" score="0.0"/>
<FragmentEntry fragment="redEnd--??1D-GalNAc,p(--3b1D-Gal,p(--4b1D-GalNAc,p)--3a2D-NeuGc,p/#ycleavage)--6b1D-GlcNAc,p/#xcleavage_1_5$MONO,Und,-2H,0,redEnd" name="Y^{1,5}X_{GlcNAc}" mass="616.2326978639999" score="0.0"/>
<FragmentEntry fragment="redEnd--??1D-GalNAc,p(--3b1D-Gal,p(--4b1D-GalNAc,p/#xcleavage_0_2)--3a2D-NeuGc,p)--6b1D-GlcNAc,p/#ycleavage$MONO,Und,-2H,0,redEnd" name="^{0,2}X_{GalNAc}Y" mass="775.2858556450001" score="0.0"/>
<FragmentEntry fragment="redEnd--??1D-GalNAc,p(--3b1D-Gal,p(--4b1D-GalNAc,p/#ycleavage)--3a2D-NeuGc,p)--6b1D-GlcNAc,p/#xcleavage_0_2$MONO,Und,-2H,0,redEnd" name="Y^{0,2}X_{GlcNAc}" mass="775.2858556450001" score="0.0"/>
<FragmentEntry fragment="redEnd--??1D-GalNAc,p(--3b1D-Gal,p(--4b1D-GalNAc,p)--3a2D-NeuGc,p/#xcleavage_0_4)--6b1D-GlcNAc,p/#ycleavage$MONO,Und,-2H,0,redEnd" name="^{0,4}X_{NeuGc}Y" mass="775.2858556450001" score="0.0"/>
<FragmentEntry fragment="b1D-GlcNAc,p/#acleavage_2_5--4b1D-Gal,p(--4b1D-GalNAc,p)--3a2D-NeuGc,p$MONO,Und,-2H,0,redEnd" name="^{2,5}A_{GlcNAc}" mass="776.2698712299999" score="0.0"/>
<FragmentEntry fragment="?1D-GalNAc,p/#ccleavage--6b1D-GlcNAc,p--4b1D-Gal,p(--4b1D-GalNAc,p)--3a2D-NeuGc,p/#xcleavage_2_4$MONO,Und,-2H,0,redEnd" name="C^{2,4}X_{NeuGc}" mass="776.26987123" score="0.0"/>
<FragmentEntry fragment="redEnd--??1D-GalNAc,p(--3b1D-Gal,p(--4b1D-GalNAc,p/#xcleavage_1_3)--3a2D-NeuGc,p)--6b1D-GlcNAc,p/#zcleavage$MONO,Und,-2H,0,redEnd" name="^{1,3}X_{GalNAc}Z" mass="776.26987123" score="0.0"/>
<FragmentEntry fragment="?1D-GalNAc,p/#acleavage_2_4--3b1D-Gal,p(--4b1D-GalNAc,p)--3a2D-NeuGc,p/#ycleavage$MONO,Und,-H,0,redEnd" name="^{2,4}A_{GalNAc}Y" mass="425.153325333" score="0.0"/>
<FragmentEntry fragment="b1D-GlcNAc,p/#acleavage_2_4--4b1D-Gal,p(--4b1D-GalNAc,p)--3a2D-NeuGc,p/#ycleavage$MONO,Und,-H,0,redEnd" name="^{2,4}A_{GlcNAc}Y" mass="425.153325333" score="0.0"/>
<FragmentEntry fragment="redEnd--??1D-GalNAc,p(--3b1D-Gal,p(--4b1D-GalNAc,p)--3a2D-NeuGc,p/#xcleavage_1_3)--6b1D-GlcNAc,p/#ycleavage$MONO,Und,-2H,0,redEnd" name="^{1,3}X_{NeuGc}Y" mass="851.3018996389999" score="0.0"/>
<FragmentEntry fragment="b1D-GlcNAc,p/#acleavage_0_2--4b1D-Gal,p(--4b1D-GalNAc,p)--3a2D-NeuGc,p/#zcleavage$MONO,Und,-H,0,redEnd" name="^{0,2}A_{GlcNAc}Z" mass="467.16389001899995" score="0.0"/>
<FragmentEntry fragment="?1D-GalNAc,p/#acleavage_0_4--6b1D-GlcNAc,p--4b1D-Gal,p(--4b1D-GalNAc,p)--3a2D-NeuGc,p$MONO,Und,-2H,0,redEnd" name="^{0,4}A_{GalNAc}" mass="935.3230290109999" score="0.0"/>
<FragmentEntry fragment="redEnd--??1D-GalNAc,p(--3b1D-Gal,p(--4b1D-GalNAc,p/#zcleavage)--3a2D-NeuGc,p)--6b1D-GlcNAc,p--4b1D-Gal,p/#xcleavage_2_5$MONO,Und,-2H,0,redEnd" name="Z^{2,5}X_{Gal}" mass="935.323029011" score="0.0"/>
<FragmentEntry fragment="redEnd--??1D-GalNAc,p(--3b1D-Gal,p/#xcleavage_2_5)--6b1D-GlcNAc,p--4b1D-Gal,p(--4b1D-GalNAc,p/#zcleavage)--3a2D-NeuGc,p$MONO,Und,-2H,0,redEnd" name="^{2,5}X_{Gal}Z" mass="935.323029011" score="0.0"/>
<FragmentEntry fragment="b1D-GlcNAc,p/#acleavage_0_2--4b1D-Gal,p(--4b1D-GalNAc,p)--3a2D-NeuGc,p/#ycleavage$MONO,Und,-H,0,redEnd" name="^{0,2}A_{GlcNAc}Y" mass="485.174454705" score="0.0"/>
<FragmentEntry fragment="redEnd--??1D-GalNAc,p(--3b1D-Gal,p/#ycleavage)--6b1D-GlcNAc,p--4b1D-Gal,p(--4b1D-GalNAc,p)--3a2D-NeuGc,p$MONO,Und,-2H,0,redEnd" name="Y" mass="1098.4074869199999" score="0.0"/>
<FragmentEntry fragment="redEnd--??1D-GalNAc,p(--3b1D-Gal,p(--4b1D-GalNAc,p)--3a2D-NeuGc,p)--6b1D-GlcNAc,p--4b1D-Gal,p/#ycleavage$MONO,Und,-2H,0,redEnd" name="Y" mass="1098.40748692" score="0.0"/>
<FragmentEntry fragment="?1D-GalNAc,p/#bcleavage--6b1D-GlcNAc,p--4b1D-Gal,p(--4b1D-GalNAc,p)--3a2D-NeuGc,p/#zcleavage$MONO,Und,-H,0,redEnd" name="BZ" mass="550.201003806" score="0.0"/>
<FragmentEntry fragment="?1D-GalNAc,p/#bcleavage--3b1D-Gal,p(--4b1D-GalNAc,p/#xcleavage_1_3)--3a2D-NeuGc,p$MONO,Und,-H,0,redEnd" name="B^{1,3}X_{GalNAc}" mass="571.174848635" score="0.0"/>
<FragmentEntry fragment="b1D-GlcNAc,p/#acleavage_0_2--4b1D-Gal,p(--4b1D-GalNAc,p/#zcleavage)--3a2D-NeuGc,p$MONO,Und,-H,0,redEnd" name="^{0,2}A_{GlcNAc}Z" mass="571.174848635" score="0.0"/>
<FragmentEntry fragment="b1D-GlcNAc,p/#bcleavage--4b1D-Gal,p(--4b1D-GalNAc,p/#xcleavage_1_3)--3a2D-NeuGc,p$MONO,Und,-H,0,redEnd" name="B^{1,3}X_{GalNAc}" mass="571.174848635" score="0.0"/>
<FragmentEntry fragment="?1D-GalNAc,p/#bcleavage--3b1D-Gal,p(--4b1D-GalNAc,p)--3a2D-NeuGc,p/#xcleavage_1_3$MONO,Und,-H,0,redEnd" name="B^{1,3}X_{NeuGc}" mass="628.196312358" score="0.0"/>
<FragmentEntry fragment="b1D-GlcNAc,p/#bcleavage--4b1D-Gal,p(--4b1D-GalNAc,p)--3a2D-NeuGc,p/#xcleavage_1_3$MONO,Und,-H,0,redEnd" name="B^{1,3}X_{NeuGc}" mass="628.196312358" score="0.0"/>
<FragmentEntry fragment="?1D-GalNAc,p/#acleavage_0_4--6b1D-GlcNAc,p--4b1D-Gal,p(--4b1D-GalNAc,p)--3a2D-NeuGc,p/#ycleavage$MONO,Und,-H,0,redEnd" name="^{0,4}A_{GalNAc}Y" mass="628.2326978639999" score="0.0"/>
<FragmentEntry fragment="redEnd--??1D-GalNAc,p(--3b1D-Gal,p(--4b1D-GalNAc,p)--3a2D-NeuGc,p/#xcleavage_0_3)--6b1D-GlcNAc,p--4b1D-Gal,p(--4b1D-GalNAc,p)--3a2D-NeuGc,p/#ycleavage$MONO,Und,-2H,0,redEnd" name="^{0,3}X_{NeuGc}Y" mass="1256.465395728" score="0.0"/>
<FragmentEntry fragment="redEnd--??1D-GalNAc,p(--3b1D-Gal,p(--4b1D-GalNAc,p)--3a2D-NeuGc,p/#ycleavage)--6b1D-GlcNAc,p--4b1D-Gal,p(--4b1D-GalNAc,p)--3a2D-NeuGc,p/#xcleavage_0_3$MONO,Und,-2H,0,redEnd" name="Y^{0,3}X_{NeuGc}" mass="1256.465395728" score="0.0"/>
<FragmentEntry fragment="?1D-GalNAc,p/#bcleavage--3b1D-Gal,p(--4b1D-GalNAc,p)--3a2D-NeuGc,p/#xcleavage_1_3$MONO,Und,-H,0,redEnd" name="B^{1,3}X_{NeuGc}" mass="628.196312358" score="0.0"/>
<FragmentEntry fragment="b1D-GlcNAc,p/#bcleavage--4b1D-Gal,p(--4b1D-GalNAc,p)--3a2D-NeuGc,p/#xcleavage_1_3$MONO,Und,-H,0,redEnd" name="B^{1,3}X_{NeuGc}" mass="628.196312358" score="0.0"/>
<FragmentEntry fragment="?1D-GalNAc,p/#acleavage_0_4--6b1D-GlcNAc,p--4b1D-Gal,p(--4b1D-GalNAc,p)--3a2D-NeuGc,p/#ycleavage$MONO,Und,-H,0,redEnd" name="^{0,4}A_{GalNAc}Y" mass="628.2326978639999" score="0.0"/>
<FragmentEntry fragment="redEnd--??1D-GalNAc,p(--3b1D-Gal,p(--4b1D-GalNAc,p)--3a2D-NeuGc,p/#xcleavage_0_3)--6b1D-GlcNAc,p--4b1D-Gal,p(--4b1D-GalNAc,p)--3a2D-NeuGc,p/#ycleavage$MONO,Und,-2H,0,redEnd" name="^{0,3}X_{NeuGc}Y" mass="1256.465395728" score="0.0"/>
<FragmentEntry fragment="redEnd--??1D-GalNAc,p(--3b1D-Gal,p(--4b1D-GalNAc,p)--3a2D-NeuGc,p/#ycleavage)--6b1D-GlcNAc,p--4b1D-Gal,p(--4b1D-GalNAc,p)--3a2D-NeuGc,p/#xcleavage_0_3$MONO,Und,-2H,0,redEnd" name="Y^{0,3}X_{NeuGc}" mass="1256.465395728" score="0.0"/>
<FragmentEntry fragment="redEnd--??1D-GalNAc,p(--3b1D-Gal,p(--4b1D-GalNAc,p/#ycleavage)--3a2D-NeuGc,p)--6b1D-GlcNAc,p--4b1D-Gal,p(--4b1D-GalNAc,p)--3a2D-NeuGc,p/#ycleavage$MONO,Und,-2H,0,redEnd" name="YY" mass="1260.4603103499999" score="0.0"/>
<FragmentEntry fragment="redEnd--??1D-GalNAc,p(--3b1D-Gal,p(--4b1D-GalNAc,p)--3a2D-NeuGc,p/#ycleavage)--6b1D-GlcNAc,p--4b1D-Gal,p(--4b1D-GalNAc,p/#ycleavage)--3a2D-NeuGc,p$MONO,Und,-2H,0,redEnd" name="YY" mass="1260.4603103499999" score="0.0"/>
<FragmentEntry fragment="redEnd--??1D-GalNAc,p(--3b1D-Gal,p(--4b1D-GalNAc,p/#ycleavage)--3a2D-NeuGc,p/#ycleavage)--6b1D-GlcNAc,p--4b1D-Gal,p(--4b1D-GalNAc,p)--3a2D-NeuGc,p$MONO,Und,-2H,0,redEnd" name="YY" mass="1260.4603103499999" score="0.0"/>
<FragmentEntry fragment="redEnd--??1D-GalNAc,p(--3b1D-Gal,p(--4b1D-GalNAc,p)--3a2D-NeuGc,p)--6b1D-GlcNAc,p--4b1D-Gal,p(--4b1D-GalNAc,p/#ycleavage)--3a2D-NeuGc,p/#ycleavage$MONO,Und,-2H,0,redEnd" name="YY" mass="1260.46031035" score="0.0"/>
<FragmentEntry fragment="redEnd--??1D-GalNAc,p(--3b1D-Gal,p(--4b1D-GalNAc,p)--3a2D-NeuGc,p)--6b1D-GlcNAc,p--4b1D-Gal,p(--4b1D-GalNAc,p/#ycleavage)--3a2D-NeuGc,p/#xcleavage_3_5$MONO,Und,-2H,0,redEnd" name="Y^{3,5}X_{NeuGc}" mass="1376.471268966" score="0.0"/>
<FragmentEntry fragment="redEnd--??1D-GalNAc,p(--3b1D-Gal,p(--4b1D-GalNAc,p/#ycleavage)--3a2D-NeuGc,p)--6b1D-GlcNAc,p--4b1D-Gal,p(--4b1D-GalNAc,p)--3a2D-NeuGc,p/#xcleavage_3_5$MONO,Und,-2H,0,redEnd" name="Y^{3,5}X_{NeuGc}" mass="1376.471268966" score="0.0"/>
<FragmentEntry fragment="redEnd--??1D-GalNAc,p(--3b1D-Gal,p(--4b1D-GalNAc,p)--3a2D-NeuGc,p/#xcleavage_3_5)--6b1D-GlcNAc,p--4b1D-Gal,p(--4b1D-GalNAc,p/#ycleavage)--3a2D-NeuGc,p$MONO,Und,-2H,0,redEnd" name="^{3,5}X_{NeuGc}Y" mass="1376.471268966" score="0.0"/>
<FragmentEntry fragment="redEnd--??1D-GalNAc,p(--3b1D-Gal,p(--4b1D-GalNAc,p/#ycleavage)--3a2D-NeuGc,p/#xcleavage_3_5)--6b1D-GlcNAc,p--4b1D-Gal,p(--4b1D-GalNAc,p)--3a2D-NeuGc,p$MONO,Und,-2H,0,redEnd" name="Y^{3,5}X_{NeuGc}" mass="1376.471268966" score="0.0"/>
<FragmentEntry fragment="redEnd--??1D-GalNAc,p(--3b1D-Gal,p(--4b1D-GalNAc,p)--3a2D-NeuGc,p/#xcleavage_0_3)--6b1D-GlcNAc,p/#ycleavage$MONO,Und,-H,0,redEnd" name="^{0,3}X_{NeuGc}Y" mass="688.253827236" score="0.0"/>
<FragmentEntry fragment="?1D-GalNAc,p/#ccleavage--3b1D-Gal,p(--4b1D-GalNAc,p)--3a2D-NeuGc,p$MONO,Und,-H,0,redEnd" name="C" mass="690.233091794" score="0.0"/>
<FragmentEntry fragment="?1D-GalNAc,p/#ccleavage--6b1D-GlcNAc,p--4b1D-Gal,p(--4b1D-GalNAc,p/#ycleavage)--3a2D-NeuGc,p$MONO,Und,-H,0,redEnd" name="CY" mass="690.233091794" score="0.0"/>
<FragmentEntry fragment="b1D-GlcNAc,p/#ccleavage--4b1D-Gal,p(--4b1D-GalNAc,p)--3a2D-NeuGc,p$MONO,Und,-H,0,redEnd" name="C" mass="690.233091794" score="0.0"/>
<FragmentEntry fragment="redEnd--??1D-GalNAc,p(--3b1D-Gal,p(--4b1D-GalNAc,p)--3a2D-NeuGc,p/#ycleavage)--6b1D-GlcNAc,p/#xcleavage_2_4$MONO,Und,-H,0,redEnd" name="Y^{2,4}X_{GlcNAc}" mass="731.2960264010001" score="0.0"/>
<FragmentEntry fragment="redEnd--??1D-GalNAc,p(--3b1D-Gal,p(--4b1D-GalNAc,p)--3a2D-NeuGc,p)--6b1D-GlcNAc,p--4b1D-Gal,p(--4b1D-GalNAc,p)--3a2D-NeuGc,p/#ycleavage$MONO,Und,-2H,0,redEnd" name="Y" mass="1463.5396828809999" score="0.0"/>
<FragmentEntry fragment="redEnd--??1D-GalNAc,p(--3b1D-Gal,p(--4b1D-GalNAc,p)--3a2D-NeuGc,p/#ycleavage)--6b1D-GlcNAc,p--4b1D-Gal,p(--4b1D-GalNAc,p)--3a2D-NeuGc,p$MONO,Und,-2H,0,redEnd" name="Y" mass="1463.5396828809999" score="0.0"/>
<FragmentEntry fragment="?1D-GalNAc,p/#acleavage_0_4--6b1D-GlcNAc,p--4b1D-Gal,p(--4b1D-GalNAc,p/#ycleavage)--3a2D-NeuGc,p$MONO,Und,-H,0,redEnd" name="^{0,4}A_{GalNAc}Y" mass="732.2436564799999" score="0.0"/>
<FragmentEntry fragment="?1D-GalNAc,p/#acleavage_2_4--3b1D-Gal,p(--4b1D-GalNAc,p)--3a2D-NeuGc,p$MONO,Und,-H,0,redEnd" name="^{2,4}A_{GalNAc}" mass="732.2436564799999" score="0.0"/>
<FragmentEntry fragment="b1D-GlcNAc,p/#acleavage_2_4--4b1D-Gal,p(--4b1D-GalNAc,p)--3a2D-NeuGc,p$MONO,Und,-H,0,redEnd" name="^{2,4}A_{GlcNAc}" mass="732.2436564799999" score="0.0"/>
<FragmentEntry fragment="?1D-GalNAc,p/#acleavage_0_2(--3b1D-Gal,p(--4b1D-GalNAc,p)--3a2D-NeuGc,p)--6b1D-GlcNAc,p--4b1D-Gal,p(--4b1D-GalNAc,p/#ycleavage)--3a2D-NeuGc,p$MONO,Und,-2H,0,redEnd" name="^{0,2}A_{GalNAc}Y" mass="1464.48731296" score="0.0"/>
<FragmentEntry fragment="?1D-GalNAc,p/#acleavage_0_2(--3b1D-Gal,p(--4b1D-GalNAc,p/#ycleavage)--3a2D-NeuGc,p)--6b1D-GlcNAc,p--4b1D-Gal,p(--4b1D-GalNAc,p)--3a2D-NeuGc,p$MONO,Und,-2H,0,redEnd" name="^{0,2}A_{GalNAc}Y" mass="1464.48731296" score="0.0"/>
<FragmentEntry fragment="redEnd--??1D-GalNAc,p(--3b1D-Gal,p(--4b1D-GalNAc,p/#xcleavage_1_3)--3a2D-NeuGc,p)--6b1D-GlcNAc,p--4b1D-Gal,p(--4b1D-GalNAc,p/#ycleavage)--3a2D-NeuGc,p$MONO,Und,-2H,0,redEnd" name="^{1,3}X_{GalNAc}Y" mass="1466.502963024" score="0.0"/>
<FragmentEntry fragment="redEnd--??1D-GalNAc,p(--3b1D-Gal,p(--4b1D-GalNAc,p/#ycleavage)--3a2D-NeuGc,p)--6b1D-GlcNAc,p--4b1D-Gal,p(--4b1D-GalNAc,p/#xcleavage_1_3)--3a2D-NeuGc,p$MONO,Und,-2H,0,redEnd" name="Y^{1,3}X_{GalNAc}" mass="1466.502963024" score="0.0"/>
<FragmentEntry fragment="redEnd--??1D-GalNAc,p(--3b1D-Gal,p(--4b1D-GalNAc,p/#xcleavage_1_3)--3a2D-NeuGc,p)--6b1D-GlcNAc,p--4b1D-Gal,p(--4b1D-GalNAc,p/#ycleavage)--3a2D-NeuGc,p$MONO,Und,-2H,0,redEnd" name="^{1,3}X_{GalNAc}Y" mass="1466.502963024" score="0.0"/>
<FragmentEntry fragment="redEnd--??1D-GalNAc,p(--3b1D-Gal,p(--4b1D-GalNAc,p/#ycleavage)--3a2D-NeuGc,p)--6b1D-GlcNAc,p--4b1D-Gal,p(--4b1D-GalNAc,p/#xcleavage_1_3)--3a2D-NeuGc,p$MONO,Und,-2H,0,redEnd" name="Y^{1,3}X_{GalNAc}" mass="1466.502963024" score="0.0"/>
<FragmentEntry fragment="redEnd--??1D-GalNAc,p(--3b1D-Gal,p(--4b1D-GalNAc,p/#xcleavage_0_4)--3a2D-NeuGc,p)--6b1D-GlcNAc,p--4b1D-Gal,p(--4b1D-GalNAc,p/#zcleavage)--3a2D-NeuGc,p$MONO,Und,-2H,0,redEnd" name="^{0,4}X_{GalNAc}Z" mass="1489.518947439" score="0.0"/>
<FragmentEntry fragment="redEnd--??1D-GalNAc,p(--3b1D-Gal,p(--4b1D-GalNAc,p/#xcleavage_2_4)--3a2D-NeuGc,p)--6b1D-GlcNAc,p--4b1D-Gal,p(--4b1D-GalNAc,p/#zcleavage)--3a2D-NeuGc,p$MONO,Und,-2H,0,redEnd" name="^{2,4}X_{GalNAc}Z" mass="1489.518947439" score="0.0"/>
<FragmentEntry fragment="redEnd--??1D-GalNAc,p(--3b1D-Gal,p(--4b1D-GalNAc,p/#zcleavage)--3a2D-NeuGc,p)--6b1D-GlcNAc,p--4b1D-Gal,p(--4b1D-GalNAc,p/#xcleavage_0_4)--3a2D-NeuGc,p$MONO,Und,-2H,0,redEnd" name="Z^{0,4}X_{GalNAc}" mass="1489.518947439" score="0.0"/>
<FragmentEntry fragment="redEnd--??1D-GalNAc,p(--3b1D-Gal,p(--4b1D-GalNAc,p/#zcleavage)--3a2D-NeuGc,p)--6b1D-GlcNAc,p--4b1D-Gal,p(--4b1D-GalNAc,p/#xcleavage_2_4)--3a2D-NeuGc,p$MONO,Und,-2H,0,redEnd" name="Z^{2,4}X_{GalNAc}" mass="1489.518947439" score="0.0"/>
<FragmentEntry fragment="redEnd--??1D-GalNAc,p(--3b1D-Gal,p(--4b1D-GalNAc,p/#zcleavage)--3a2D-NeuGc,p)--6b1D-GlcNAc,p/#xcleavage_0_2$MONO,Und,-H,0,redEnd" name="Z^{0,2}X_{GlcNAc}" mass="757.2752909589999" score="0.0"/>
<FragmentEntry fragment="redEnd--??1D-GalNAc,p(--3b1D-Gal,p(--4b1D-GalNAc,p/#xcleavage_0_2)--3a2D-NeuGc,p)--6b1D-GlcNAc,p/#zcleavage$MONO,Und,-H,0,redEnd" name="^{0,2}X_{GalNAc}Z" mass="757.2752909590001" score="0.0"/>
<FragmentEntry fragment="redEnd--??1D-GalNAc,p(--3b1D-Gal,p(--4b1D-GalNAc,p)--3a2D-NeuGc,p/#xcleavage_0_4)--6b1D-GlcNAc,p/#zcleavage$MONO,Und,-H,0,redEnd" name="^{0,4}X_{NeuGc}Z" mass="757.2752909590001" score="0.0"/>
<FragmentEntry fragment="?1D-GalNAc,p/#acleavage_0_3--6b1D-GlcNAc,p--4b1D-Gal,p(--4b1D-GalNAc,p/#ycleavage)--3a2D-NeuGc,p$MONO,Und,-H,0,redEnd" name="^{0,3}A_{GalNAc}Y" mass="762.254221166" score="0.0"/>
<FragmentEntry fragment="?1D-GalNAc,p/#ccleavage--6b1D-GlcNAc,p--4b1D-Gal,p(--4b1D-GalNAc,p/#xcleavage_1_4)--3a2D-NeuGc,p$MONO,Und,-H,0,redEnd" name="C^{1,4}X_{GalNAc}" mass="762.254221166" score="0.0"/>
<FragmentEntry fragment="?1D-GalNAc,p/#ccleavage--6b1D-GlcNAc,p--4b1D-Gal,p(--4b1D-GalNAc,p)--3a2D-NeuGc,p/#xcleavage_1_4$MONO,Und,-H,0,redEnd" name="C^{1,4}X_{NeuGc}" mass="762.254221166" score="0.0"/>
<FragmentEntry fragment="b1D-GlcNAc,p/#acleavage_0_3--4b1D-Gal,p(--4b1D-GalNAc,p)--3a2D-NeuGc,p$MONO,Und,-H,0,redEnd" name="^{0,3}A_{GlcNAc}" mass="762.254221166" score="0.0"/>
<FragmentEntry fragment="redEnd--??1D-GalNAc,p(--3b1D-Gal,p(--4b1D-GalNAc,p)--3a2D-NeuGc,p)--6b1D-GlcNAc,p--4b1D-Gal,p(--4b1D-GalNAc,p)--3a2D-NeuGc,p/#xcleavage_0_2$MONO,Und,-2H,0,redEnd" name="^{0,2}X_{NeuGc}" mass="1533.5451621890002" score="0.0"/>
<FragmentEntry fragment="redEnd--??1D-GalNAc,p(--3b1D-Gal,p(--4b1D-GalNAc,p)--3a2D-NeuGc,p/#xcleavage_0_2)--6b1D-GlcNAc,p--4b1D-Gal,p(--4b1D-GalNAc,p)--3a2D-NeuGc,p$MONO,Und,-2H,0,redEnd" name="^{0,2}X_{NeuGc}" mass="1533.5451621890002" score="0.0"/>
<FragmentEntry fragment="redEnd--??1D-GalNAc,p(--3b1D-Gal,p(--4b1D-GalNAc,p)--3a2D-NeuGc,p)--6b1D-GlcNAc,p--4b1D-Gal,p(--4b1D-GalNAc,p)--3a2D-NeuGc,p/#xcleavage_0_2$MONO,Und,-2H,0,redEnd" name="^{0,2}X_{NeuGc}" mass="1533.5451621890002" score="0.0"/>
<FragmentEntry fragment="redEnd--??1D-GalNAc,p(--3b1D-Gal,p(--4b1D-GalNAc,p)--3a2D-NeuGc,p/#xcleavage_0_2)--6b1D-GlcNAc,p--4b1D-Gal,p(--4b1D-GalNAc,p)--3a2D-NeuGc,p$MONO,Und,-2H,0,redEnd" name="^{0,2}X_{NeuGc}" mass="1533.5451621890002" score="0.0"/>
<FragmentEntry fragment="redEnd--??1D-GalNAc,p(--3b1D-Gal,p(--4b1D-GalNAc,p)--3a2D-NeuGc,p/#ycleavage)--6b1D-GlcNAc,p--4b1D-Gal,p/#zcleavage$MONO,Und,-H,0,redEnd" name="YZ" mass="773.306591087" score="0.0"/>
<FragmentEntry fragment="redEnd--??1D-GalNAc,p(--3b1D-Gal,p(--4b1D-GalNAc,p)--3a2D-NeuGc,p/#zcleavage)--6b1D-GlcNAc,p--4b1D-Gal,p/#ycleavage$MONO,Und,-H,0,redEnd" name="ZY" mass="773.306591087" score="0.0"/>
<FragmentEntry fragment="redEnd--??1D-GalNAc,p(--3b1D-Gal,p/#ycleavage)--6b1D-GlcNAc,p--4b1D-Gal,p(--4b1D-GalNAc,p)--3a2D-NeuGc,p/#zcleavage$MONO,Und,-H,0,redEnd" name="YZ" mass="773.306591087" score="0.0"/>
<FragmentEntry fragment="redEnd--??1D-GalNAc,p(--3b1D-Gal,p/#zcleavage)--6b1D-GlcNAc,p--4b1D-Gal,p(--4b1D-GalNAc,p)--3a2D-NeuGc,p/#ycleavage$MONO,Und,-H,0,redEnd" name="ZY" mass="773.306591087" score="0.0"/>
<FragmentEntry fragment="redEnd--??1D-GalNAc,p(--3b1D-Gal,p(--4b1D-GalNAc,p)--3a2D-NeuGc,p/#ycleavage)--6b1D-GlcNAc,p--4b1D-Gal,p/#zcleavage$MONO,Und,-H,0,redEnd" name="YZ" mass="773.306591087" score="0.0"/>
<FragmentEntry fragment="redEnd--??1D-GalNAc,p(--3b1D-Gal,p(--4b1D-GalNAc,p)--3a2D-NeuGc,p/#zcleavage)--6b1D-GlcNAc,p--4b1D-Gal,p/#ycleavage$MONO,Und,-H,0,redEnd" name="ZY" mass="773.306591087" score="0.0"/>
<FragmentEntry fragment="redEnd--??1D-GalNAc,p(--3b1D-Gal,p/#ycleavage)--6b1D-GlcNAc,p--4b1D-Gal,p(--4b1D-GalNAc,p)--3a2D-NeuGc,p/#zcleavage$MONO,Und,-H,0,redEnd" name="YZ" mass="773.306591087" score="0.0"/>
<FragmentEntry fragment="redEnd--??1D-GalNAc,p(--3b1D-Gal,p/#zcleavage)--6b1D-GlcNAc,p--4b1D-Gal,p(--4b1D-GalNAc,p)--3a2D-NeuGc,p/#ycleavage$MONO,Und,-H,0,redEnd" name="ZY" mass="773.306591087" score="0.0"/>
<FragmentEntry fragment="redEnd--??1D-GalNAc,p(--3b1D-Gal,p(--4b1D-GalNAc,p)--3a2D-NeuGc,p)--6b1D-GlcNAc,p--4b1D-Gal,p(--4b1D-GalNAc,p/#zcleavage)--3a2D-NeuGc,p$MONO,Und,-2H,0,redEnd" name="Z" mass="1549.5400768109998" score="0.0"/>
<FragmentEntry fragment="redEnd--??1D-GalNAc,p(--3b1D-Gal,p(--4b1D-GalNAc,p/#zcleavage)--3a2D-NeuGc,p)--6b1D-GlcNAc,p--4b1D-Gal,p(--4b1D-GalNAc,p)--3a2D-NeuGc,p$MONO,Und,-2H,0,redEnd" name="Z" mass="1549.5400768109998" score="0.0"/>
<FragmentEntry fragment="b1D-GlcNAc,p/#acleavage_2_5--4b1D-Gal,p(--4b1D-GalNAc,p)--3a2D-NeuGc,p$MONO,Und,-H,0,redEnd" name="^{2,5}A_{GlcNAc}" mass="776.2698712299999" score="0.0"/>
<FragmentEntry fragment="?1D-GalNAc,p/#ccleavage--6b1D-GlcNAc,p--4b1D-Gal,p(--4b1D-GalNAc,p)--3a2D-NeuGc,p/#xcleavage_2_4$MONO,Und,-H,0,redEnd" name="C^{2,4}X_{NeuGc}" mass="776.26987123" score="0.0"/>
<FragmentEntry fragment="redEnd--??1D-GalNAc,p(--3b1D-Gal,p(--4b1D-GalNAc,p/#xcleavage_1_3)--3a2D-NeuGc,p)--6b1D-GlcNAc,p/#zcleavage$MONO,Und,-H,0,redEnd" name="^{1,3}X_{GalNAc}Z" mass="776.26987123" score="0.0"/>
<FragmentEntry fragment="redEnd--??1D-GalNAc,p(--3b1D-Gal,p(--4b1D-GalNAc,p)--3a2D-NeuGc,p/#xcleavage_2_4)--6b1D-GlcNAc,p/#ycleavage$MONO,Und,-H,0,redEnd" name="^{2,4}X_{NeuGc}Y" mass="778.2855212940001" score="0.0"/>
<FragmentEntry fragment="redEnd--??1D-GalNAc,p(--3b1D-Gal,p(--4b1D-GalNAc,p)--3a2D-NeuGc,p/#xcleavage_2_4)--6b1D-GlcNAc,p/#ycleavage$MONO,Und,-H,0,redEnd" name="^{2,4}X_{NeuGc}Y" mass="778.2855212940001" score="0.0"/>
<FragmentEntry fragment="redEnd--??1D-GalNAc,p(--3b1D-Gal,p(--4b1D-GalNAc,p)--3a2D-NeuGc,p)--6b1D-GlcNAc,p--4b1D-Gal,p(--4b1D-GalNAc,p/#ycleavage)--3a2D-NeuGc,p$MONO,Und,-2H,0,redEnd" name="Y" mass="1567.550641497" score="0.0"/>
<FragmentEntry fragment="redEnd--??1D-GalNAc,p(--3b1D-Gal,p(--4b1D-GalNAc,p/#ycleavage)--3a2D-NeuGc,p)--6b1D-GlcNAc,p--4b1D-Gal,p(--4b1D-GalNAc,p)--3a2D-NeuGc,p$MONO,Und,-2H,0,redEnd" name="Y" mass="1567.550641497" score="0.0"/>
<FragmentEntry fragment="redEnd--??1D-GalNAc,p(--3b1D-Gal,p(--4b1D-GalNAc,p)--3a2D-NeuGc,p)--6b1D-GlcNAc,p--4b1D-Gal,p(--4b1D-GalNAc,p/#ycleavage)--3a2D-NeuGc,p$MONO,Und,-2H,0,redEnd" name="Y" mass="1567.550641497" score="0.0"/>
<FragmentEntry fragment="redEnd--??1D-GalNAc,p(--3b1D-Gal,p(--4b1D-GalNAc,p/#ycleavage)--3a2D-NeuGc,p)--6b1D-GlcNAc,p--4b1D-Gal,p(--4b1D-GalNAc,p)--3a2D-NeuGc,p$MONO,Und,-2H,0,redEnd" name="Y" mass="1567.550641497" score="0.0"/>
<FragmentEntry fragment="redEnd--??1D-GalNAc,p(--3b1D-Gal,p(--4b1D-GalNAc,p)--3a2D-NeuGc,p/#ycleavage)--6b1D-GlcNAc,p--4b1D-Gal,p/#ycleavage$MONO,Und,-H,0,redEnd" name="YY" mass="791.317155773" score="0.0"/>
<FragmentEntry fragment="redEnd--??1D-GalNAc,p(--3b1D-Gal,p/#ycleavage)--6b1D-GlcNAc,p--4b1D-Gal,p(--4b1D-GalNAc,p)--3a2D-NeuGc,p/#ycleavage$MONO,Und,-H,0,redEnd" name="YY" mass="791.317155773" score="0.0"/>
<FragmentEntry fragment="redEnd--??1D-GalNAc,p(--3b1D-Gal,p(--4b1D-GalNAc,p)--3a2D-NeuGc,p/#ycleavage)--6b1D-GlcNAc,p--4b1D-Gal,p/#ycleavage$MONO,Und,-H,0,redEnd" name="YY" mass="791.317155773" score="0.0"/>
<FragmentEntry fragment="redEnd--??1D-GalNAc,p(--3b1D-Gal,p/#ycleavage)--6b1D-GlcNAc,p--4b1D-Gal,p(--4b1D-GalNAc,p)--3a2D-NeuGc,p/#ycleavage$MONO,Und,-H,0,redEnd" name="YY" mass="791.317155773" score="0.0"/>
<FragmentEntry fragment="?1D-GalNAc,p/#ccleavage--6b1D-GlcNAc,p--4b1D-Gal,p(--4b1D-GalNAc,p/#xcleavage_1_3)--3a2D-NeuGc,p$MONO,Und,-H,0,redEnd" name="C^{1,3}X_{GalNAc}" mass="792.2647858519999" score="0.0"/>
<FragmentEntry fragment="b1D-GlcNAc,p/#acleavage_0_2--4b1D-Gal,p(--4b1D-GalNAc,p)--3a2D-NeuGc,p$MONO,Und,-H,0,redEnd" name="^{0,2}A_{GlcNAc}" mass="792.2647858519999" score="0.0"/>
<FragmentEntry fragment="?1D-GalNAc,p/#acleavage_1_4--3b1D-Gal,p(--4b1D-GalNAc,p)--3a2D-NeuGc,p$MONO,Und,-H,0,redEnd" name="^{1,4}A_{GalNAc}" mass="803.280770267" score="0.0"/>
<FragmentEntry fragment="?1D-GalNAc,p/#ccleavage--6b1D-GlcNAc,p--4b1D-Gal,p(--4b1D-GalNAc,p/#xcleavage_0_3)--3a2D-NeuGc,p$MONO,Und,-H,0,redEnd" name="C^{0,3}X_{GalNAc}" mass="803.280770267" score="0.0"/>
<FragmentEntry fragment="b1D-GlcNAc,p/#acleavage_1_4--4b1D-Gal,p(--4b1D-GalNAc,p)--3a2D-NeuGc,p$MONO,Und,-H,0,redEnd" name="^{1,4}A_{GlcNAc}" mass="803.280770267" score="0.0"/>
<FragmentEntry fragment="redEnd--??1D-GalNAc,p(--3b1D-Gal,p(--4b1D-GalNAc,p/#xcleavage_3_5)--3a2D-NeuGc,p)--6b1D-GlcNAc,p/#zcleavage$MONO,Und,-H,0,redEnd" name="^{3,5}X_{GalNAc}Z" mass="803.280770267" score="0.0"/>
<FragmentEntry fragment="redEnd--??1D-GalNAc,p(--3b1D-Gal,p(--4b1D-GalNAc,p/#zcleavage)--3a2D-NeuGc,p)--6b1D-GlcNAc,p/#xcleavage_3_5$MONO,Und,-H,0,redEnd" name="Z^{3,5}X_{GlcNAc}" mass="803.280770267" score="0.0"/>
<FragmentEntry fragment="redEnd--??1D-GalNAc,p(--3b1D-Gal,p(--4b1D-GalNAc,p/#xcleavage_0_3)--3a2D-NeuGc,p)--6b1D-GlcNAc,p/#ycleavage$MONO,Und,-H,0,redEnd" name="^{0,3}X_{GalNAc}Y" mass="805.296420331" score="0.0"/>
<FragmentEntry fragment="redEnd--??1D-GalNAc,p(--3b1D-Gal,p(--4b1D-GalNAc,p/#ycleavage)--3a2D-NeuGc,p)--6b1D-GlcNAc,p/#xcleavage_0_3$MONO,Und,-H,0,redEnd" name="Y^{0,3}X_{GlcNAc}" mass="805.296420331" score="0.0"/>
<FragmentEntry fragment="?1D-GalNAc,p/#ccleavage--6b1D-GlcNAc,p--4b1D-Gal,p(--4b1D-GalNAc,p/#xcleavage_0_4)--3a2D-NeuGc,p$MONO,Und,-H,0,redEnd" name="C^{0,4}X_{GalNAc}" mass="833.2913349529999" score="0.0"/>
<FragmentEntry fragment="?1D-GalNAc,p/#ccleavage--6b1D-GlcNAc,p--4b1D-Gal,p(--4b1D-GalNAc,p/#xcleavage_2_4)--3a2D-NeuGc,p$MONO,Und,-H,0,redEnd" name="C^{2,4}X_{GalNAc}" mass="833.2913349529999" score="0.0"/>
<FragmentEntry fragment="redEnd--??1D-GalNAc,p(--3b1D-Gal,p(--4b1D-GalNAc,p)--3a2D-NeuGc,p)--6b1D-GlcNAc,p--4b1D-Gal,p(--4b1D-GalNAc,p/#xcleavage_2_5)--3a2D-NeuGc,p$MONO,Und,-2H,0,redEnd" name="^{2,5}X_{GalNAc}" mass="1666.5826699059999" score="0.0"/>
<FragmentEntry fragment="redEnd--??1D-GalNAc,p(--3b1D-Gal,p(--4b1D-GalNAc,p/#xcleavage_2_5)--3a2D-NeuGc,p)--6b1D-GlcNAc,p--4b1D-Gal,p(--4b1D-GalNAc,p)--3a2D-NeuGc,p$MONO,Und,-2H,0,redEnd" name="^{2,5}X_{GalNAc}" mass="1666.5826699059999" score="0.0"/>
<FragmentEntry fragment="redEnd--??1D-GalNAc,p(--3b1D-Gal,p(--4b1D-GalNAc,p)--3a2D-NeuGc,p/#xcleavage_1_3)--6b1D-GlcNAc,p/#zcleavage$MONO,Und,-H,0,redEnd" name="^{1,3}X_{NeuGc}Z" mass="833.2913349529999" score="0.0"/>
<FragmentEntry fragment="redEnd--??1D-GalNAc,p(--3b1D-Gal,p(--4b1D-GalNAc,p)--3a2D-NeuGc,p/#ycleavage)--6b1D-GlcNAc,p--4b1D-Gal,p/#xcleavage_0_2$MONO,Und,-H,0,redEnd" name="Y^{0,2}X_{Gal}" mass="833.3277204589999" score="0.0"/>
<FragmentEntry fragment="redEnd--??1D-GalNAc,p(--3b1D-Gal,p/#xcleavage_0_2)--6b1D-GlcNAc,p--4b1D-Gal,p(--4b1D-GalNAc,p)--3a2D-NeuGc,p/#ycleavage$MONO,Und,-H,0,redEnd" name="^{0,2}X_{Gal}Y" mass="833.3277204589999" score="0.0"/>
<FragmentEntry fragment="?1D-GalNAc,p/#acleavage_0_2(--3b1D-Gal,p(--4b1D-GalNAc,p)--3a2D-NeuGc,p)--6b1D-GlcNAc,p--4b1D-Gal,p(--4b1D-GalNAc,p)--3a2D-NeuGc,p$MONO,Und,-2H,0,redEnd" name="^{0,2}A_{GalNAc}" mass="1667.566685491" score="0.0"/>
<FragmentEntry fragment="redEnd--??1D-GalNAc,p(--3b1D-Gal,p(--4b1D-GalNAc,p)--3a2D-NeuGc,p)--6b1D-GlcNAc,p--4b1D-Gal,p(--4b1D-GalNAc,p/#xcleavage_0_4)--3a2D-NeuGc,p$MONO,Und,-2H,0,redEnd" name="^{0,4}X_{GalNAc}" mass="1710.608884656" score="0.0"/>
<FragmentEntry fragment="redEnd--??1D-GalNAc,p(--3b1D-Gal,p(--4b1D-GalNAc,p)--3a2D-NeuGc,p)--6b1D-GlcNAc,p--4b1D-Gal,p(--4b1D-GalNAc,p/#xcleavage_2_4)--3a2D-NeuGc,p$MONO,Und,-2H,0,redEnd" name="^{2,4}X_{GalNAc}" mass="1710.608884656" score="0.0"/>
<FragmentEntry fragment="redEnd--??1D-GalNAc,p(--3b1D-Gal,p(--4b1D-GalNAc,p/#xcleavage_0_4)--3a2D-NeuGc,p)--6b1D-GlcNAc,p--4b1D-Gal,p(--4b1D-GalNAc,p)--3a2D-NeuGc,p$MONO,Und,-2H,0,redEnd" name="^{0,4}X_{GalNAc}" mass="1710.608884656" score="0.0"/>
<FragmentEntry fragment="redEnd--??1D-GalNAc,p(--3b1D-Gal,p(--4b1D-GalNAc,p/#xcleavage_2_4)--3a2D-NeuGc,p)--6b1D-GlcNAc,p--4b1D-Gal,p(--4b1D-GalNAc,p)--3a2D-NeuGc,p$MONO,Und,-2H,0,redEnd" name="^{2,4}X_{GalNAc}" mass="1710.608884656" score="0.0"/>
<FragmentEntry fragment="redEnd--??1D-GalNAc,p(--3b1D-Gal,p(--4b1D-GalNAc,p/#zcleavage)--3a2D-NeuGc,p)--6b1D-GlcNAc,p--4b1D-Gal,p/#zcleavage$MONO,Und,-H,0,redEnd" name="ZZ" mass="859.306985017" score="0.0"/>
<FragmentEntry fragment="redEnd--??1D-GalNAc,p(--3b1D-Gal,p/#zcleavage)--6b1D-GlcNAc,p--4b1D-Gal,p(--4b1D-GalNAc,p/#zcleavage)--3a2D-NeuGc,p$MONO,Und,-H,0,redEnd" name="ZZ" mass="859.306985017" score="0.0"/>
<FragmentEntry fragment="redEnd--??1D-GalNAc,p(--3b1D-Gal,p(--4b1D-GalNAc,p/#ycleavage)--3a2D-NeuGc,p)--6b1D-GlcNAc,p--4b1D-Gal,p/#xcleavage_2_5$MONO,Und,-H,0,redEnd" name="Y^{2,5}X_{Gal}" mass="953.333593697" score="0.0"/>
<FragmentEntry fragment="redEnd--??1D-GalNAc,p(--3b1D-Gal,p/#xcleavage_2_5)--6b1D-GlcNAc,p--4b1D-Gal,p(--4b1D-GalNAc,p/#ycleavage)--3a2D-NeuGc,p$MONO,Und,-H,0,redEnd" name="^{2,5}X_{Gal}Y" mass="953.333593697" score="0.0"/>
<FragmentEntry fragment="redEnd--??1D-GalNAc,p(--3b1D-Gal,p/#zcleavage)--6b1D-GlcNAc,p--4b1D-Gal,p(--4b1D-GalNAc,p)--3a2D-NeuGc,p$MONO,Und,-H,0,redEnd" name="Z" mass="1080.396922234" score="0.0"/>
<FragmentEntry fragment="redEnd--??1D-GalNAc,p(--3b1D-Gal,p(--4b1D-GalNAc,p)--3a2D-NeuGc,p)--6b1D-GlcNAc,p--4b1D-Gal,p/#zcleavage$MONO,Und,-H,0,redEnd" name="Z" mass="1080.3969222340002" score="0.0"/>
<FragmentEntry fragment="redEnd--??1D-GalNAc,p(--3b1D-Gal,p/#ycleavage)--6b1D-GlcNAc,p--4b1D-Gal,p(--4b1D-GalNAc,p)--3a2D-NeuGc,p$MONO,Und,-H,0,redEnd" name="Y" mass="1098.4074869199999" score="0.0"/>
<FragmentEntry fragment="redEnd--??1D-GalNAc,p(--3b1D-Gal,p(--4b1D-GalNAc,p)--3a2D-NeuGc,p)--6b1D-GlcNAc,p--4b1D-Gal,p/#ycleavage$MONO,Und,-H,0,redEnd" name="Y" mass="1098.40748692" score="0.0"/>
<FragmentEntry fragment="redEnd--??1D-GalNAc,p(--3b1D-Gal,p(--4b1D-GalNAc,p)--3a2D-NeuGc,p/#ycleavage)--6b1D-GlcNAc,p--4b1D-Gal,p(--4b1D-GalNAc,p)--3a2D-NeuGc,p/#ycleavage$MONO,Und,-H,0,redEnd" name="YY" mass="1156.449351734" score="0.0"/>
<FragmentEntry fragment="redEnd--??1D-GalNAc,p(--3b1D-Gal,p(--4b1D-GalNAc,p)--3a2D-NeuGc,p/#ycleavage)--6b1D-GlcNAc,p--4b1D-Gal,p(--4b1D-GalNAc,p)--3a2D-NeuGc,p/#ycleavage$MONO,Und,-H,0,redEnd" name="YY" mass="1156.449351734" score="0.0"/>
<FragmentEntry fragment="redEnd--??1D-GalNAc,p(--3b1D-Gal,p(--4b1D-GalNAc,p)--3a2D-NeuGc,p)--6b1D-GlcNAc,p--4b1D-Gal,p(--4b1D-GalNAc,p/#zcleavage)--3a2D-NeuGc,p/#zcleavage$MONO,Und,-H,0,redEnd" name="ZZ" mass="1224.439180978" score="0.0"/>
<FragmentEntry fragment="redEnd--??1D-GalNAc,p(--3b1D-Gal,p(--4b1D-GalNAc,p/#zcleavage)--3a2D-NeuGc,p)--6b1D-GlcNAc,p--4b1D-Gal,p(--4b1D-GalNAc,p)--3a2D-NeuGc,p/#zcleavage$MONO,Und,-H,0,redEnd" name="ZZ" mass="1224.439180978" score="0.0"/>
<FragmentEntry fragment="redEnd--??1D-GalNAc,p(--3b1D-Gal,p(--4b1D-GalNAc,p)--3a2D-NeuGc,p/#zcleavage)--6b1D-GlcNAc,p--4b1D-Gal,p(--4b1D-GalNAc,p/#zcleavage)--3a2D-NeuGc,p$MONO,Und,-H,0,redEnd" name="ZZ" mass="1224.439180978" score="0.0"/>
<FragmentEntry fragment="redEnd--??1D-GalNAc,p(--3b1D-Gal,p(--4b1D-GalNAc,p/#zcleavage)--3a2D-NeuGc,p/#zcleavage)--6b1D-GlcNAc,p--4b1D-Gal,p(--4b1D-GalNAc,p)--3a2D-NeuGc,p$MONO,Und,-H,0,redEnd" name="ZZ" mass="1224.439180978" score="0.0"/>
<FragmentEntry fragment="redEnd--??1D-GalNAc,p(--3b1D-Gal,p(--4b1D-GalNAc,p)--3a2D-NeuGc,p/#xcleavage_1_5)--6b1D-GlcNAc,p--4b1D-Gal,p(--4b1D-GalNAc,p)--3a2D-NeuGc,p/#ycleavage$MONO,Und,-H,0,redEnd" name="^{1,5}X_{NeuGc}Y" mass="1228.4340956" score="0.0"/>
<FragmentEntry fragment="redEnd--??1D-GalNAc,p(--3b1D-Gal,p(--4b1D-GalNAc,p)--3a2D-NeuGc,p/#ycleavage)--6b1D-GlcNAc,p--4b1D-Gal,p(--4b1D-GalNAc,p)--3a2D-NeuGc,p/#xcleavage_1_5$MONO,Und,-H,0,redEnd" name="Y^{1,5}X_{NeuGc}" mass="1228.4340956" score="0.0"/>
<FragmentEntry fragment="redEnd--??1D-GalNAc,p(--3b1D-Gal,p(--4b1D-GalNAc,p/#zcleavage)--3a2D-NeuGc,p)--6b1D-GlcNAc,p--4b1D-Gal,p(--4b1D-GalNAc,p)--3a2D-NeuGc,p/#ycleavage$MONO,Und,-H,0,redEnd" name="ZY" mass="1242.449745664" score="0.0"/>
<FragmentEntry fragment="redEnd--??1D-GalNAc,p(--3b1D-Gal,p(--4b1D-GalNAc,p)--3a2D-NeuGc,p/#ycleavage)--6b1D-GlcNAc,p--4b1D-Gal,p(--4b1D-GalNAc,p/#zcleavage)--3a2D-NeuGc,p$MONO,Und,-H,0,redEnd" name="YZ" mass="1242.449745664" score="0.0"/>
<FragmentEntry fragment="redEnd--??1D-GalNAc,p(--3b1D-Gal,p(--4b1D-GalNAc,p/#zcleavage)--3a2D-NeuGc,p/#ycleavage)--6b1D-GlcNAc,p--4b1D-Gal,p(--4b1D-GalNAc,p)--3a2D-NeuGc,p$MONO,Und,-H,0,redEnd" name="ZY" mass="1242.449745664" score="0.0"/>
<FragmentEntry fragment="redEnd--??1D-GalNAc,p(--3b1D-Gal,p(--4b1D-GalNAc,p/#ycleavage)--3a2D-NeuGc,p/#zcleavage)--6b1D-GlcNAc,p--4b1D-Gal,p(--4b1D-GalNAc,p)--3a2D-NeuGc,p$MONO,Und,-H,0,redEnd" name="YZ" mass="1242.449745664" score="0.0"/>
<FragmentEntry fragment="redEnd--??1D-GalNAc,p(--3b1D-Gal,p(--4b1D-GalNAc,p)--3a2D-NeuGc,p)--6b1D-GlcNAc,p--4b1D-Gal,p(--4b1D-GalNAc,p/#zcleavage)--3a2D-NeuGc,p/#ycleavage$MONO,Und,-H,0,redEnd" name="ZY" mass="1242.4497456640001" score="0.0"/>
<FragmentEntry fragment="redEnd--??1D-GalNAc,p(--3b1D-Gal,p(--4b1D-GalNAc,p)--3a2D-NeuGc,p)--6b1D-GlcNAc,p--4b1D-Gal,p(--4b1D-GalNAc,p/#ycleavage)--3a2D-NeuGc,p/#zcleavage$MONO,Und,-H,0,redEnd" name="YZ" mass="1242.4497456640001" score="0.0"/>
<FragmentEntry fragment="redEnd--??1D-GalNAc,p(--3b1D-Gal,p(--4b1D-GalNAc,p/#ycleavage)--3a2D-NeuGc,p)--6b1D-GlcNAc,p--4b1D-Gal,p(--4b1D-GalNAc,p)--3a2D-NeuGc,p/#zcleavage$MONO,Und,-H,0,redEnd" name="YZ" mass="1242.4497456640001" score="0.0"/>
<FragmentEntry fragment="redEnd--??1D-GalNAc,p(--3b1D-Gal,p(--4b1D-GalNAc,p)--3a2D-NeuGc,p/#zcleavage)--6b1D-GlcNAc,p--4b1D-Gal,p(--4b1D-GalNAc,p/#ycleavage)--3a2D-NeuGc,p$MONO,Und,-H,0,redEnd" name="ZY" mass="1242.4497456640001" score="0.0"/>
<FragmentEntry fragment="redEnd--??1D-GalNAc,p(--3b1D-Gal,p(--4b1D-GalNAc,p/#ycleavage)--3a2D-NeuGc,p)--6b1D-GlcNAc,p--4b1D-Gal,p(--4b1D-GalNAc,p)--3a2D-NeuGc,p/#ycleavage$MONO,Und,-H,0,redEnd" name="YY" mass="1260.4603103499999" score="0.0"/>
<FragmentEntry fragment="redEnd--??1D-GalNAc,p(--3b1D-Gal,p(--4b1D-GalNAc,p)--3a2D-NeuGc,p/#ycleavage)--6b1D-GlcNAc,p--4b1D-Gal,p(--4b1D-GalNAc,p/#ycleavage)--3a2D-NeuGc,p$MONO,Und,-H,0,redEnd" name="YY" mass="1260.4603103499999" score="0.0"/>
<FragmentEntry fragment="redEnd--??1D-GalNAc,p(--3b1D-Gal,p(--4b1D-GalNAc,p/#ycleavage)--3a2D-NeuGc,p/#ycleavage)--6b1D-GlcNAc,p--4b1D-Gal,p(--4b1D-GalNAc,p)--3a2D-NeuGc,p$MONO,Und,-H,0,redEnd" name="YY" mass="1260.4603103499999" score="0.0"/>
<FragmentEntry fragment="redEnd--??1D-GalNAc,p(--3b1D-Gal,p(--4b1D-GalNAc,p)--3a2D-NeuGc,p)--6b1D-GlcNAc,p--4b1D-Gal,p(--4b1D-GalNAc,p/#ycleavage)--3a2D-NeuGc,p/#ycleavage$MONO,Und,-H,0,redEnd" name="YY" mass="1260.46031035" score="0.0"/>
<FragmentEntry fragment="redEnd--??1D-GalNAc,p(--3b1D-Gal,p(--4b1D-GalNAc,p/#xcleavage_2_5)--3a2D-NeuGc,p)--6b1D-GlcNAc,p--4b1D-Gal,p(--4b1D-GalNAc,p)--3a2D-NeuGc,p/#ycleavage$MONO,Und,-H,0,redEnd" name="^{2,5}X_{GalNAc}Y" mass="1359.492338759" score="0.0"/>
<FragmentEntry fragment="redEnd--??1D-GalNAc,p(--3b1D-Gal,p(--4b1D-GalNAc,p)--3a2D-NeuGc,p/#ycleavage)--6b1D-GlcNAc,p--4b1D-Gal,p(--4b1D-GalNAc,p/#xcleavage_2_5)--3a2D-NeuGc,p$MONO,Und,-H,0,redEnd" name="Y^{2,5}X_{GalNAc}" mass="1359.492338759" score="0.0"/>
<FragmentEntry fragment="redEnd--??1D-GalNAc,p(--3b1D-Gal,p(--4b1D-GalNAc,p/#xcleavage_2_5)--3a2D-NeuGc,p/#ycleavage)--6b1D-GlcNAc,p--4b1D-Gal,p(--4b1D-GalNAc,p)--3a2D-NeuGc,p$MONO,Und,-H,0,redEnd" name="^{2,5}X_{GalNAc}Y" mass="1359.492338759" score="0.0"/>
<FragmentEntry fragment="redEnd--??1D-GalNAc,p(--3b1D-Gal,p(--4b1D-GalNAc,p)--3a2D-NeuGc,p)--6b1D-GlcNAc,p--4b1D-Gal,p(--4b1D-GalNAc,p/#xcleavage_2_5)--3a2D-NeuGc,p/#ycleavage$MONO,Und,-H,0,redEnd" name="^{2,5}X_{GalNAc}Y" mass="1359.4923387590002" score="0.0"/>
<FragmentEntry fragment="redEnd--??1D-GalNAc,p(--3b1D-Gal,p(--4b1D-GalNAc,p)--3a2D-NeuGc,p)--6b1D-GlcNAc,p--4b1D-Gal,p(--4b1D-GalNAc,p/#xcleavage_3_5)--3a2D-NeuGc,p/#zcleavage$MONO,Und,-H,0,redEnd" name="^{3,5}X_{GalNAc}Z" mass="1371.492338759" score="0.0"/>
<FragmentEntry fragment="redEnd--??1D-GalNAc,p(--3b1D-Gal,p(--4b1D-GalNAc,p/#xcleavage_3_5)--3a2D-NeuGc,p)--6b1D-GlcNAc,p--4b1D-Gal,p(--4b1D-GalNAc,p)--3a2D-NeuGc,p/#zcleavage$MONO,Und,-H,0,redEnd" name="^{3,5}X_{GalNAc}Z" mass="1371.492338759" score="0.0"/>
<FragmentEntry fragment="redEnd--??1D-GalNAc,p(--3b1D-Gal,p(--4b1D-GalNAc,p)--3a2D-NeuGc,p/#zcleavage)--6b1D-GlcNAc,p--4b1D-Gal,p(--4b1D-GalNAc,p/#xcleavage_3_5)--3a2D-NeuGc,p$MONO,Und,-H,0,redEnd" name="Z^{3,5}X_{GalNAc}" mass="1371.492338759" score="0.0"/>
<FragmentEntry fragment="redEnd--??1D-GalNAc,p(--3b1D-Gal,p(--4b1D-GalNAc,p/#xcleavage_3_5)--3a2D-NeuGc,p/#zcleavage)--6b1D-GlcNAc,p--4b1D-Gal,p(--4b1D-GalNAc,p)--3a2D-NeuGc,p$MONO,Und,-H,0,redEnd" name="^{3,5}X_{GalNAc}Z" mass="1371.492338759" score="0.0"/>
<FragmentEntry fragment="redEnd--??1D-GalNAc,p(--3b1D-Gal,p(--4b1D-GalNAc,p)--3a2D-NeuGc,p)--6b1D-GlcNAc,p--4b1D-Gal,p(--4b1D-GalNAc,p/#xcleavage_3_5)--3a2D-NeuGc,p/#zcleavage$MONO,Und,-H,0,redEnd" name="^{3,5}X_{GalNAc}Z" mass="1371.492338759" score="0.0"/>
<FragmentEntry fragment="redEnd--??1D-GalNAc,p(--3b1D-Gal,p(--4b1D-GalNAc,p/#xcleavage_3_5)--3a2D-NeuGc,p)--6b1D-GlcNAc,p--4b1D-Gal,p(--4b1D-GalNAc,p)--3a2D-NeuGc,p/#zcleavage$MONO,Und,-H,0,redEnd" name="^{3,5}X_{GalNAc}Z" mass="1371.492338759" score="0.0"/>
<FragmentEntry fragment="redEnd--??1D-GalNAc,p(--3b1D-Gal,p(--4b1D-GalNAc,p)--3a2D-NeuGc,p/#zcleavage)--6b1D-GlcNAc,p--4b1D-Gal,p(--4b1D-GalNAc,p/#xcleavage_3_5)--3a2D-NeuGc,p$MONO,Und,-H,0,redEnd" name="Z^{3,5}X_{GalNAc}" mass="1371.492338759" score="0.0"/>
<FragmentEntry fragment="redEnd--??1D-GalNAc,p(--3b1D-Gal,p(--4b1D-GalNAc,p/#xcleavage_3_5)--3a2D-NeuGc,p/#zcleavage)--6b1D-GlcNAc,p--4b1D-Gal,p(--4b1D-GalNAc,p)--3a2D-NeuGc,p$MONO,Und,-H,0,redEnd" name="^{3,5}X_{GalNAc}Z" mass="1371.492338759" score="0.0"/>
<FragmentEntry fragment="redEnd--??1D-GalNAc,p(--3b1D-Gal,p(--4b1D-GalNAc,p)--3a2D-NeuGc,p)--6b1D-GlcNAc,p--4b1D-Gal,p(--4b1D-GalNAc,p/#xcleavage_0_4)--3a2D-NeuGc,p/#zcleavage$MONO,Und,-H,0,redEnd" name="^{0,4}X_{GalNAc}Z" mass="1385.507988823" score="0.0"/>
<FragmentEntry fragment="redEnd--??1D-GalNAc,p(--3b1D-Gal,p(--4b1D-GalNAc,p)--3a2D-NeuGc,p)--6b1D-GlcNAc,p--4b1D-Gal,p(--4b1D-GalNAc,p/#xcleavage_2_4)--3a2D-NeuGc,p/#zcleavage$MONO,Und,-H,0,redEnd" name="^{2,4}X_{GalNAc}Z" mass="1385.507988823" score="0.0"/>
<FragmentEntry fragment="redEnd--??1D-GalNAc,p(--3b1D-Gal,p(--4b1D-GalNAc,p/#xcleavage_0_4)--3a2D-NeuGc,p)--6b1D-GlcNAc,p--4b1D-Gal,p(--4b1D-GalNAc,p)--3a2D-NeuGc,p/#zcleavage$MONO,Und,-H,0,redEnd" name="^{0,4}X_{GalNAc}Z" mass="1385.507988823" score="0.0"/>
<FragmentEntry fragment="redEnd--??1D-GalNAc,p(--3b1D-Gal,p(--4b1D-GalNAc,p/#xcleavage_2_4)--3a2D-NeuGc,p)--6b1D-GlcNAc,p--4b1D-Gal,p(--4b1D-GalNAc,p)--3a2D-NeuGc,p/#zcleavage$MONO,Und,-H,0,redEnd" name="^{2,4}X_{GalNAc}Z" mass="1385.507988823" score="0.0"/>
<FragmentEntry fragment="redEnd--??1D-GalNAc,p(--3b1D-Gal,p(--4b1D-GalNAc,p)--3a2D-NeuGc,p/#zcleavage)--6b1D-GlcNAc,p--4b1D-Gal,p(--4b1D-GalNAc,p/#xcleavage_0_4)--3a2D-NeuGc,p$MONO,Und,-H,0,redEnd" name="Z^{0,4}X_{GalNAc}" mass="1385.507988823" score="0.0"/>
<FragmentEntry fragment="redEnd--??1D-GalNAc,p(--3b1D-Gal,p(--4b1D-GalNAc,p)--3a2D-NeuGc,p/#zcleavage)--6b1D-GlcNAc,p--4b1D-Gal,p(--4b1D-GalNAc,p/#xcleavage_2_4)--3a2D-NeuGc,p$MONO,Und,-H,0,redEnd" name="Z^{2,4}X_{GalNAc}" mass="1385.507988823" score="0.0"/>
<FragmentEntry fragment="redEnd--??1D-GalNAc,p(--3b1D-Gal,p(--4b1D-GalNAc,p/#xcleavage_0_4)--3a2D-NeuGc,p/#zcleavage)--6b1D-GlcNAc,p--4b1D-Gal,p(--4b1D-GalNAc,p)--3a2D-NeuGc,p$MONO,Und,-H,0,redEnd" name="^{0,4}X_{GalNAc}Z" mass="1385.507988823" score="0.0"/>
<FragmentEntry fragment="redEnd--??1D-GalNAc,p(--3b1D-Gal,p(--4b1D-GalNAc,p/#xcleavage_2_4)--3a2D-NeuGc,p/#zcleavage)--6b1D-GlcNAc,p--4b1D-Gal,p(--4b1D-GalNAc,p)--3a2D-NeuGc,p$MONO,Und,-H,0,redEnd" name="^{2,4}X_{GalNAc}Z" mass="1385.507988823" score="0.0"/>
<FragmentEntry fragment="redEnd--??1D-GalNAc,p(--3b1D-Gal,p(--4b1D-GalNAc,p)--3a2D-NeuGc,p/#xcleavage_1_3)--6b1D-GlcNAc,p--4b1D-Gal,p(--4b1D-GalNAc,p)--3a2D-NeuGc,p/#ycleavage$MONO,Und,-H,0,redEnd" name="^{1,3}X_{NeuGc}Y" mass="1419.513468131" score="0.0"/>
<FragmentEntry fragment="redEnd--??1D-GalNAc,p(--3b1D-Gal,p(--4b1D-GalNAc,p)--3a2D-NeuGc,p/#ycleavage)--6b1D-GlcNAc,p--4b1D-Gal,p(--4b1D-GalNAc,p)--3a2D-NeuGc,p/#xcleavage_1_3$MONO,Und,-H,0,redEnd" name="Y^{1,3}X_{NeuGc}" mass="1419.513468131" score="0.0"/>
<FragmentEntry fragment="redEnd--??1D-GalNAc,p(--3b1D-Gal,p(--4b1D-GalNAc,p)--3a2D-NeuGc,p/#xcleavage_1_3)--6b1D-GlcNAc,p--4b1D-Gal,p(--4b1D-GalNAc,p)--3a2D-NeuGc,p/#ycleavage$MONO,Und,-H,0,redEnd" name="^{1,3}X_{NeuGc}Y" mass="1419.513468131" score="0.0"/>
<FragmentEntry fragment="redEnd--??1D-GalNAc,p(--3b1D-Gal,p(--4b1D-GalNAc,p)--3a2D-NeuGc,p/#ycleavage)--6b1D-GlcNAc,p--4b1D-Gal,p(--4b1D-GalNAc,p)--3a2D-NeuGc,p/#xcleavage_1_3$MONO,Und,-H,0,redEnd" name="Y^{1,3}X_{NeuGc}" mass="1419.513468131" score="0.0"/>
<FragmentEntry fragment="redEnd--??1D-GalNAc,p(--3b1D-Gal,p(--4b1D-GalNAc,p)--3a2D-NeuGc,p/#xcleavage_1_3)--6b1D-GlcNAc,p--4b1D-Gal,p(--4b1D-GalNAc,p)--3a2D-NeuGc,p/#ycleavage$MONO,Und,-H,0,redEnd" name="^{1,3}X_{NeuGc}Y" mass="1419.513468131" score="0.0"/>
<FragmentEntry fragment="redEnd--??1D-GalNAc,p(--3b1D-Gal,p(--4b1D-GalNAc,p)--3a2D-NeuGc,p/#ycleavage)--6b1D-GlcNAc,p--4b1D-Gal,p(--4b1D-GalNAc,p)--3a2D-NeuGc,p/#xcleavage_1_3$MONO,Und,-H,0,redEnd" name="Y^{1,3}X_{NeuGc}" mass="1419.513468131" score="0.0"/>
<FragmentEntry fragment="redEnd--??1D-GalNAc,p(--3b1D-Gal,p(--4b1D-GalNAc,p)--3a2D-NeuGc,p)--6b1D-GlcNAc,p--4b1D-Gal,p(--4b1D-GalNAc,p)--3a2D-NeuGc,p/#zcleavage$MONO,Und,-H,0,redEnd" name="Z" mass="1445.5291181950001" score="0.0"/>
<FragmentEntry fragment="redEnd--??1D-GalNAc,p(--3b1D-Gal,p(--4b1D-GalNAc,p)--3a2D-NeuGc,p/#zcleavage)--6b1D-GlcNAc,p--4b1D-Gal,p(--4b1D-GalNAc,p)--3a2D-NeuGc,p$MONO,Und,-H,0,redEnd" name="Z" mass="1445.5291181950001" score="0.0"/>
<FragmentEntry fragment="?1D-GalNAc,p/#acleavage_0_2(--3b1D-Gal,p(--4b1D-GalNAc,p)--3a2D-NeuGc,p)--6b1D-GlcNAc,p--4b1D-Gal,p(--4b1D-GalNAc,p/#zcleavage)--3a2D-NeuGc,p$MONO,Und,-H,0,redEnd" name="^{0,2}A_{GalNAc}Z" mass="1446.4767482739999" score="0.0"/>
<FragmentEntry fragment="?1D-GalNAc,p/#acleavage_0_2(--3b1D-Gal,p(--4b1D-GalNAc,p/#zcleavage)--3a2D-NeuGc,p)--6b1D-GlcNAc,p--4b1D-Gal,p(--4b1D-GalNAc,p)--3a2D-NeuGc,p$MONO,Und,-H,0,redEnd" name="^{0,2}A_{GalNAc}Z" mass="1446.4767482739999" score="0.0"/>
<FragmentEntry fragment="redEnd--??1D-GalNAc,p(--3b1D-Gal,p(--4b1D-GalNAc,p)--3a2D-NeuGc,p)--6b1D-GlcNAc,p--4b1D-Gal,p(--4b1D-GalNAc,p/#ycleavage)--3a2D-NeuGc,p/#xcleavage_0_4$MONO,Und,-H,0,redEnd" name="Y^{0,4}X_{NeuGc}" mass="1447.5083827530002" score="0.0"/>
<FragmentEntry fragment="redEnd--??1D-GalNAc,p(--3b1D-Gal,p(--4b1D-GalNAc,p/#xcleavage_0_2)--3a2D-NeuGc,p)--6b1D-GlcNAc,p--4b1D-Gal,p(--4b1D-GalNAc,p/#ycleavage)--3a2D-NeuGc,p$MONO,Und,-H,0,redEnd" name="^{0,2}X_{GalNAc}Y" mass="1447.5083827530002" score="0.0"/>
<FragmentEntry fragment="redEnd--??1D-GalNAc,p(--3b1D-Gal,p(--4b1D-GalNAc,p/#ycleavage)--3a2D-NeuGc,p)--6b1D-GlcNAc,p--4b1D-Gal,p(--4b1D-GalNAc,p/#xcleavage_0_2)--3a2D-NeuGc,p$MONO,Und,-H,0,redEnd" name="Y^{0,2}X_{GalNAc}" mass="1447.5083827530002" score="0.0"/>
<FragmentEntry fragment="redEnd--??1D-GalNAc,p(--3b1D-Gal,p(--4b1D-GalNAc,p/#ycleavage)--3a2D-NeuGc,p)--6b1D-GlcNAc,p--4b1D-Gal,p(--4b1D-GalNAc,p)--3a2D-NeuGc,p/#xcleavage_0_4$MONO,Und,-H,0,redEnd" name="Y^{0,4}X_{NeuGc}" mass="1447.5083827530002" score="0.0"/>
<FragmentEntry fragment="redEnd--??1D-GalNAc,p(--3b1D-Gal,p(--4b1D-GalNAc,p)--3a2D-NeuGc,p/#xcleavage_0_4)--6b1D-GlcNAc,p--4b1D-Gal,p(--4b1D-GalNAc,p/#ycleavage)--3a2D-NeuGc,p$MONO,Und,-H,0,redEnd" name="^{0,4}X_{NeuGc}Y" mass="1447.5083827530002" score="0.0"/>
<FragmentEntry fragment="redEnd--??1D-GalNAc,p(--3b1D-Gal,p(--4b1D-GalNAc,p/#ycleavage)--3a2D-NeuGc,p/#xcleavage_0_4)--6b1D-GlcNAc,p--4b1D-Gal,p(--4b1D-GalNAc,p)--3a2D-NeuGc,p$MONO,Und,-H,0,redEnd" name="Y^{0,4}X_{NeuGc}" mass="1447.5083827530002" score="0.0"/>
<FragmentEntry fragment="?1D-GalNAc,p/#acleavage_2_5(--3b1D-Gal,p(--4b1D-GalNAc,p)--3a2D-NeuGc,p)--6b1D-GlcNAc,p--4b1D-Gal,p(--4b1D-GalNAc,p/#ycleavage)--3a2D-NeuGc,p$MONO,Und,-H,0,redEnd" name="^{2,5}A_{GalNAc}Y" mass="1448.492398338" score="0.0"/>
<FragmentEntry fragment="?1D-GalNAc,p/#acleavage_2_5(--3b1D-Gal,p(--4b1D-GalNAc,p/#ycleavage)--3a2D-NeuGc,p)--6b1D-GlcNAc,p--4b1D-Gal,p(--4b1D-GalNAc,p)--3a2D-NeuGc,p$MONO,Und,-H,0,redEnd" name="^{2,5}A_{GalNAc}Y" mass="1448.492398338" score="0.0"/>
<FragmentEntry fragment="redEnd--??1D-GalNAc,p(--3b1D-Gal,p(--4b1D-GalNAc,p/#xcleavage_1_3)--3a2D-NeuGc,p)--6b1D-GlcNAc,p--4b1D-Gal,p(--4b1D-GalNAc,p/#zcleavage)--3a2D-NeuGc,p$MONO,Und,-H,0,redEnd" name="^{1,3}X_{GalNAc}Z" mass="1448.492398338" score="0.0"/>
<FragmentEntry fragment="redEnd--??1D-GalNAc,p(--3b1D-Gal,p(--4b1D-GalNAc,p/#zcleavage)--3a2D-NeuGc,p)--6b1D-GlcNAc,p--4b1D-Gal,p(--4b1D-GalNAc,p/#xcleavage_1_3)--3a2D-NeuGc,p$MONO,Und,-H,0,redEnd" name="Z^{1,3}X_{GalNAc}" mass="1448.492398338" score="0.0"/>
<FragmentEntry fragment="redEnd--??1D-GalNAc,p(--3b1D-Gal,p(--4b1D-GalNAc,p)--3a2D-NeuGc,p)--6b1D-GlcNAc,p--4b1D-Gal,p(--4b1D-GalNAc,p)--3a2D-NeuGc,p/#ycleavage$MONO,Und,-H,0,redEnd" name="Y" mass="1463.5396828809999" score="0.0"/>
<FragmentEntry fragment="redEnd--??1D-GalNAc,p(--3b1D-Gal,p(--4b1D-GalNAc,p)--3a2D-NeuGc,p/#ycleavage)--6b1D-GlcNAc,p--4b1D-Gal,p(--4b1D-GalNAc,p)--3a2D-NeuGc,p$MONO,Und,-H,0,redEnd" name="Y" mass="1463.5396828809999" score="0.0"/>
<FragmentEntry fragment="?1D-GalNAc,p/#acleavage_0_2(--3b1D-Gal,p(--4b1D-GalNAc,p)--3a2D-NeuGc,p)--6b1D-GlcNAc,p--4b1D-Gal,p(--4b1D-GalNAc,p/#ycleavage)--3a2D-NeuGc,p$MONO,Und,-H,0,redEnd" name="^{0,2}A_{GalNAc}Y" mass="1464.48731296" score="0.0"/>
<FragmentEntry fragment="?1D-GalNAc,p/#acleavage_0_2(--3b1D-Gal,p(--4b1D-GalNAc,p/#ycleavage)--3a2D-NeuGc,p)--6b1D-GlcNAc,p--4b1D-Gal,p(--4b1D-GalNAc,p)--3a2D-NeuGc,p$MONO,Und,-H,0,redEnd" name="^{0,2}A_{GalNAc}Y" mass="1464.48731296" score="0.0"/>
<FragmentEntry fragment="redEnd--??1D-GalNAc,p(--3b1D-Gal,p(--4b1D-GalNAc,p/#xcleavage_1_3)--3a2D-NeuGc,p)--6b1D-GlcNAc,p--4b1D-Gal,p(--4b1D-GalNAc,p/#ycleavage)--3a2D-NeuGc,p$MONO,Und,-H,0,redEnd" name="^{1,3}X_{GalNAc}Y" mass="1466.502963024" score="0.0"/>
<FragmentEntry fragment="redEnd--??1D-GalNAc,p(--3b1D-Gal,p(--4b1D-GalNAc,p/#ycleavage)--3a2D-NeuGc,p)--6b1D-GlcNAc,p--4b1D-Gal,p(--4b1D-GalNAc,p/#xcleavage_1_3)--3a2D-NeuGc,p$MONO,Und,-H,0,redEnd" name="Y^{1,3}X_{GalNAc}" mass="1466.502963024" score="0.0"/>
<FragmentEntry fragment="redEnd--??1D-GalNAc,p(--3b1D-Gal,p(--4b1D-GalNAc,p/#xcleavage_1_3)--3a2D-NeuGc,p)--6b1D-GlcNAc,p--4b1D-Gal,p(--4b1D-GalNAc,p/#ycleavage)--3a2D-NeuGc,p$MONO,Und,-H,0,redEnd" name="^{1,3}X_{GalNAc}Y" mass="1466.502963024" score="0.0"/>
<FragmentEntry fragment="redEnd--??1D-GalNAc,p(--3b1D-Gal,p(--4b1D-GalNAc,p/#ycleavage)--3a2D-NeuGc,p)--6b1D-GlcNAc,p--4b1D-Gal,p(--4b1D-GalNAc,p/#xcleavage_1_3)--3a2D-NeuGc,p$MONO,Und,-H,0,redEnd" name="Y^{1,3}X_{GalNAc}" mass="1466.502963024" score="0.0"/>
<FragmentEntry fragment="redEnd--??1D-GalNAc,p(--3b1D-Gal,p(--4b1D-GalNAc,p)--3a2D-NeuGc,p)--6b1D-GlcNAc,p--4b1D-Gal,p(--4b1D-GalNAc,p)--3a2D-NeuGc,p/#xcleavage_2_4$MONO,Und,-H,0,redEnd" name="^{2,4}X_{NeuGc}" mass="1653.587420933" score="0.0"/>
<FragmentEntry fragment="redEnd--??1D-GalNAc,p(--3b1D-Gal,p(--4b1D-GalNAc,p)--3a2D-NeuGc,p/#xcleavage_2_4)--6b1D-GlcNAc,p--4b1D-Gal,p(--4b1D-GalNAc,p)--3a2D-NeuGc,p$MONO,Und,-H,0,redEnd" name="^{2,4}X_{NeuGc}" mass="1653.587420933" score="0.0"/>
</FragmentCollection>
</Fragments>
<PeakList>
<Peak mz_ratio="262.06" intensity="2.5"/>
<Peak mz_ratio="262.97" intensity="1.4"/>
<Peak mz_ratio="288.07" intensity="0.7"/>
<Peak mz_ratio="306.09" intensity="29.3"/>
<Peak mz_ratio="307.27" intensity="1.5"/>
<Peak mz_ratio="386.96" intensity="1.4"/>
<Peak mz_ratio="424.22" intensity="0.9"/>
<Peak mz_ratio="466.17" intensity="0.7"/>
<Peak mz_ratio="483.7" intensity="1.4"/>
<Peak mz_ratio="520.41" intensity="1.8"/>
<Peak mz_ratio="548.18" intensity="1.6"/>
<Peak mz_ratio="548.76" intensity="3.4"/>
<Peak mz_ratio="570.44" intensity="1.3"/>
<Peak mz_ratio="626.89" intensity="0.4"/>
<Peak mz_ratio="627.56" intensity="1.5"/>
<Peak mz_ratio="629.28" intensity="2.1"/>
<Peak mz_ratio="629.93" intensity="1.5"/>
<Peak mz_ratio="630.64" intensity="0.6"/>
<Peak mz_ratio="660.3" intensity="0.6"/>
<Peak mz_ratio="687.64" intensity="1.7"/>
<Peak mz_ratio="689.2" intensity="1.2"/>
<Peak mz_ratio="690.37" intensity="2.0"/>
<Peak mz_ratio="709.45" intensity="4.0"/>
<Peak mz_ratio="729.88" intensity="0.6"/>
<Peak mz_ratio="730.75" intensity="22.9"/>
<Peak mz_ratio="731.37" intensity="5.6"/>
<Peak mz_ratio="731.77" intensity="7.8"/>
<Peak mz_ratio="732.23" intensity="1.0"/>
<Peak mz_ratio="743.8" intensity="1.7"/>
<Peak mz_ratio="744.29" intensity="1.4"/>
<Peak mz_ratio="755.83" intensity="1.0"/>
<Peak mz_ratio="761.37" intensity="1.9"/>
<Peak mz_ratio="765.69" intensity="1.3"/>
<Peak mz_ratio="766.1" intensity="1.2"/>
<Peak mz_ratio="772.2" intensity="3.4"/>
<Peak mz_ratio="772.56" intensity="1.3"/>
<Peak mz_ratio="773.34" intensity="2.0"/>
<Peak mz_ratio="775.76" intensity="1.9"/>
<Peak mz_ratio="777.3" intensity="2.6"/>
<Peak mz_ratio="777.77" intensity="2.2"/>
<Peak mz_ratio="782.84" intensity="3.7"/>
<Peak mz_ratio="783.25" intensity="0.9"/>
<Peak mz_ratio="789.99" intensity="1.5"/>
<Peak mz_ratio="790.3" intensity="1.0"/>
<Peak mz_ratio="791.27" intensity="1.0"/>
<Peak mz_ratio="792.55" intensity="2.3"/>
<Peak mz_ratio="802.74" intensity="2.4"/>
<Peak mz_ratio="804.31" intensity="1.6"/>
<Peak mz_ratio="807.02" intensity="2.8"/>
<Peak mz_ratio="811.45" intensity="3.9"/>
<Peak mz_ratio="812.49" intensity="1.1"/>
<Peak mz_ratio="821.19" intensity="1.3"/>
<Peak mz_ratio="823.31" intensity="2.1"/>
<Peak mz_ratio="828.03" intensity="4.3"/>
<Peak mz_ratio="828.68" intensity="1.4"/>
<Peak mz_ratio="832.38" intensity="1.1"/>
<Peak mz_ratio="837.22" intensity="7.8"/>
<Peak mz_ratio="838.77" intensity="2.6"/>
<Peak mz_ratio="853.95" intensity="0.8"/>
<Peak mz_ratio="858.77" intensity="3.2"/>
<Peak mz_ratio="952.27" intensity="4.4"/>
<Peak mz_ratio="954.03" intensity="0.5"/>
<Peak mz_ratio="1022.34" intensity="1.4"/>
<Peak mz_ratio="1026.88" intensity="0.5"/>
<Peak mz_ratio="1027.1" intensity="0.5"/>
<Peak mz_ratio="1054.36" intensity="3.1"/>
<Peak mz_ratio="1077.68" intensity="0.8"/>
<Peak mz_ratio="1078.23" intensity="0.7"/>
<Peak mz_ratio="1079.27" intensity="4.5"/>
<Peak mz_ratio="1080.03" intensity="2.2"/>
<Peak mz_ratio="1080.37" intensity="1.9"/>
<Peak mz_ratio="1080.85" intensity="1.9"/>
<Peak mz_ratio="1081.34" intensity="1.4"/>
<Peak mz_ratio="1095.33" intensity="1.0"/>
<Peak mz_ratio="1096.86" intensity="0.6"/>
<Peak mz_ratio="1097.34" intensity="4.4"/>
<Peak mz_ratio="1098.43" intensity="0.9"/>
<Peak mz_ratio="1099.45" intensity="3.0"/>
<Peak mz_ratio="1113.24" intensity="2.5"/>
<Peak mz_ratio="1155.19" intensity="17.7"/>
<Peak mz_ratio="1155.49" intensity="12.2"/>
<Peak mz_ratio="1156.35" intensity="12.8"/>
<Peak mz_ratio="1157.28" intensity="2.7"/>
<Peak mz_ratio="1165.19" intensity="1.3"/>
<Peak mz_ratio="1166.11" intensity="0.6"/>
<Peak mz_ratio="1217.61" intensity="0.7"/>
<Peak mz_ratio="1223.34" intensity="3.2"/>
<Peak mz_ratio="1226.49" intensity="1.1"/>
<Peak mz_ratio="1227.22" intensity="1.7"/>
<Peak mz_ratio="1228.43" intensity="0.5"/>
<Peak mz_ratio="1240.15" intensity="1.1"/>
<Peak mz_ratio="1240.98" intensity="0.7"/>
<Peak mz_ratio="1242.09" intensity="0.7"/>
<Peak mz_ratio="1247.83" intensity="2.5"/>
<Peak mz_ratio="1248.48" intensity="0.8"/>
<Peak mz_ratio="1259.18" intensity="3.9"/>
<Peak mz_ratio="1260.23" intensity="2.1"/>
<Peak mz_ratio="1261.47" intensity="1.6"/>
<Peak mz_ratio="1267.34" intensity="1.3"/>
<Peak mz_ratio="1270.25" intensity="1.4"/>
<Peak mz_ratio="1358.23" intensity="1.2"/>
<Peak mz_ratio="1368.12" intensity="11.8"/>
<Peak mz_ratio="1368.36" intensity="9.9"/>
<Peak mz_ratio="1368.56" intensity="4.3"/>
<Peak mz_ratio="1369.15" intensity="6.5"/>
<Peak mz_ratio="1369.53" intensity="2.9"/>
<Peak mz_ratio="1370.43" intensity="1.3"/>
<Peak mz_ratio="1370.69" intensity="0.8"/>
<Peak mz_ratio="1384.21" intensity="1.1"/>
<Peak mz_ratio="1386.34" intensity="2.1"/>
<Peak mz_ratio="1386.93" intensity="0.7"/>
<Peak mz_ratio="1405.36" intensity="0.8"/>
<Peak mz_ratio="1418.04" intensity="1.6"/>
<Peak mz_ratio="1418.44" intensity="2.8"/>
<Peak mz_ratio="1418.68" intensity="1.1"/>
<Peak mz_ratio="1419.35" intensity="5.3"/>
<Peak mz_ratio="1424.17" intensity="1.4"/>
<Peak mz_ratio="1426.3" intensity="1.1"/>
<Peak mz_ratio="1443.91" intensity="0.8"/>
<Peak mz_ratio="1444.53" intensity="5.7"/>
<Peak mz_ratio="1445.18" intensity="1.9"/>
<Peak mz_ratio="1446.16" intensity="0.9"/>
<Peak mz_ratio="1447.33" intensity="1.0"/>
<Peak mz_ratio="1460.47" intensity="4.1"/>
<Peak mz_ratio="1462.33" intensity="228.9"/>
<Peak mz_ratio="1463.43" intensity="71.6"/>
<Peak mz_ratio="1464.52" intensity="32.1"/>
<Peak mz_ratio="1465.11" intensity="8.1"/>
<Peak mz_ratio="1465.58" intensity="7.9"/>
<Peak mz_ratio="1466.48" intensity="1.0"/>
<Peak mz_ratio="1472.99" intensity="2.0"/>
<Peak mz_ratio="1502.28" intensity="0.4"/>
<Peak mz_ratio="1520.27" intensity="0.5"/>
<Peak mz_ratio="1573.95" intensity="0.8"/>
<Peak mz_ratio="1643.03" intensity="0.6"/>
<Peak mz_ratio="1652.4" intensity="1.7"/>
<Peak mz_ratio="1675.62" intensity="0.9"/>
</PeakList>
<AnnotatedPeakList>
<Annotations>
<Glycan structure="redEnd--??1D-GalNAc,p(--3b1D-Gal,p(--4b1D-GalNAc,p)--3a2D-NeuGc,p)--6b1D-GlcNAc,p--4b1D-Gal,p(--4b1D-GalNAc,p)--3a2D-NeuGc,p$MONO,Und,-2H,0,redEnd"/>
<PeakAnnotationCollection>
<PeakAnnotation>
<Peak mz_ratio="262.06" intensity="2.5"/>
<Annotation ions="-H"  neutralExchanges="0">
<FragmentEntry fragment="b1D-GlcNAc,p/#acleavage_3_5--4b1D-Gal,p(--4b1D-GalNAc,p/#zcleavage)--3a2D-NeuGc,p$MONO,Und,-2H,0,redEnd" name="^{3,5}A_{GlcNAc}Z" mass="525.1693693269999" score="0.0"/>
</Annotation>
</PeakAnnotation>
<PeakAnnotation>
<Peak mz_ratio="262.06" intensity="2.5"/>
<Annotation ions="-H"  neutralExchanges="0">
<FragmentEntry fragment="?1D-GalNAc,p/#acleavage_0_4--6b1D-GlcNAc,p--4b1D-Gal,p/#ycleavage$MONO,Und,-H,0,redEnd" name="^{0,4}A_{GalNAc}Y" mass="263.100501903" score="0.0"/>
</Annotation>
</PeakAnnotation>
<PeakAnnotation>
<Peak mz_ratio="262.06" intensity="2.5"/>
<Annotation ions="-H"  neutralExchanges="0">
<FragmentEntry fragment="?1D-GalNAc,p/#ccleavage--6b1D-GlcNAc,p--4b1D-Gal,p/#xcleavage_0_2$MONO,Und,-H,0,redEnd" name="C^{0,2}X_{Gal}" mass="263.100501903" score="0.0"/>
</Annotation>
</PeakAnnotation>
<PeakAnnotation>
<Peak mz_ratio="262.06" intensity="2.5"/>
<Annotation ions="-H"  neutralExchanges="0">
<FragmentEntry fragment="redEnd--??1D-GalNAc,p(--3b1D-Gal,p/#xcleavage_2_5)--6b1D-GlcNAc,p/#zcleavage$MONO,Und,-H,0,redEnd" name="^{2,5}X_{Gal}Z" mass="263.100501903" score="0.0"/>
</Annotation>
</PeakAnnotation>
<PeakAnnotation>
<Peak mz_ratio="262.97" intensity="1.4"/>
<Annotation ions="-H"  neutralExchanges="0">
<FragmentEntry fragment="redEnd--??1D-GalNAc,p(--3b1D-Gal,p/#xcleavage_2_4)--6b1D-GlcNAc,p--4b1D-Gal,p/#ycleavage$MONO,Und,-2H,0,redEnd" name="^{2,4}X_{Gal}Y" mass="528.2166538700001" score="0.0"/>
</Annotation>
</PeakAnnotation>
<PeakAnnotation>
<Peak mz_ratio="262.97" intensity="1.4"/>
<Annotation ions="-H"  neutralExchanges="0">
<FragmentEntry fragment="redEnd--??1D-GalNAc,p(--3b1D-Gal,p/#ycleavage)--6b1D-GlcNAc,p--4b1D-Gal,p/#xcleavage_2_4$MONO,Und,-2H,0,redEnd" name="Y^{2,4}X_{Gal}" mass="528.2166538700001" score="0.0"/>
</Annotation>
</PeakAnnotation>
<PeakAnnotation>
<Peak mz_ratio="306.09" intensity="29.3"/>
<Annotation ions="-H"  neutralExchanges="0">
<FragmentEntry fragment="b1D-Gal,p/#bcleavage--3a2D-NeuGc,p$MONO,Und,-H,0,redEnd" name="B" mass="307.090331147" score="0.0"/>
</Annotation>
</PeakAnnotation>
<PeakAnnotation>
<Peak mz_ratio="307.27" intensity="1.5"/>
<Annotation ions="-H"  neutralExchanges="0">
<FragmentEntry fragment="?1D-GalNAc,p/#ccleavage--3b1D-Gal,p(--4b1D-GalNAc,p/#xcleavage_3_5)--3a2D-NeuGc,p$MONO,Und,-2H,0,redEnd" name="C^{3,5}X_{GalNAc}" mass="616.1963123579999" score="0.0"/>
</Annotation>
</PeakAnnotation>
<PeakAnnotation>
<Peak mz_ratio="307.27" intensity="1.5"/>
<Annotation ions="-H"  neutralExchanges="0">
<FragmentEntry fragment="b1D-GlcNAc,p/#ccleavage--4b1D-Gal,p(--4b1D-GalNAc,p/#xcleavage_3_5)--3a2D-NeuGc,p$MONO,Und,-2H,0,redEnd" name="C^{3,5}X_{GalNAc}" mass="616.1963123579999" score="0.0"/>
</Annotation>
</PeakAnnotation>
<PeakAnnotation>
<Peak mz_ratio="307.27" intensity="1.5"/>
<Annotation ions="-H"  neutralExchanges="0">
<FragmentEntry fragment="redEnd--??1D-GalNAc,p(--3b1D-Gal,p(--4b1D-GalNAc,p)--3a2D-NeuGc,p/#ycleavage)--6b1D-GlcNAc,p/#xcleavage_1_5$MONO,Und,-2H,0,redEnd" name="Y^{1,5}X_{GlcNAc}" mass="616.2326978639999" score="0.0"/>
</Annotation>
</PeakAnnotation>
<PeakAnnotation>
<Peak mz_ratio="386.96" intensity="1.4"/>
<Annotation ions="-H"  neutralExchanges="0">
<FragmentEntry fragment="redEnd--??1D-GalNAc,p(--3b1D-Gal,p(--4b1D-GalNAc,p/#xcleavage_0_2)--3a2D-NeuGc,p)--6b1D-GlcNAc,p/#ycleavage$MONO,Und,-2H,0,redEnd" name="^{0,2}X_{GalNAc}Y" mass="775.2858556450001" score="0.0"/>
</Annotation>
</PeakAnnotation>
<PeakAnnotation>
<Peak mz_ratio="386.96" intensity="1.4"/>
<Annotation ions="-H"  neutralExchanges="0">
<FragmentEntry fragment="redEnd--??1D-GalNAc,p(--3b1D-Gal,p(--4b1D-GalNAc,p/#ycleavage)--3a2D-NeuGc,p)--6b1D-GlcNAc,p/#xcleavage_0_2$MONO,Und,-2H,0,redEnd" name="Y^{0,2}X_{GlcNAc}" mass="775.2858556450001" score="0.0"/>
</Annotation>
</PeakAnnotation>
<PeakAnnotation>
<Peak mz_ratio="386.96" intensity="1.4"/>
<Annotation ions="-H"  neutralExchanges="0">
<FragmentEntry fragment="redEnd--??1D-GalNAc,p(--3b1D-Gal,p(--4b1D-GalNAc,p)--3a2D-NeuGc,p/#xcleavage_0_4)--6b1D-GlcNAc,p/#ycleavage$MONO,Und,-2H,0,redEnd" name="^{0,4}X_{NeuGc}Y" mass="775.2858556450001" score="0.0"/>
</Annotation>
</PeakAnnotation>
<PeakAnnotation>
<Peak mz_ratio="386.96" intensity="1.4"/>
<Annotation ions="-H"  neutralExchanges="0">
<FragmentEntry fragment="b1D-GlcNAc,p/#acleavage_2_5--4b1D-Gal,p(--4b1D-GalNAc,p)--3a2D-NeuGc,p$MONO,Und,-2H,0,redEnd" name="^{2,5}A_{GlcNAc}" mass="776.2698712299999" score="0.0"/>
</Annotation>
</PeakAnnotation>
<PeakAnnotation>
<Peak mz_ratio="386.96" intensity="1.4"/>
<Annotation ions="-H"  neutralExchanges="0">
<FragmentEntry fragment="?1D-GalNAc,p/#ccleavage--6b1D-GlcNAc,p--4b1D-Gal,p(--4b1D-GalNAc,p)--3a2D-NeuGc,p/#xcleavage_2_4$MONO,Und,-2H,0,redEnd" name="C^{2,4}X_{NeuGc}" mass="776.26987123" score="0.0"/>
</Annotation>
</PeakAnnotation>
<PeakAnnotation>
<Peak mz_ratio="386.96" intensity="1.4"/>
<Annotation ions="-H"  neutralExchanges="0">
<FragmentEntry fragment="redEnd--??1D-GalNAc,p(--3b1D-Gal,p(--4b1D-GalNAc,p/#xcleavage_1_3)--3a2D-NeuGc,p)--6b1D-GlcNAc,p/#zcleavage$MONO,Und,-2H,0,redEnd" name="^{1,3}X_{GalNAc}Z" mass="776.26987123" score="0.0"/>
</Annotation>
</PeakAnnotation>
<PeakAnnotation>
<Peak mz_ratio="424.22" intensity="0.9"/>
<Annotation ions="-H"  neutralExchanges="0">
<FragmentEntry fragment="?1D-GalNAc,p/#acleavage_2_4--3b1D-Gal,p(--4b1D-GalNAc,p)--3a2D-NeuGc,p/#ycleavage$MONO,Und,-H,0,redEnd" name="^{2,4}A_{GalNAc}Y" mass="425.153325333" score="0.0"/>
</Annotation>
</PeakAnnotation>
<PeakAnnotation>
<Peak mz_ratio="424.22" intensity="0.9"/>
<Annotation ions="-H"  neutralExchanges="0">
<FragmentEntry fragment="b1D-GlcNAc,p/#acleavage_2_4--4b1D-Gal,p(--4b1D-GalNAc,p)--3a2D-NeuGc,p/#ycleavage$MONO,Und,-H,0,redEnd" name="^{2,4}A_{GlcNAc}Y" mass="425.153325333" score="0.0"/>
</Annotation>
</PeakAnnotation>
<PeakAnnotation>
<Peak mz_ratio="424.22" intensity="0.9"/>
<Annotation ions="-H"  neutralExchanges="0">
<FragmentEntry fragment="redEnd--??1D-GalNAc,p(--3b1D-Gal,p(--4b1D-GalNAc,p)--3a2D-NeuGc,p/#xcleavage_1_3)--6b1D-GlcNAc,p/#ycleavage$MONO,Und,-2H,0,redEnd" name="^{1,3}X_{NeuGc}Y" mass="851.3018996389999" score="0.0"/>
</Annotation>
</PeakAnnotation>
<PeakAnnotation>
<Peak mz_ratio="466.17" intensity="0.7"/>
<Annotation ions="-H"  neutralExchanges="0">
<FragmentEntry fragment="b1D-GlcNAc,p/#acleavage_0_2--4b1D-Gal,p(--4b1D-GalNAc,p)--3a2D-NeuGc,p/#zcleavage$MONO,Und,-H,0,redEnd" name="^{0,2}A_{GlcNAc}Z" mass="467.16389001899995" score="0.0"/>
</Annotation>
</PeakAnnotation>
<PeakAnnotation>
<Peak mz_ratio="466.17" intensity="0.7"/>
<Annotation ions="-H"  neutralExchanges="0">
<FragmentEntry fragment="?1D-GalNAc,p/#acleavage_0_4--6b1D-GlcNAc,p--4b1D-Gal,p(--4b1D-GalNAc,p)--3a2D-NeuGc,p$MONO,Und,-2H,0,redEnd" name="^{0,4}A_{GalNAc}" mass="935.3230290109999" score="0.0"/>
</Annotation>
</PeakAnnotation>
<PeakAnnotation>
<Peak mz_ratio="466.17" intensity="0.7"/>
<Annotation ions="-H"  neutralExchanges="0">
<FragmentEntry fragment="redEnd--??1D-GalNAc,p(--3b1D-Gal,p(--4b1D-GalNAc,p/#zcleavage)--3a2D-NeuGc,p)--6b1D-GlcNAc,p--4b1D-Gal,p/#xcleavage_2_5$MONO,Und,-2H,0,redEnd" name="Z^{2,5}X_{Gal}" mass="935.323029011" score="0.0"/>
</Annotation>
</PeakAnnotation>
<PeakAnnotation>
<Peak mz_ratio="466.17" intensity="0.7"/>
<Annotation ions="-H"  neutralExchanges="0">
<FragmentEntry fragment="redEnd--??1D-GalNAc,p(--3b1D-Gal,p/#xcleavage_2_5)--6b1D-GlcNAc,p--4b1D-Gal,p(--4b1D-GalNAc,p/#zcleavage)--3a2D-NeuGc,p$MONO,Und,-2H,0,redEnd" name="^{2,5}X_{Gal}Z" mass="935.323029011" score="0.0"/>
</Annotation>
</PeakAnnotation>
<PeakAnnotation>
<Peak mz_ratio="483.7" intensity="1.4"/>
<Annotation ions="-H"  neutralExchanges="0">
<FragmentEntry fragment="b1D-GlcNAc,p/#acleavage_0_2--4b1D-Gal,p(--4b1D-GalNAc,p)--3a2D-NeuGc,p/#ycleavage$MONO,Und,-H,0,redEnd" name="^{0,2}A_{GlcNAc}Y" mass="485.174454705" score="0.0"/>
</Annotation>
</PeakAnnotation>
<PeakAnnotation>
<Peak mz_ratio="548.18" intensity="1.6"/>
<Annotation ions="-H"  neutralExchanges="0">
<FragmentEntry fragment="redEnd--??1D-GalNAc,p(--3b1D-Gal,p/#ycleavage)--6b1D-GlcNAc,p--4b1D-Gal,p(--4b1D-GalNAc,p)--3a2D-NeuGc,p$MONO,Und,-2H,0,redEnd" name="Y" mass="1098.4074869199999" score="0.0"/>
</Annotation>
</PeakAnnotation>
<PeakAnnotation>
<Peak mz_ratio="548.18" intensity="1.6"/>
<Annotation ions="-H"  neutralExchanges="0">
<FragmentEntry fragment="redEnd--??1D-GalNAc,p(--3b1D-Gal,p(--4b1D-GalNAc,p)--3a2D-NeuGc,p)--6b1D-GlcNAc,p--4b1D-Gal,p/#ycleavage$MONO,Und,-2H,0,redEnd" name="Y" mass="1098.40748692" score="0.0"/>
</Annotation>
</PeakAnnotation>
<PeakAnnotation>
<Peak mz_ratio="548.76" intensity="3.4"/>
<Annotation ions="-H"  neutralExchanges="0">
<FragmentEntry fragment="?1D-GalNAc,p/#bcleavage--6b1D-GlcNAc,p--4b1D-Gal,p(--4b1D-GalNAc,p)--3a2D-NeuGc,p/#zcleavage$MONO,Und,-H,0,redEnd" name="BZ" mass="550.201003806" score="0.0"/>
</Annotation>
</PeakAnnotation>
<PeakAnnotation>
<Peak mz_ratio="570.44" intensity="1.3"/>
<Annotation ions="-H"  neutralExchanges="0">
<FragmentEntry fragment="?1D-GalNAc,p/#bcleavage--3b1D-Gal,p(--4b1D-GalNAc,p/#xcleavage_1_3)--3a2D-NeuGc,p$MONO,Und,-H,0,redEnd" name="B^{1,3}X_{GalNAc}" mass="571.174848635" score="0.0"/>
</Annotation>
</PeakAnnotation>
<PeakAnnotation>
<Peak mz_ratio="570.44" intensity="1.3"/>
<Annotation ions="-H"  neutralExchanges="0">
<FragmentEntry fragment="b1D-GlcNAc,p/#acleavage_0_2--4b1D-Gal,p(--4b1D-GalNAc,p/#zcleavage)--3a2D-NeuGc,p$MONO,Und,-H,0,redEnd" name="^{0,2}A_{GlcNAc}Z" mass="571.174848635" score="0.0"/>
</Annotation>
</PeakAnnotation>
<PeakAnnotation>
<Peak mz_ratio="570.44" intensity="1.3"/>
<Annotation ions="-H"  neutralExchanges="0">
<FragmentEntry fragment="b1D-GlcNAc,p/#bcleavage--4b1D-Gal,p(--4b1D-GalNAc,p/#xcleavage_1_3)--3a2D-NeuGc,p$MONO,Und,-H,0,redEnd" name="B^{1,3}X_{GalNAc}" mass="571.174848635" score="0.0"/>
</Annotation>
</PeakAnnotation>
<PeakAnnotation>
<Peak mz_ratio="626.89" intensity="0.4"/>
<Annotation ions="-H"  neutralExchanges="0">
<FragmentEntry fragment="?1D-GalNAc,p/#bcleavage--3b1D-Gal,p(--4b1D-GalNAc,p)--3a2D-NeuGc,p/#xcleavage_1_3$MONO,Und,-H,0,redEnd" name="B^{1,3}X_{NeuGc}" mass="628.196312358" score="0.0"/>
</Annotation>
</PeakAnnotation>
<PeakAnnotation>
<Peak mz_ratio="626.89" intensity="0.4"/>
<Annotation ions="-H"  neutralExchanges="0">
<FragmentEntry fragment="b1D-GlcNAc,p/#bcleavage--4b1D-Gal,p(--4b1D-GalNAc,p)--3a2D-NeuGc,p/#xcleavage_1_3$MONO,Und,-H,0,redEnd" name="B^{1,3}X_{NeuGc}" mass="628.196312358" score="0.0"/>
</Annotation>
</PeakAnnotation>
<PeakAnnotation>
<Peak mz_ratio="626.89" intensity="0.4"/>
<Annotation ions="-H"  neutralExchanges="0">
<FragmentEntry fragment="?1D-GalNAc,p/#acleavage_0_4--6b1D-GlcNAc,p--4b1D-Gal,p(--4b1D-GalNAc,p)--3a2D-NeuGc,p/#ycleavage$MONO,Und,-H,0,redEnd" name="^{0,4}A_{GalNAc}Y" mass="628.2326978639999" score="0.0"/>
</Annotation>
</PeakAnnotation>
<PeakAnnotation>
<Peak mz_ratio="626.89" intensity="0.4"/>
<Annotation ions="-H"  neutralExchanges="0">
<FragmentEntry fragment="redEnd--??1D-GalNAc,p(--3b1D-Gal,p(--4b1D-GalNAc,p)--3a2D-NeuGc,p/#xcleavage_0_3)--6b1D-GlcNAc,p--4b1D-Gal,p(--4b1D-GalNAc,p)--3a2D-NeuGc,p/#ycleavage$MONO,Und,-2H,0,redEnd" name="^{0,3}X_{NeuGc}Y" mass="1256.465395728" score="0.0"/>
</Annotation>
</PeakAnnotation>
<PeakAnnotation>
<Peak mz_ratio="626.89" intensity="0.4"/>
<Annotation ions="-H"  neutralExchanges="0">
<FragmentEntry fragment="redEnd--??1D-GalNAc,p(--3b1D-Gal,p(--4b1D-GalNAc,p)--3a2D-NeuGc,p/#ycleavage)--6b1D-GlcNAc,p--4b1D-Gal,p(--4b1D-GalNAc,p)--3a2D-NeuGc,p/#xcleavage_0_3$MONO,Und,-2H,0,redEnd" name="Y^{0,3}X_{NeuGc}" mass="1256.465395728" score="0.0"/>
</Annotation>
</PeakAnnotation>
<PeakAnnotation>
<Peak mz_ratio="627.56" intensity="1.5"/>
<Annotation ions="-H"  neutralExchanges="0">
<FragmentEntry fragment="?1D-GalNAc,p/#bcleavage--3b1D-Gal,p(--4b1D-GalNAc,p)--3a2D-NeuGc,p/#xcleavage_1_3$MONO,Und,-H,0,redEnd" name="B^{1,3}X_{NeuGc}" mass="628.196312358" score="0.0"/>
</Annotation>
</PeakAnnotation>
<PeakAnnotation>
<Peak mz_ratio="627.56" intensity="1.5"/>
<Annotation ions="-H"  neutralExchanges="0">
<FragmentEntry fragment="b1D-GlcNAc,p/#bcleavage--4b1D-Gal,p(--4b1D-GalNAc,p)--3a2D-NeuGc,p/#xcleavage_1_3$MONO,Und,-H,0,redEnd" name="B^{1,3}X_{NeuGc}" mass="628.196312358" score="0.0"/>
</Annotation>
</PeakAnnotation>
<PeakAnnotation>
<Peak mz_ratio="627.56" intensity="1.5"/>
<Annotation ions="-H"  neutralExchanges="0">
<FragmentEntry fragment="?1D-GalNAc,p/#acleavage_0_4--6b1D-GlcNAc,p--4b1D-Gal,p(--4b1D-GalNAc,p)--3a2D-NeuGc,p/#ycleavage$MONO,Und,-H,0,redEnd" name="^{0,4}A_{GalNAc}Y" mass="628.2326978639999" score="0.0"/>
</Annotation>
</PeakAnnotation>
<PeakAnnotation>
<Peak mz_ratio="627.56" intensity="1.5"/>
<Annotation ions="-H"  neutralExchanges="0">
<FragmentEntry fragment="redEnd--??1D-GalNAc,p(--3b1D-Gal,p(--4b1D-GalNAc,p)--3a2D-NeuGc,p/#xcleavage_0_3)--6b1D-GlcNAc,p--4b1D-Gal,p(--4b1D-GalNAc,p)--3a2D-NeuGc,p/#ycleavage$MONO,Und,-2H,0,redEnd" name="^{0,3}X_{NeuGc}Y" mass="1256.465395728" score="0.0"/>
</Annotation>
</PeakAnnotation>
<PeakAnnotation>
<Peak mz_ratio="627.56" intensity="1.5"/>
<Annotation ions="-H"  neutralExchanges="0">
<FragmentEntry fragment="redEnd--??1D-GalNAc,p(--3b1D-Gal,p(--4b1D-GalNAc,p)--3a2D-NeuGc,p/#ycleavage)--6b1D-GlcNAc,p--4b1D-Gal,p(--4b1D-GalNAc,p)--3a2D-NeuGc,p/#xcleavage_0_3$MONO,Und,-2H,0,redEnd" name="Y^{0,3}X_{NeuGc}" mass="1256.465395728" score="0.0"/>
</Annotation>
</PeakAnnotation>
<PeakAnnotation>
<Peak mz_ratio="629.28" intensity="2.1"/>
<Annotation ions="-H"  neutralExchanges="0">
<FragmentEntry fragment="redEnd--??1D-GalNAc,p(--3b1D-Gal,p(--4b1D-GalNAc,p/#ycleavage)--3a2D-NeuGc,p)--6b1D-GlcNAc,p--4b1D-Gal,p(--4b1D-GalNAc,p)--3a2D-NeuGc,p/#ycleavage$MONO,Und,-2H,0,redEnd" name="YY" mass="1260.4603103499999" score="0.0"/>
</Annotation>
</PeakAnnotation>
<PeakAnnotation>
<Peak mz_ratio="629.28" intensity="2.1"/>
<Annotation ions="-H"  neutralExchanges="0">
<FragmentEntry fragment="redEnd--??1D-GalNAc,p(--3b1D-Gal,p(--4b1D-GalNAc,p)--3a2D-NeuGc,p/#ycleavage)--6b1D-GlcNAc,p--4b1D-Gal,p(--4b1D-GalNAc,p/#ycleavage)--3a2D-NeuGc,p$MONO,Und,-2H,0,redEnd" name="YY" mass="1260.4603103499999" score="0.0"/>
</Annotation>
</PeakAnnotation>
<PeakAnnotation>
<Peak mz_ratio="629.28" intensity="2.1"/>
<Annotation ions="-H"  neutralExchanges="0">
<FragmentEntry fragment="redEnd--??1D-GalNAc,p(--3b1D-Gal,p(--4b1D-GalNAc,p/#ycleavage)--3a2D-NeuGc,p/#ycleavage)--6b1D-GlcNAc,p--4b1D-Gal,p(--4b1D-GalNAc,p)--3a2D-NeuGc,p$MONO,Und,-2H,0,redEnd" name="YY" mass="1260.4603103499999" score="0.0"/>
</Annotation>
</PeakAnnotation>
<PeakAnnotation>
<Peak mz_ratio="629.28" intensity="2.1"/>
<Annotation ions="-H"  neutralExchanges="0">
<FragmentEntry fragment="redEnd--??1D-GalNAc,p(--3b1D-Gal,p(--4b1D-GalNAc,p)--3a2D-NeuGc,p)--6b1D-GlcNAc,p--4b1D-Gal,p(--4b1D-GalNAc,p/#ycleavage)--3a2D-NeuGc,p/#ycleavage$MONO,Und,-2H,0,redEnd" name="YY" mass="1260.46031035" score="0.0"/>
</Annotation>
</PeakAnnotation>
<PeakAnnotation>
<Peak mz_ratio="687.64" intensity="1.7"/>
<Annotation ions="-H"  neutralExchanges="0">
<FragmentEntry fragment="redEnd--??1D-GalNAc,p(--3b1D-Gal,p(--4b1D-GalNAc,p)--3a2D-NeuGc,p)--6b1D-GlcNAc,p--4b1D-Gal,p(--4b1D-GalNAc,p/#ycleavage)--3a2D-NeuGc,p/#xcleavage_3_5$MONO,Und,-2H,0,redEnd" name="Y^{3,5}X_{NeuGc}" mass="1376.471268966" score="0.0"/>
</Annotation>
</PeakAnnotation>
<PeakAnnotation>
<Peak mz_ratio="687.64" intensity="1.7"/>
<Annotation ions="-H"  neutralExchanges="0">
<FragmentEntry fragment="redEnd--??1D-GalNAc,p(--3b1D-Gal,p(--4b1D-GalNAc,p/#ycleavage)--3a2D-NeuGc,p)--6b1D-GlcNAc,p--4b1D-Gal,p(--4b1D-GalNAc,p)--3a2D-NeuGc,p/#xcleavage_3_5$MONO,Und,-2H,0,redEnd" name="Y^{3,5}X_{NeuGc}" mass="1376.471268966" score="0.0"/>
</Annotation>
</PeakAnnotation>
<PeakAnnotation>
<Peak mz_ratio="687.64" intensity="1.7"/>
<Annotation ions="-H"  neutralExchanges="0">
<FragmentEntry fragment="redEnd--??1D-GalNAc,p(--3b1D-Gal,p(--4b1D-GalNAc,p)--3a2D-NeuGc,p/#xcleavage_3_5)--6b1D-GlcNAc,p--4b1D-Gal,p(--4b1D-GalNAc,p/#ycleavage)--3a2D-NeuGc,p$MONO,Und,-2H,0,redEnd" name="^{3,5}X_{NeuGc}Y" mass="1376.471268966" score="0.0"/>
</Annotation>
</PeakAnnotation>
<PeakAnnotation>
<Peak mz_ratio="687.64" intensity="1.7"/>
<Annotation ions="-H"  neutralExchanges="0">
<FragmentEntry fragment="redEnd--??1D-GalNAc,p(--3b1D-Gal,p(--4b1D-GalNAc,p/#ycleavage)--3a2D-NeuGc,p/#xcleavage_3_5)--6b1D-GlcNAc,p--4b1D-Gal,p(--4b1D-GalNAc,p)--3a2D-NeuGc,p$MONO,Und,-2H,0,redEnd" name="Y^{3,5}X_{NeuGc}" mass="1376.471268966" score="0.0"/>
</Annotation>
</PeakAnnotation>
<PeakAnnotation>
<Peak mz_ratio="687.64" intensity="1.7"/>
<Annotation ions="-H"  neutralExchanges="0">
<FragmentEntry fragment="redEnd--??1D-GalNAc,p(--3b1D-Gal,p(--4b1D-GalNAc,p)--3a2D-NeuGc,p/#xcleavage_0_3)--6b1D-GlcNAc,p/#ycleavage$MONO,Und,-H,0,redEnd" name="^{0,3}X_{NeuGc}Y" mass="688.253827236" score="0.0"/>
</Annotation>
</PeakAnnotation>
<PeakAnnotation>
<Peak mz_ratio="689.2" intensity="1.2"/>
<Annotation ions="-H"  neutralExchanges="0">
<FragmentEntry fragment="?1D-GalNAc,p/#ccleavage--3b1D-Gal,p(--4b1D-GalNAc,p)--3a2D-NeuGc,p$MONO,Und,-H,0,redEnd" name="C" mass="690.233091794" score="0.0"/>
</Annotation>
</PeakAnnotation>
<PeakAnnotation>
<Peak mz_ratio="689.2" intensity="1.2"/>
<Annotation ions="-H"  neutralExchanges="0">
<FragmentEntry fragment="?1D-GalNAc,p/#ccleavage--6b1D-GlcNAc,p--4b1D-Gal,p(--4b1D-GalNAc,p/#ycleavage)--3a2D-NeuGc,p$MONO,Und,-H,0,redEnd" name="CY" mass="690.233091794" score="0.0"/>
</Annotation>
</PeakAnnotation>
<PeakAnnotation>
<Peak mz_ratio="689.2" intensity="1.2"/>
<Annotation ions="-H"  neutralExchanges="0">
<FragmentEntry fragment="b1D-GlcNAc,p/#ccleavage--4b1D-Gal,p(--4b1D-GalNAc,p)--3a2D-NeuGc,p$MONO,Und,-H,0,redEnd" name="C" mass="690.233091794" score="0.0"/>
</Annotation>
</PeakAnnotation>
<PeakAnnotation>
<Peak mz_ratio="729.88" intensity="0.6"/>
<Annotation ions="-H"  neutralExchanges="0">
<FragmentEntry fragment="redEnd--??1D-GalNAc,p(--3b1D-Gal,p(--4b1D-GalNAc,p)--3a2D-NeuGc,p/#ycleavage)--6b1D-GlcNAc,p/#xcleavage_2_4$MONO,Und,-H,0,redEnd" name="Y^{2,4}X_{GlcNAc}" mass="731.2960264010001" score="0.0"/>
</Annotation>
</PeakAnnotation>
<PeakAnnotation>
<Peak mz_ratio="730.75" intensity="22.9"/>
<Annotation ions="-H"  neutralExchanges="0">
<FragmentEntry fragment="redEnd--??1D-GalNAc,p(--3b1D-Gal,p(--4b1D-GalNAc,p)--3a2D-NeuGc,p)--6b1D-GlcNAc,p--4b1D-Gal,p(--4b1D-GalNAc,p)--3a2D-NeuGc,p/#ycleavage$MONO,Und,-2H,0,redEnd" name="Y" mass="1463.5396828809999" score="0.0"/>
</Annotation>
</PeakAnnotation>
<PeakAnnotation>
<Peak mz_ratio="730.75" intensity="22.9"/>
<Annotation ions="-H"  neutralExchanges="0">
<FragmentEntry fragment="redEnd--??1D-GalNAc,p(--3b1D-Gal,p(--4b1D-GalNAc,p)--3a2D-NeuGc,p/#ycleavage)--6b1D-GlcNAc,p--4b1D-Gal,p(--4b1D-GalNAc,p)--3a2D-NeuGc,p$MONO,Und,-2H,0,redEnd" name="Y" mass="1463.5396828809999" score="0.0"/>
</Annotation>
</PeakAnnotation>
<PeakAnnotation>
<Peak mz_ratio="731.37" intensity="5.6"/>
<Annotation ions="-H"  neutralExchanges="0">
<FragmentEntry fragment="?1D-GalNAc,p/#acleavage_0_4--6b1D-GlcNAc,p--4b1D-Gal,p(--4b1D-GalNAc,p/#ycleavage)--3a2D-NeuGc,p$MONO,Und,-H,0,redEnd" name="^{0,4}A_{GalNAc}Y" mass="732.2436564799999" score="0.0"/>
</Annotation>
</PeakAnnotation>
<PeakAnnotation>
<Peak mz_ratio="731.37" intensity="5.6"/>
<Annotation ions="-H"  neutralExchanges="0">
<FragmentEntry fragment="?1D-GalNAc,p/#acleavage_2_4--3b1D-Gal,p(--4b1D-GalNAc,p)--3a2D-NeuGc,p$MONO,Und,-H,0,redEnd" name="^{2,4}A_{GalNAc}" mass="732.2436564799999" score="0.0"/>
</Annotation>
</PeakAnnotation>
<PeakAnnotation>
<Peak mz_ratio="731.37" intensity="5.6"/>
<Annotation ions="-H"  neutralExchanges="0">
<FragmentEntry fragment="b1D-GlcNAc,p/#acleavage_2_4--4b1D-Gal,p(--4b1D-GalNAc,p)--3a2D-NeuGc,p$MONO,Und,-H,0,redEnd" name="^{2,4}A_{GlcNAc}" mass="732.2436564799999" score="0.0"/>
</Annotation>
</PeakAnnotation>
<PeakAnnotation>
<Peak mz_ratio="731.37" intensity="5.6"/>
<Annotation ions="-H"  neutralExchanges="0">
<FragmentEntry fragment="?1D-GalNAc,p/#acleavage_0_2(--3b1D-Gal,p(--4b1D-GalNAc,p)--3a2D-NeuGc,p)--6b1D-GlcNAc,p--4b1D-Gal,p(--4b1D-GalNAc,p/#ycleavage)--3a2D-NeuGc,p$MONO,Und,-2H,0,redEnd" name="^{0,2}A_{GalNAc}Y" mass="1464.48731296" score="0.0"/>
</Annotation>
</PeakAnnotation>
<PeakAnnotation>
<Peak mz_ratio="731.37" intensity="5.6"/>
<Annotation ions="-H"  neutralExchanges="0">
<FragmentEntry fragment="?1D-GalNAc,p/#acleavage_0_2(--3b1D-Gal,p(--4b1D-GalNAc,p/#ycleavage)--3a2D-NeuGc,p)--6b1D-GlcNAc,p--4b1D-Gal,p(--4b1D-GalNAc,p)--3a2D-NeuGc,p$MONO,Und,-2H,0,redEnd" name="^{0,2}A_{GalNAc}Y" mass="1464.48731296" score="0.0"/>
</Annotation>
</PeakAnnotation>
<PeakAnnotation>
<Peak mz_ratio="731.77" intensity="7.8"/>
<Annotation ions="-H"  neutralExchanges="0">
<FragmentEntry fragment="redEnd--??1D-GalNAc,p(--3b1D-Gal,p(--4b1D-GalNAc,p/#xcleavage_1_3)--3a2D-NeuGc,p)--6b1D-GlcNAc,p--4b1D-Gal,p(--4b1D-GalNAc,p/#ycleavage)--3a2D-NeuGc,p$MONO,Und,-2H,0,redEnd" name="^{1,3}X_{GalNAc}Y" mass="1466.502963024" score="0.0"/>
</Annotation>
</PeakAnnotation>
<PeakAnnotation>
<Peak mz_ratio="731.77" intensity="7.8"/>
<Annotation ions="-H"  neutralExchanges="0">
<FragmentEntry fragment="redEnd--??1D-GalNAc,p(--3b1D-Gal,p(--4b1D-GalNAc,p/#ycleavage)--3a2D-NeuGc,p)--6b1D-GlcNAc,p--4b1D-Gal,p(--4b1D-GalNAc,p/#xcleavage_1_3)--3a2D-NeuGc,p$MONO,Und,-2H,0,redEnd" name="Y^{1,3}X_{GalNAc}" mass="1466.502963024" score="0.0"/>
</Annotation>
</PeakAnnotation>
<PeakAnnotation>
<Peak mz_ratio="732.23" intensity="1.0"/>
<Annotation ions="-H"  neutralExchanges="0">
<FragmentEntry fragment="redEnd--??1D-GalNAc,p(--3b1D-Gal,p(--4b1D-GalNAc,p/#xcleavage_1_3)--3a2D-NeuGc,p)--6b1D-GlcNAc,p--4b1D-Gal,p(--4b1D-GalNAc,p/#ycleavage)--3a2D-NeuGc,p$MONO,Und,-2H,0,redEnd" name="^{1,3}X_{GalNAc}Y" mass="1466.502963024" score="0.0"/>
</Annotation>
</PeakAnnotation>
<PeakAnnotation>
<Peak mz_ratio="732.23" intensity="1.0"/>
<Annotation ions="-H"  neutralExchanges="0">
<FragmentEntry fragment="redEnd--??1D-GalNAc,p(--3b1D-Gal,p(--4b1D-GalNAc,p/#ycleavage)--3a2D-NeuGc,p)--6b1D-GlcNAc,p--4b1D-Gal,p(--4b1D-GalNAc,p/#xcleavage_1_3)--3a2D-NeuGc,p$MONO,Und,-2H,0,redEnd" name="Y^{1,3}X_{GalNAc}" mass="1466.502963024" score="0.0"/>
</Annotation>
</PeakAnnotation>
<PeakAnnotation>
<Peak mz_ratio="743.8" intensity="1.7"/>
<Annotation ions="-H"  neutralExchanges="0">
<FragmentEntry fragment="redEnd--??1D-GalNAc,p(--3b1D-Gal,p(--4b1D-GalNAc,p/#xcleavage_0_4)--3a2D-NeuGc,p)--6b1D-GlcNAc,p--4b1D-Gal,p(--4b1D-GalNAc,p/#zcleavage)--3a2D-NeuGc,p$MONO,Und,-2H,0,redEnd" name="^{0,4}X_{GalNAc}Z" mass="1489.518947439" score="0.0"/>
</Annotation>
</PeakAnnotation>
<PeakAnnotation>
<Peak mz_ratio="743.8" intensity="1.7"/>
<Annotation ions="-H"  neutralExchanges="0">
<FragmentEntry fragment="redEnd--??1D-GalNAc,p(--3b1D-Gal,p(--4b1D-GalNAc,p/#xcleavage_2_4)--3a2D-NeuGc,p)--6b1D-GlcNAc,p--4b1D-Gal,p(--4b1D-GalNAc,p/#zcleavage)--3a2D-NeuGc,p$MONO,Und,-2H,0,redEnd" name="^{2,4}X_{GalNAc}Z" mass="1489.518947439" score="0.0"/>
</Annotation>
</PeakAnnotation>
<PeakAnnotation>
<Peak mz_ratio="743.8" intensity="1.7"/>
<Annotation ions="-H"  neutralExchanges="0">
<FragmentEntry fragment="redEnd--??1D-GalNAc,p(--3b1D-Gal,p(--4b1D-GalNAc,p/#zcleavage)--3a2D-NeuGc,p)--6b1D-GlcNAc,p--4b1D-Gal,p(--4b1D-GalNAc,p/#xcleavage_0_4)--3a2D-NeuGc,p$MONO,Und,-2H,0,redEnd" name="Z^{0,4}X_{GalNAc}" mass="1489.518947439" score="0.0"/>
</Annotation>
</PeakAnnotation>
<PeakAnnotation>
<Peak mz_ratio="743.8" intensity="1.7"/>
<Annotation ions="-H"  neutralExchanges="0">
<FragmentEntry fragment="redEnd--??1D-GalNAc,p(--3b1D-Gal,p(--4b1D-GalNAc,p/#zcleavage)--3a2D-NeuGc,p)--6b1D-GlcNAc,p--4b1D-Gal,p(--4b1D-GalNAc,p/#xcleavage_2_4)--3a2D-NeuGc,p$MONO,Und,-2H,0,redEnd" name="Z^{2,4}X_{GalNAc}" mass="1489.518947439" score="0.0"/>
</Annotation>
</PeakAnnotation>
<PeakAnnotation>
<Peak mz_ratio="755.83" intensity="1.0"/>
<Annotation ions="-H"  neutralExchanges="0">
<FragmentEntry fragment="redEnd--??1D-GalNAc,p(--3b1D-Gal,p(--4b1D-GalNAc,p/#zcleavage)--3a2D-NeuGc,p)--6b1D-GlcNAc,p/#xcleavage_0_2$MONO,Und,-H,0,redEnd" name="Z^{0,2}X_{GlcNAc}" mass="757.2752909589999" score="0.0"/>
</Annotation>
</PeakAnnotation>
<PeakAnnotation>
<Peak mz_ratio="755.83" intensity="1.0"/>
<Annotation ions="-H"  neutralExchanges="0">
<FragmentEntry fragment="redEnd--??1D-GalNAc,p(--3b1D-Gal,p(--4b1D-GalNAc,p/#xcleavage_0_2)--3a2D-NeuGc,p)--6b1D-GlcNAc,p/#zcleavage$MONO,Und,-H,0,redEnd" name="^{0,2}X_{GalNAc}Z" mass="757.2752909590001" score="0.0"/>
</Annotation>
</PeakAnnotation>
<PeakAnnotation>
<Peak mz_ratio="755.83" intensity="1.0"/>
<Annotation ions="-H"  neutralExchanges="0">
<FragmentEntry fragment="redEnd--??1D-GalNAc,p(--3b1D-Gal,p(--4b1D-GalNAc,p)--3a2D-NeuGc,p/#xcleavage_0_4)--6b1D-GlcNAc,p/#zcleavage$MONO,Und,-H,0,redEnd" name="^{0,4}X_{NeuGc}Z" mass="757.2752909590001" score="0.0"/>
</Annotation>
</PeakAnnotation>
<PeakAnnotation>
<Peak mz_ratio="761.37" intensity="1.9"/>
<Annotation ions="-H"  neutralExchanges="0">
<FragmentEntry fragment="?1D-GalNAc,p/#acleavage_0_3--6b1D-GlcNAc,p--4b1D-Gal,p(--4b1D-GalNAc,p/#ycleavage)--3a2D-NeuGc,p$MONO,Und,-H,0,redEnd" name="^{0,3}A_{GalNAc}Y" mass="762.254221166" score="0.0"/>
</Annotation>
</PeakAnnotation>
<PeakAnnotation>
<Peak mz_ratio="761.37" intensity="1.9"/>
<Annotation ions="-H"  neutralExchanges="0">
<FragmentEntry fragment="?1D-GalNAc,p/#ccleavage--6b1D-GlcNAc,p--4b1D-Gal,p(--4b1D-GalNAc,p/#xcleavage_1_4)--3a2D-NeuGc,p$MONO,Und,-H,0,redEnd" name="C^{1,4}X_{GalNAc}" mass="762.254221166" score="0.0"/>
</Annotation>
</PeakAnnotation>
<PeakAnnotation>
<Peak mz_ratio="761.37" intensity="1.9"/>
<Annotation ions="-H"  neutralExchanges="0">
<FragmentEntry fragment="?1D-GalNAc,p/#ccleavage--6b1D-GlcNAc,p--4b1D-Gal,p(--4b1D-GalNAc,p)--3a2D-NeuGc,p/#xcleavage_1_4$MONO,Und,-H,0,redEnd" name="C^{1,4}X_{NeuGc}" mass="762.254221166" score="0.0"/>
</Annotation>
</PeakAnnotation>
<PeakAnnotation>
<Peak mz_ratio="761.37" intensity="1.9"/>
<Annotation ions="-H"  neutralExchanges="0">
<FragmentEntry fragment="b1D-GlcNAc,p/#acleavage_0_3--4b1D-Gal,p(--4b1D-GalNAc,p)--3a2D-NeuGc,p$MONO,Und,-H,0,redEnd" name="^{0,3}A_{GlcNAc}" mass="762.254221166" score="0.0"/>
</Annotation>
</PeakAnnotation>
<PeakAnnotation>
<Peak mz_ratio="765.69" intensity="1.3"/>
<Annotation ions="-H"  neutralExchanges="0">
<FragmentEntry fragment="redEnd--??1D-GalNAc,p(--3b1D-Gal,p(--4b1D-GalNAc,p)--3a2D-NeuGc,p)--6b1D-GlcNAc,p--4b1D-Gal,p(--4b1D-GalNAc,p)--3a2D-NeuGc,p/#xcleavage_0_2$MONO,Und,-2H,0,redEnd" name="^{0,2}X_{NeuGc}" mass="1533.5451621890002" score="0.0"/>
</Annotation>
</PeakAnnotation>
<PeakAnnotation>
<Peak mz_ratio="765.69" intensity="1.3"/>
<Annotation ions="-H"  neutralExchanges="0">
<FragmentEntry fragment="redEnd--??1D-GalNAc,p(--3b1D-Gal,p(--4b1D-GalNAc,p)--3a2D-NeuGc,p/#xcleavage_0_2)--6b1D-GlcNAc,p--4b1D-Gal,p(--4b1D-GalNAc,p)--3a2D-NeuGc,p$MONO,Und,-2H,0,redEnd" name="^{0,2}X_{NeuGc}" mass="1533.5451621890002" score="0.0"/>
</Annotation>
</PeakAnnotation>
<PeakAnnotation>
<Peak mz_ratio="766.1" intensity="1.2"/>
<Annotation ions="-H"  neutralExchanges="0">
<FragmentEntry fragment="redEnd--??1D-GalNAc,p(--3b1D-Gal,p(--4b1D-GalNAc,p)--3a2D-NeuGc,p)--6b1D-GlcNAc,p--4b1D-Gal,p(--4b1D-GalNAc,p)--3a2D-NeuGc,p/#xcleavage_0_2$MONO,Und,-2H,0,redEnd" name="^{0,2}X_{NeuGc}" mass="1533.5451621890002" score="0.0"/>
</Annotation>
</PeakAnnotation>
<PeakAnnotation>
<Peak mz_ratio="766.1" intensity="1.2"/>
<Annotation ions="-H"  neutralExchanges="0">
<FragmentEntry fragment="redEnd--??1D-GalNAc,p(--3b1D-Gal,p(--4b1D-GalNAc,p)--3a2D-NeuGc,p/#xcleavage_0_2)--6b1D-GlcNAc,p--4b1D-Gal,p(--4b1D-GalNAc,p)--3a2D-NeuGc,p$MONO,Und,-2H,0,redEnd" name="^{0,2}X_{NeuGc}" mass="1533.5451621890002" score="0.0"/>
</Annotation>
</PeakAnnotation>
<PeakAnnotation>
<Peak mz_ratio="772.2" intensity="3.4"/>
<Annotation ions="-H"  neutralExchanges="0">
<FragmentEntry fragment="redEnd--??1D-GalNAc,p(--3b1D-Gal,p(--4b1D-GalNAc,p)--3a2D-NeuGc,p/#ycleavage)--6b1D-GlcNAc,p--4b1D-Gal,p/#zcleavage$MONO,Und,-H,0,redEnd" name="YZ" mass="773.306591087" score="0.0"/>
</Annotation>
</PeakAnnotation>
<PeakAnnotation>
<Peak mz_ratio="772.2" intensity="3.4"/>
<Annotation ions="-H"  neutralExchanges="0">
<FragmentEntry fragment="redEnd--??1D-GalNAc,p(--3b1D-Gal,p(--4b1D-GalNAc,p)--3a2D-NeuGc,p/#zcleavage)--6b1D-GlcNAc,p--4b1D-Gal,p/#ycleavage$MONO,Und,-H,0,redEnd" name="ZY" mass="773.306591087" score="0.0"/>
</Annotation>
</PeakAnnotation>
<PeakAnnotation>
<Peak mz_ratio="772.2" intensity="3.4"/>
<Annotation ions="-H"  neutralExchanges="0">
<FragmentEntry fragment="redEnd--??1D-GalNAc,p(--3b1D-Gal,p/#ycleavage)--6b1D-GlcNAc,p--4b1D-Gal,p(--4b1D-GalNAc,p)--3a2D-NeuGc,p/#zcleavage$MONO,Und,-H,0,redEnd" name="YZ" mass="773.306591087" score="0.0"/>
</Annotation>
</PeakAnnotation>
<PeakAnnotation>
<Peak mz_ratio="772.2" intensity="3.4"/>
<Annotation ions="-H"  neutralExchanges="0">
<FragmentEntry fragment="redEnd--??1D-GalNAc,p(--3b1D-Gal,p/#zcleavage)--6b1D-GlcNAc,p--4b1D-Gal,p(--4b1D-GalNAc,p)--3a2D-NeuGc,p/#ycleavage$MONO,Und,-H,0,redEnd" name="ZY" mass="773.306591087" score="0.0"/>
</Annotation>
</PeakAnnotation>
<PeakAnnotation>
<Peak mz_ratio="772.56" intensity="1.3"/>
<Annotation ions="-H"  neutralExchanges="0">
<FragmentEntry fragment="redEnd--??1D-GalNAc,p(--3b1D-Gal,p(--4b1D-GalNAc,p)--3a2D-NeuGc,p/#ycleavage)--6b1D-GlcNAc,p--4b1D-Gal,p/#zcleavage$MONO,Und,-H,0,redEnd" name="YZ" mass="773.306591087" score="0.0"/>
</Annotation>
</PeakAnnotation>
<PeakAnnotation>
<Peak mz_ratio="772.56" intensity="1.3"/>
<Annotation ions="-H"  neutralExchanges="0">
<FragmentEntry fragment="redEnd--??1D-GalNAc,p(--3b1D-Gal,p(--4b1D-GalNAc,p)--3a2D-NeuGc,p/#zcleavage)--6b1D-GlcNAc,p--4b1D-Gal,p/#ycleavage$MONO,Und,-H,0,redEnd" name="ZY" mass="773.306591087" score="0.0"/>
</Annotation>
</PeakAnnotation>
<PeakAnnotation>
<Peak mz_ratio="772.56" intensity="1.3"/>
<Annotation ions="-H"  neutralExchanges="0">
<FragmentEntry fragment="redEnd--??1D-GalNAc,p(--3b1D-Gal,p/#ycleavage)--6b1D-GlcNAc,p--4b1D-Gal,p(--4b1D-GalNAc,p)--3a2D-NeuGc,p/#zcleavage$MONO,Und,-H,0,redEnd" name="YZ" mass="773.306591087" score="0.0"/>
</Annotation>
</PeakAnnotation>
<PeakAnnotation>
<Peak mz_ratio="772.56" intensity="1.3"/>
<Annotation ions="-H"  neutralExchanges="0">
<FragmentEntry fragment="redEnd--??1D-GalNAc,p(--3b1D-Gal,p/#zcleavage)--6b1D-GlcNAc,p--4b1D-Gal,p(--4b1D-GalNAc,p)--3a2D-NeuGc,p/#ycleavage$MONO,Und,-H,0,redEnd" name="ZY" mass="773.306591087" score="0.0"/>
</Annotation>
</PeakAnnotation>
<PeakAnnotation>
<Peak mz_ratio="773.34" intensity="2.0"/>
<Annotation ions="-H"  neutralExchanges="0">
<FragmentEntry fragment="redEnd--??1D-GalNAc,p(--3b1D-Gal,p(--4b1D-GalNAc,p)--3a2D-NeuGc,p)--6b1D-GlcNAc,p--4b1D-Gal,p(--4b1D-GalNAc,p/#zcleavage)--3a2D-NeuGc,p$MONO,Und,-2H,0,redEnd" name="Z" mass="1549.5400768109998" score="0.0"/>
</Annotation>
</PeakAnnotation>
<PeakAnnotation>
<Peak mz_ratio="773.34" intensity="2.0"/>
<Annotation ions="-H"  neutralExchanges="0">
<FragmentEntry fragment="redEnd--??1D-GalNAc,p(--3b1D-Gal,p(--4b1D-GalNAc,p/#zcleavage)--3a2D-NeuGc,p)--6b1D-GlcNAc,p--4b1D-Gal,p(--4b1D-GalNAc,p)--3a2D-NeuGc,p$MONO,Und,-2H,0,redEnd" name="Z" mass="1549.5400768109998" score="0.0"/>
</Annotation>
</PeakAnnotation>
<PeakAnnotation>
<Peak mz_ratio="775.76" intensity="1.9"/>
<Annotation ions="-H"  neutralExchanges="0">
<FragmentEntry fragment="b1D-GlcNAc,p/#acleavage_2_5--4b1D-Gal,p(--4b1D-GalNAc,p)--3a2D-NeuGc,p$MONO,Und,-H,0,redEnd" name="^{2,5}A_{GlcNAc}" mass="776.2698712299999" score="0.0"/>
</Annotation>
</PeakAnnotation>
<PeakAnnotation>
<Peak mz_ratio="775.76" intensity="1.9"/>
<Annotation ions="-H"  neutralExchanges="0">
<FragmentEntry fragment="?1D-GalNAc,p/#ccleavage--6b1D-GlcNAc,p--4b1D-Gal,p(--4b1D-GalNAc,p)--3a2D-NeuGc,p/#xcleavage_2_4$MONO,Und,-H,0,redEnd" name="C^{2,4}X_{NeuGc}" mass="776.26987123" score="0.0"/>
</Annotation>
</PeakAnnotation>
<PeakAnnotation>
<Peak mz_ratio="775.76" intensity="1.9"/>
<Annotation ions="-H"  neutralExchanges="0">
<FragmentEntry fragment="redEnd--??1D-GalNAc,p(--3b1D-Gal,p(--4b1D-GalNAc,p/#xcleavage_1_3)--3a2D-NeuGc,p)--6b1D-GlcNAc,p/#zcleavage$MONO,Und,-H,0,redEnd" name="^{1,3}X_{GalNAc}Z" mass="776.26987123" score="0.0"/>
</Annotation>
</PeakAnnotation>
<PeakAnnotation>
<Peak mz_ratio="777.3" intensity="2.6"/>
<Annotation ions="-H"  neutralExchanges="0">
<FragmentEntry fragment="redEnd--??1D-GalNAc,p(--3b1D-Gal,p(--4b1D-GalNAc,p)--3a2D-NeuGc,p/#xcleavage_2_4)--6b1D-GlcNAc,p/#ycleavage$MONO,Und,-H,0,redEnd" name="^{2,4}X_{NeuGc}Y" mass="778.2855212940001" score="0.0"/>
</Annotation>
</PeakAnnotation>
<PeakAnnotation>
<Peak mz_ratio="777.77" intensity="2.2"/>
<Annotation ions="-H"  neutralExchanges="0">
<FragmentEntry fragment="redEnd--??1D-GalNAc,p(--3b1D-Gal,p(--4b1D-GalNAc,p)--3a2D-NeuGc,p/#xcleavage_2_4)--6b1D-GlcNAc,p/#ycleavage$MONO,Und,-H,0,redEnd" name="^{2,4}X_{NeuGc}Y" mass="778.2855212940001" score="0.0"/>
</Annotation>
</PeakAnnotation>
<PeakAnnotation>
<Peak mz_ratio="782.84" intensity="3.7"/>
<Annotation ions="-H"  neutralExchanges="0">
<FragmentEntry fragment="redEnd--??1D-GalNAc,p(--3b1D-Gal,p(--4b1D-GalNAc,p)--3a2D-NeuGc,p)--6b1D-GlcNAc,p--4b1D-Gal,p(--4b1D-GalNAc,p/#ycleavage)--3a2D-NeuGc,p$MONO,Und,-2H,0,redEnd" name="Y" mass="1567.550641497" score="0.0"/>
</Annotation>
</PeakAnnotation>
<PeakAnnotation>
<Peak mz_ratio="782.84" intensity="3.7"/>
<Annotation ions="-H"  neutralExchanges="0">
<FragmentEntry fragment="redEnd--??1D-GalNAc,p(--3b1D-Gal,p(--4b1D-GalNAc,p/#ycleavage)--3a2D-NeuGc,p)--6b1D-GlcNAc,p--4b1D-Gal,p(--4b1D-GalNAc,p)--3a2D-NeuGc,p$MONO,Und,-2H,0,redEnd" name="Y" mass="1567.550641497" score="0.0"/>
</Annotation>
</PeakAnnotation>
<PeakAnnotation>
<Peak mz_ratio="783.25" intensity="0.9"/>
<Annotation ions="-H"  neutralExchanges="0">
<FragmentEntry fragment="redEnd--??1D-GalNAc,p(--3b1D-Gal,p(--4b1D-GalNAc,p)--3a2D-NeuGc,p)--6b1D-GlcNAc,p--4b1D-Gal,p(--4b1D-GalNAc,p/#ycleavage)--3a2D-NeuGc,p$MONO,Und,-2H,0,redEnd" name="Y" mass="1567.550641497" score="0.0"/>
</Annotation>
</PeakAnnotation>
<PeakAnnotation>
<Peak mz_ratio="783.25" intensity="0.9"/>
<Annotation ions="-H"  neutralExchanges="0">
<FragmentEntry fragment="redEnd--??1D-GalNAc,p(--3b1D-Gal,p(--4b1D-GalNAc,p/#ycleavage)--3a2D-NeuGc,p)--6b1D-GlcNAc,p--4b1D-Gal,p(--4b1D-GalNAc,p)--3a2D-NeuGc,p$MONO,Und,-2H,0,redEnd" name="Y" mass="1567.550641497" score="0.0"/>
</Annotation>
</PeakAnnotation>
<PeakAnnotation>
<Peak mz_ratio="789.99" intensity="1.5"/>
<Annotation ions="-H"  neutralExchanges="0">
<FragmentEntry fragment="redEnd--??1D-GalNAc,p(--3b1D-Gal,p(--4b1D-GalNAc,p)--3a2D-NeuGc,p/#ycleavage)--6b1D-GlcNAc,p--4b1D-Gal,p/#ycleavage$MONO,Und,-H,0,redEnd" name="YY" mass="791.317155773" score="0.0"/>
</Annotation>
</PeakAnnotation>
<PeakAnnotation>
<Peak mz_ratio="789.99" intensity="1.5"/>
<Annotation ions="-H"  neutralExchanges="0">
<FragmentEntry fragment="redEnd--??1D-GalNAc,p(--3b1D-Gal,p/#ycleavage)--6b1D-GlcNAc,p--4b1D-Gal,p(--4b1D-GalNAc,p)--3a2D-NeuGc,p/#ycleavage$MONO,Und,-H,0,redEnd" name="YY" mass="791.317155773" score="0.0"/>
</Annotation>
</PeakAnnotation>
<PeakAnnotation>
<Peak mz_ratio="790.3" intensity="1.0"/>
<Annotation ions="-H"  neutralExchanges="0">
<FragmentEntry fragment="redEnd--??1D-GalNAc,p(--3b1D-Gal,p(--4b1D-GalNAc,p)--3a2D-NeuGc,p/#ycleavage)--6b1D-GlcNAc,p--4b1D-Gal,p/#ycleavage$MONO,Und,-H,0,redEnd" name="YY" mass="791.317155773" score="0.0"/>
</Annotation>
</PeakAnnotation>
<PeakAnnotation>
<Peak mz_ratio="790.3" intensity="1.0"/>
<Annotation ions="-H"  neutralExchanges="0">
<FragmentEntry fragment="redEnd--??1D-GalNAc,p(--3b1D-Gal,p/#ycleavage)--6b1D-GlcNAc,p--4b1D-Gal,p(--4b1D-GalNAc,p)--3a2D-NeuGc,p/#ycleavage$MONO,Und,-H,0,redEnd" name="YY" mass="791.317155773" score="0.0"/>
</Annotation>
</PeakAnnotation>
<PeakAnnotation>
<Peak mz_ratio="791.27" intensity="1.0"/>
<Annotation ions="-H"  neutralExchanges="0">
<FragmentEntry fragment="?1D-GalNAc,p/#ccleavage--6b1D-GlcNAc,p--4b1D-Gal,p(--4b1D-GalNAc,p/#xcleavage_1_3)--3a2D-NeuGc,p$MONO,Und,-H,0,redEnd" name="C^{1,3}X_{GalNAc}" mass="792.2647858519999" score="0.0"/>
</Annotation>
</PeakAnnotation>
<PeakAnnotation>
<Peak mz_ratio="791.27" intensity="1.0"/>
<Annotation ions="-H"  neutralExchanges="0">
<FragmentEntry fragment="b1D-GlcNAc,p/#acleavage_0_2--4b1D-Gal,p(--4b1D-GalNAc,p)--3a2D-NeuGc,p$MONO,Und,-H,0,redEnd" name="^{0,2}A_{GlcNAc}" mass="792.2647858519999" score="0.0"/>
</Annotation>
</PeakAnnotation>
<PeakAnnotation>
<Peak mz_ratio="802.74" intensity="2.4"/>
<Annotation ions="-H"  neutralExchanges="0">
<FragmentEntry fragment="?1D-GalNAc,p/#acleavage_1_4--3b1D-Gal,p(--4b1D-GalNAc,p)--3a2D-NeuGc,p$MONO,Und,-H,0,redEnd" name="^{1,4}A_{GalNAc}" mass="803.280770267" score="0.0"/>
</Annotation>
</PeakAnnotation>
<PeakAnnotation>
<Peak mz_ratio="802.74" intensity="2.4"/>
<Annotation ions="-H"  neutralExchanges="0">
<FragmentEntry fragment="?1D-GalNAc,p/#ccleavage--6b1D-GlcNAc,p--4b1D-Gal,p(--4b1D-GalNAc,p/#xcleavage_0_3)--3a2D-NeuGc,p$MONO,Und,-H,0,redEnd" name="C^{0,3}X_{GalNAc}" mass="803.280770267" score="0.0"/>
</Annotation>
</PeakAnnotation>
<PeakAnnotation>
<Peak mz_ratio="802.74" intensity="2.4"/>
<Annotation ions="-H"  neutralExchanges="0">
<FragmentEntry fragment="b1D-GlcNAc,p/#acleavage_1_4--4b1D-Gal,p(--4b1D-GalNAc,p)--3a2D-NeuGc,p$MONO,Und,-H,0,redEnd" name="^{1,4}A_{GlcNAc}" mass="803.280770267" score="0.0"/>
</Annotation>
</PeakAnnotation>
<PeakAnnotation>
<Peak mz_ratio="802.74" intensity="2.4"/>
<Annotation ions="-H"  neutralExchanges="0">
<FragmentEntry fragment="redEnd--??1D-GalNAc,p(--3b1D-Gal,p(--4b1D-GalNAc,p/#xcleavage_3_5)--3a2D-NeuGc,p)--6b1D-GlcNAc,p/#zcleavage$MONO,Und,-H,0,redEnd" name="^{3,5}X_{GalNAc}Z" mass="803.280770267" score="0.0"/>
</Annotation>
</PeakAnnotation>
<PeakAnnotation>
<Peak mz_ratio="802.74" intensity="2.4"/>
<Annotation ions="-H"  neutralExchanges="0">
<FragmentEntry fragment="redEnd--??1D-GalNAc,p(--3b1D-Gal,p(--4b1D-GalNAc,p/#zcleavage)--3a2D-NeuGc,p)--6b1D-GlcNAc,p/#xcleavage_3_5$MONO,Und,-H,0,redEnd" name="Z^{3,5}X_{GlcNAc}" mass="803.280770267" score="0.0"/>
</Annotation>
</PeakAnnotation>
<PeakAnnotation>
<Peak mz_ratio="804.31" intensity="1.6"/>
<Annotation ions="-H"  neutralExchanges="0">
<FragmentEntry fragment="redEnd--??1D-GalNAc,p(--3b1D-Gal,p(--4b1D-GalNAc,p/#xcleavage_0_3)--3a2D-NeuGc,p)--6b1D-GlcNAc,p/#ycleavage$MONO,Und,-H,0,redEnd" name="^{0,3}X_{GalNAc}Y" mass="805.296420331" score="0.0"/>
</Annotation>
</PeakAnnotation>
<PeakAnnotation>
<Peak mz_ratio="804.31" intensity="1.6"/>
<Annotation ions="-H"  neutralExchanges="0">
<FragmentEntry fragment="redEnd--??1D-GalNAc,p(--3b1D-Gal,p(--4b1D-GalNAc,p/#ycleavage)--3a2D-NeuGc,p)--6b1D-GlcNAc,p/#xcleavage_0_3$MONO,Und,-H,0,redEnd" name="Y^{0,3}X_{GlcNAc}" mass="805.296420331" score="0.0"/>
</Annotation>
</PeakAnnotation>
<PeakAnnotation>
<Peak mz_ratio="832.38" intensity="1.1"/>
<Annotation ions="-H"  neutralExchanges="0">
<FragmentEntry fragment="?1D-GalNAc,p/#ccleavage--6b1D-GlcNAc,p--4b1D-Gal,p(--4b1D-GalNAc,p/#xcleavage_0_4)--3a2D-NeuGc,p$MONO,Und,-H,0,redEnd" name="C^{0,4}X_{GalNAc}" mass="833.2913349529999" score="0.0"/>
</Annotation>
</PeakAnnotation>
<PeakAnnotation>
<Peak mz_ratio="832.38" intensity="1.1"/>
<Annotation ions="-H"  neutralExchanges="0">
<FragmentEntry fragment="?1D-GalNAc,p/#ccleavage--6b1D-GlcNAc,p--4b1D-Gal,p(--4b1D-GalNAc,p/#xcleavage_2_4)--3a2D-NeuGc,p$MONO,Und,-H,0,redEnd" name="C^{2,4}X_{GalNAc}" mass="833.2913349529999" score="0.0"/>
</Annotation>
</PeakAnnotation>
<PeakAnnotation>
<Peak mz_ratio="832.38" intensity="1.1"/>
<Annotation ions="-H"  neutralExchanges="0">
<FragmentEntry fragment="redEnd--??1D-GalNAc,p(--3b1D-Gal,p(--4b1D-GalNAc,p)--3a2D-NeuGc,p)--6b1D-GlcNAc,p--4b1D-Gal,p(--4b1D-GalNAc,p/#xcleavage_2_5)--3a2D-NeuGc,p$MONO,Und,-2H,0,redEnd" name="^{2,5}X_{GalNAc}" mass="1666.5826699059999" score="0.0"/>
</Annotation>
</PeakAnnotation>
<PeakAnnotation>
<Peak mz_ratio="832.38" intensity="1.1"/>
<Annotation ions="-H"  neutralExchanges="0">
<FragmentEntry fragment="redEnd--??1D-GalNAc,p(--3b1D-Gal,p(--4b1D-GalNAc,p/#xcleavage_2_5)--3a2D-NeuGc,p)--6b1D-GlcNAc,p--4b1D-Gal,p(--4b1D-GalNAc,p)--3a2D-NeuGc,p$MONO,Und,-2H,0,redEnd" name="^{2,5}X_{GalNAc}" mass="1666.5826699059999" score="0.0"/>
</Annotation>
</PeakAnnotation>
<PeakAnnotation>
<Peak mz_ratio="832.38" intensity="1.1"/>
<Annotation ions="-H"  neutralExchanges="0">
<FragmentEntry fragment="redEnd--??1D-GalNAc,p(--3b1D-Gal,p(--4b1D-GalNAc,p)--3a2D-NeuGc,p/#xcleavage_1_3)--6b1D-GlcNAc,p/#zcleavage$MONO,Und,-H,0,redEnd" name="^{1,3}X_{NeuGc}Z" mass="833.2913349529999" score="0.0"/>
</Annotation>
</PeakAnnotation>
<PeakAnnotation>
<Peak mz_ratio="832.38" intensity="1.1"/>
<Annotation ions="-H"  neutralExchanges="0">
<FragmentEntry fragment="redEnd--??1D-GalNAc,p(--3b1D-Gal,p(--4b1D-GalNAc,p)--3a2D-NeuGc,p/#ycleavage)--6b1D-GlcNAc,p--4b1D-Gal,p/#xcleavage_0_2$MONO,Und,-H,0,redEnd" name="Y^{0,2}X_{Gal}" mass="833.3277204589999" score="0.0"/>
</Annotation>
</PeakAnnotation>
<PeakAnnotation>
<Peak mz_ratio="832.38" intensity="1.1"/>
<Annotation ions="-H"  neutralExchanges="0">
<FragmentEntry fragment="redEnd--??1D-GalNAc,p(--3b1D-Gal,p/#xcleavage_0_2)--6b1D-GlcNAc,p--4b1D-Gal,p(--4b1D-GalNAc,p)--3a2D-NeuGc,p/#ycleavage$MONO,Und,-H,0,redEnd" name="^{0,2}X_{Gal}Y" mass="833.3277204589999" score="0.0"/>
</Annotation>
</PeakAnnotation>
<PeakAnnotation>
<Peak mz_ratio="832.38" intensity="1.1"/>
<Annotation ions="-H"  neutralExchanges="0">
<FragmentEntry fragment="?1D-GalNAc,p/#acleavage_0_2(--3b1D-Gal,p(--4b1D-GalNAc,p)--3a2D-NeuGc,p)--6b1D-GlcNAc,p--4b1D-Gal,p(--4b1D-GalNAc,p)--3a2D-NeuGc,p$MONO,Und,-2H,0,redEnd" name="^{0,2}A_{GalNAc}" mass="1667.566685491" score="0.0"/>
</Annotation>
</PeakAnnotation>
<PeakAnnotation>
<Peak mz_ratio="853.95" intensity="0.8"/>
<Annotation ions="-H"  neutralExchanges="0">
<FragmentEntry fragment="redEnd--??1D-GalNAc,p(--3b1D-Gal,p(--4b1D-GalNAc,p)--3a2D-NeuGc,p)--6b1D-GlcNAc,p--4b1D-Gal,p(--4b1D-GalNAc,p/#xcleavage_0_4)--3a2D-NeuGc,p$MONO,Und,-2H,0,redEnd" name="^{0,4}X_{GalNAc}" mass="1710.608884656" score="0.0"/>
</Annotation>
</PeakAnnotation>
<PeakAnnotation>
<Peak mz_ratio="853.95" intensity="0.8"/>
<Annotation ions="-H"  neutralExchanges="0">
<FragmentEntry fragment="redEnd--??1D-GalNAc,p(--3b1D-Gal,p(--4b1D-GalNAc,p)--3a2D-NeuGc,p)--6b1D-GlcNAc,p--4b1D-Gal,p(--4b1D-GalNAc,p/#xcleavage_2_4)--3a2D-NeuGc,p$MONO,Und,-2H,0,redEnd" name="^{2,4}X_{GalNAc}" mass="1710.608884656" score="0.0"/>
</Annotation>
</PeakAnnotation>
<PeakAnnotation>
<Peak mz_ratio="853.95" intensity="0.8"/>
<Annotation ions="-H"  neutralExchanges="0">
<FragmentEntry fragment="redEnd--??1D-GalNAc,p(--3b1D-Gal,p(--4b1D-GalNAc,p/#xcleavage_0_4)--3a2D-NeuGc,p)--6b1D-GlcNAc,p--4b1D-Gal,p(--4b1D-GalNAc,p)--3a2D-NeuGc,p$MONO,Und,-2H,0,redEnd" name="^{0,4}X_{GalNAc}" mass="1710.608884656" score="0.0"/>
</Annotation>
</PeakAnnotation>
<PeakAnnotation>
<Peak mz_ratio="853.95" intensity="0.8"/>
<Annotation ions="-H"  neutralExchanges="0">
<FragmentEntry fragment="redEnd--??1D-GalNAc,p(--3b1D-Gal,p(--4b1D-GalNAc,p/#xcleavage_2_4)--3a2D-NeuGc,p)--6b1D-GlcNAc,p--4b1D-Gal,p(--4b1D-GalNAc,p)--3a2D-NeuGc,p$MONO,Und,-2H,0,redEnd" name="^{2,4}X_{GalNAc}" mass="1710.608884656" score="0.0"/>
</Annotation>
</PeakAnnotation>
<PeakAnnotation>
<Peak mz_ratio="858.77" intensity="3.2"/>
<Annotation ions="-H"  neutralExchanges="0">
<FragmentEntry fragment="redEnd--??1D-GalNAc,p(--3b1D-Gal,p(--4b1D-GalNAc,p/#zcleavage)--3a2D-NeuGc,p)--6b1D-GlcNAc,p--4b1D-Gal,p/#zcleavage$MONO,Und,-H,0,redEnd" name="ZZ" mass="859.306985017" score="0.0"/>
</Annotation>
</PeakAnnotation>
<PeakAnnotation>
<Peak mz_ratio="858.77" intensity="3.2"/>
<Annotation ions="-H"  neutralExchanges="0">
<FragmentEntry fragment="redEnd--??1D-GalNAc,p(--3b1D-Gal,p/#zcleavage)--6b1D-GlcNAc,p--4b1D-Gal,p(--4b1D-GalNAc,p/#zcleavage)--3a2D-NeuGc,p$MONO,Und,-H,0,redEnd" name="ZZ" mass="859.306985017" score="0.0"/>
</Annotation>
</PeakAnnotation>
<PeakAnnotation>
<Peak mz_ratio="952.27" intensity="4.4"/>
<Annotation ions="-H"  neutralExchanges="0">
<FragmentEntry fragment="redEnd--??1D-GalNAc,p(--3b1D-Gal,p(--4b1D-GalNAc,p/#ycleavage)--3a2D-NeuGc,p)--6b1D-GlcNAc,p--4b1D-Gal,p/#xcleavage_2_5$MONO,Und,-H,0,redEnd" name="Y^{2,5}X_{Gal}" mass="953.333593697" score="0.0"/>
</Annotation>
</PeakAnnotation>
<PeakAnnotation>
<Peak mz_ratio="952.27" intensity="4.4"/>
<Annotation ions="-H"  neutralExchanges="0">
<FragmentEntry fragment="redEnd--??1D-GalNAc,p(--3b1D-Gal,p/#xcleavage_2_5)--6b1D-GlcNAc,p--4b1D-Gal,p(--4b1D-GalNAc,p/#ycleavage)--3a2D-NeuGc,p$MONO,Und,-H,0,redEnd" name="^{2,5}X_{Gal}Y" mass="953.333593697" score="0.0"/>
</Annotation>
</PeakAnnotation>
<PeakAnnotation>
<Peak mz_ratio="1079.27" intensity="4.5"/>
<Annotation ions="-H"  neutralExchanges="0">
<FragmentEntry fragment="redEnd--??1D-GalNAc,p(--3b1D-Gal,p/#zcleavage)--6b1D-GlcNAc,p--4b1D-Gal,p(--4b1D-GalNAc,p)--3a2D-NeuGc,p$MONO,Und,-H,0,redEnd" name="Z" mass="1080.396922234" score="0.0"/>
</Annotation>
</PeakAnnotation>
<PeakAnnotation>
<Peak mz_ratio="1079.27" intensity="4.5"/>
<Annotation ions="-H"  neutralExchanges="0">
<FragmentEntry fragment="redEnd--??1D-GalNAc,p(--3b1D-Gal,p(--4b1D-GalNAc,p)--3a2D-NeuGc,p)--6b1D-GlcNAc,p--4b1D-Gal,p/#zcleavage$MONO,Und,-H,0,redEnd" name="Z" mass="1080.3969222340002" score="0.0"/>
</Annotation>
</PeakAnnotation>
<PeakAnnotation>
<Peak mz_ratio="1097.34" intensity="4.4"/>
<Annotation ions="-H"  neutralExchanges="0">
<FragmentEntry fragment="redEnd--??1D-GalNAc,p(--3b1D-Gal,p/#ycleavage)--6b1D-GlcNAc,p--4b1D-Gal,p(--4b1D-GalNAc,p)--3a2D-NeuGc,p$MONO,Und,-H,0,redEnd" name="Y" mass="1098.4074869199999" score="0.0"/>
</Annotation>
</PeakAnnotation>
<PeakAnnotation>
<Peak mz_ratio="1097.34" intensity="4.4"/>
<Annotation ions="-H"  neutralExchanges="0">
<FragmentEntry fragment="redEnd--??1D-GalNAc,p(--3b1D-Gal,p(--4b1D-GalNAc,p)--3a2D-NeuGc,p)--6b1D-GlcNAc,p--4b1D-Gal,p/#ycleavage$MONO,Und,-H,0,redEnd" name="Y" mass="1098.40748692" score="0.0"/>
</Annotation>
</PeakAnnotation>
<PeakAnnotation>
<Peak mz_ratio="1155.19" intensity="17.7"/>
<Annotation ions="-H"  neutralExchanges="0">
<FragmentEntry fragment="redEnd--??1D-GalNAc,p(--3b1D-Gal,p(--4b1D-GalNAc,p)--3a2D-NeuGc,p/#ycleavage)--6b1D-GlcNAc,p--4b1D-Gal,p(--4b1D-GalNAc,p)--3a2D-NeuGc,p/#ycleavage$MONO,Und,-H,0,redEnd" name="YY" mass="1156.449351734" score="0.0"/>
</Annotation>
</PeakAnnotation>
<PeakAnnotation>
<Peak mz_ratio="1155.49" intensity="12.2"/>
<Annotation ions="-H"  neutralExchanges="0">
<FragmentEntry fragment="redEnd--??1D-GalNAc,p(--3b1D-Gal,p(--4b1D-GalNAc,p)--3a2D-NeuGc,p/#ycleavage)--6b1D-GlcNAc,p--4b1D-Gal,p(--4b1D-GalNAc,p)--3a2D-NeuGc,p/#ycleavage$MONO,Und,-H,0,redEnd" name="YY" mass="1156.449351734" score="0.0"/>
</Annotation>
</PeakAnnotation>
<PeakAnnotation>
<Peak mz_ratio="1223.34" intensity="3.2"/>
<Annotation ions="-H"  neutralExchanges="0">
<FragmentEntry fragment="redEnd--??1D-GalNAc,p(--3b1D-Gal,p(--4b1D-GalNAc,p)--3a2D-NeuGc,p)--6b1D-GlcNAc,p--4b1D-Gal,p(--4b1D-GalNAc,p/#zcleavage)--3a2D-NeuGc,p/#zcleavage$MONO,Und,-H,0,redEnd" name="ZZ" mass="1224.439180978" score="0.0"/>
</Annotation>
</PeakAnnotation>
<PeakAnnotation>
<Peak mz_ratio="1223.34" intensity="3.2"/>
<Annotation ions="-H"  neutralExchanges="0">
<FragmentEntry fragment="redEnd--??1D-GalNAc,p(--3b1D-Gal,p(--4b1D-GalNAc,p/#zcleavage)--3a2D-NeuGc,p)--6b1D-GlcNAc,p--4b1D-Gal,p(--4b1D-GalNAc,p)--3a2D-NeuGc,p/#zcleavage$MONO,Und,-H,0,redEnd" name="ZZ" mass="1224.439180978" score="0.0"/>
</Annotation>
</PeakAnnotation>
<PeakAnnotation>
<Peak mz_ratio="1223.34" intensity="3.2"/>
<Annotation ions="-H"  neutralExchanges="0">
<FragmentEntry fragment="redEnd--??1D-GalNAc,p(--3b1D-Gal,p(--4b1D-GalNAc,p)--3a2D-NeuGc,p/#zcleavage)--6b1D-GlcNAc,p--4b1D-Gal,p(--4b1D-GalNAc,p/#zcleavage)--3a2D-NeuGc,p$MONO,Und,-H,0,redEnd" name="ZZ" mass="1224.439180978" score="0.0"/>
</Annotation>
</PeakAnnotation>
<PeakAnnotation>
<Peak mz_ratio="1223.34" intensity="3.2"/>
<Annotation ions="-H"  neutralExchanges="0">
<FragmentEntry fragment="redEnd--??1D-GalNAc,p(--3b1D-Gal,p(--4b1D-GalNAc,p/#zcleavage)--3a2D-NeuGc,p/#zcleavage)--6b1D-GlcNAc,p--4b1D-Gal,p(--4b1D-GalNAc,p)--3a2D-NeuGc,p$MONO,Und,-H,0,redEnd" name="ZZ" mass="1224.439180978" score="0.0"/>
</Annotation>
</PeakAnnotation>
<PeakAnnotation>
<Peak mz_ratio="1227.22" intensity="1.7"/>
<Annotation ions="-H"  neutralExchanges="0">
<FragmentEntry fragment="redEnd--??1D-GalNAc,p(--3b1D-Gal,p(--4b1D-GalNAc,p)--3a2D-NeuGc,p/#xcleavage_1_5)--6b1D-GlcNAc,p--4b1D-Gal,p(--4b1D-GalNAc,p)--3a2D-NeuGc,p/#ycleavage$MONO,Und,-H,0,redEnd" name="^{1,5}X_{NeuGc}Y" mass="1228.4340956" score="0.0"/>
</Annotation>
</PeakAnnotation>
<PeakAnnotation>
<Peak mz_ratio="1227.22" intensity="1.7"/>
<Annotation ions="-H"  neutralExchanges="0">
<FragmentEntry fragment="redEnd--??1D-GalNAc,p(--3b1D-Gal,p(--4b1D-GalNAc,p)--3a2D-NeuGc,p/#ycleavage)--6b1D-GlcNAc,p--4b1D-Gal,p(--4b1D-GalNAc,p)--3a2D-NeuGc,p/#xcleavage_1_5$MONO,Und,-H,0,redEnd" name="Y^{1,5}X_{NeuGc}" mass="1228.4340956" score="0.0"/>
</Annotation>
</PeakAnnotation>
<PeakAnnotation>
<Peak mz_ratio="1240.98" intensity="0.7"/>
<Annotation ions="-H"  neutralExchanges="0">
<FragmentEntry fragment="redEnd--??1D-GalNAc,p(--3b1D-Gal,p(--4b1D-GalNAc,p/#zcleavage)--3a2D-NeuGc,p)--6b1D-GlcNAc,p--4b1D-Gal,p(--4b1D-GalNAc,p)--3a2D-NeuGc,p/#ycleavage$MONO,Und,-H,0,redEnd" name="ZY" mass="1242.449745664" score="0.0"/>
</Annotation>
</PeakAnnotation>
<PeakAnnotation>
<Peak mz_ratio="1240.98" intensity="0.7"/>
<Annotation ions="-H"  neutralExchanges="0">
<FragmentEntry fragment="redEnd--??1D-GalNAc,p(--3b1D-Gal,p(--4b1D-GalNAc,p)--3a2D-NeuGc,p/#ycleavage)--6b1D-GlcNAc,p--4b1D-Gal,p(--4b1D-GalNAc,p/#zcleavage)--3a2D-NeuGc,p$MONO,Und,-H,0,redEnd" name="YZ" mass="1242.449745664" score="0.0"/>
</Annotation>
</PeakAnnotation>
<PeakAnnotation>
<Peak mz_ratio="1240.98" intensity="0.7"/>
<Annotation ions="-H"  neutralExchanges="0">
<FragmentEntry fragment="redEnd--??1D-GalNAc,p(--3b1D-Gal,p(--4b1D-GalNAc,p/#zcleavage)--3a2D-NeuGc,p/#ycleavage)--6b1D-GlcNAc,p--4b1D-Gal,p(--4b1D-GalNAc,p)--3a2D-NeuGc,p$MONO,Und,-H,0,redEnd" name="ZY" mass="1242.449745664" score="0.0"/>
</Annotation>
</PeakAnnotation>
<PeakAnnotation>
<Peak mz_ratio="1240.98" intensity="0.7"/>
<Annotation ions="-H"  neutralExchanges="0">
<FragmentEntry fragment="redEnd--??1D-GalNAc,p(--3b1D-Gal,p(--4b1D-GalNAc,p/#ycleavage)--3a2D-NeuGc,p/#zcleavage)--6b1D-GlcNAc,p--4b1D-Gal,p(--4b1D-GalNAc,p)--3a2D-NeuGc,p$MONO,Und,-H,0,redEnd" name="YZ" mass="1242.449745664" score="0.0"/>
</Annotation>
</PeakAnnotation>
<PeakAnnotation>
<Peak mz_ratio="1240.98" intensity="0.7"/>
<Annotation ions="-H"  neutralExchanges="0">
<FragmentEntry fragment="redEnd--??1D-GalNAc,p(--3b1D-Gal,p(--4b1D-GalNAc,p)--3a2D-NeuGc,p)--6b1D-GlcNAc,p--4b1D-Gal,p(--4b1D-GalNAc,p/#zcleavage)--3a2D-NeuGc,p/#ycleavage$MONO,Und,-H,0,redEnd" name="ZY" mass="1242.4497456640001" score="0.0"/>
</Annotation>
</PeakAnnotation>
<PeakAnnotation>
<Peak mz_ratio="1240.98" intensity="0.7"/>
<Annotation ions="-H"  neutralExchanges="0">
<FragmentEntry fragment="redEnd--??1D-GalNAc,p(--3b1D-Gal,p(--4b1D-GalNAc,p)--3a2D-NeuGc,p)--6b1D-GlcNAc,p--4b1D-Gal,p(--4b1D-GalNAc,p/#ycleavage)--3a2D-NeuGc,p/#zcleavage$MONO,Und,-H,0,redEnd" name="YZ" mass="1242.4497456640001" score="0.0"/>
</Annotation>
</PeakAnnotation>
<PeakAnnotation>
<Peak mz_ratio="1240.98" intensity="0.7"/>
<Annotation ions="-H"  neutralExchanges="0">
<FragmentEntry fragment="redEnd--??1D-GalNAc,p(--3b1D-Gal,p(--4b1D-GalNAc,p/#ycleavage)--3a2D-NeuGc,p)--6b1D-GlcNAc,p--4b1D-Gal,p(--4b1D-GalNAc,p)--3a2D-NeuGc,p/#zcleavage$MONO,Und,-H,0,redEnd" name="YZ" mass="1242.4497456640001" score="0.0"/>
</Annotation>
</PeakAnnotation>
<PeakAnnotation>
<Peak mz_ratio="1240.98" intensity="0.7"/>
<Annotation ions="-H"  neutralExchanges="0">
<FragmentEntry fragment="redEnd--??1D-GalNAc,p(--3b1D-Gal,p(--4b1D-GalNAc,p)--3a2D-NeuGc,p/#zcleavage)--6b1D-GlcNAc,p--4b1D-Gal,p(--4b1D-GalNAc,p/#ycleavage)--3a2D-NeuGc,p$MONO,Und,-H,0,redEnd" name="ZY" mass="1242.4497456640001" score="0.0"/>
</Annotation>
</PeakAnnotation>
<PeakAnnotation>
<Peak mz_ratio="1259.18" intensity="3.9"/>
<Annotation ions="-H"  neutralExchanges="0">
<FragmentEntry fragment="redEnd--??1D-GalNAc,p(--3b1D-Gal,p(--4b1D-GalNAc,p/#ycleavage)--3a2D-NeuGc,p)--6b1D-GlcNAc,p--4b1D-Gal,p(--4b1D-GalNAc,p)--3a2D-NeuGc,p/#ycleavage$MONO,Und,-H,0,redEnd" name="YY" mass="1260.4603103499999" score="0.0"/>
</Annotation>
</PeakAnnotation>
<PeakAnnotation>
<Peak mz_ratio="1259.18" intensity="3.9"/>
<Annotation ions="-H"  neutralExchanges="0">
<FragmentEntry fragment="redEnd--??1D-GalNAc,p(--3b1D-Gal,p(--4b1D-GalNAc,p)--3a2D-NeuGc,p/#ycleavage)--6b1D-GlcNAc,p--4b1D-Gal,p(--4b1D-GalNAc,p/#ycleavage)--3a2D-NeuGc,p$MONO,Und,-H,0,redEnd" name="YY" mass="1260.4603103499999" score="0.0"/>
</Annotation>
</PeakAnnotation>
<PeakAnnotation>
<Peak mz_ratio="1259.18" intensity="3.9"/>
<Annotation ions="-H"  neutralExchanges="0">
<FragmentEntry fragment="redEnd--??1D-GalNAc,p(--3b1D-Gal,p(--4b1D-GalNAc,p/#ycleavage)--3a2D-NeuGc,p/#ycleavage)--6b1D-GlcNAc,p--4b1D-Gal,p(--4b1D-GalNAc,p)--3a2D-NeuGc,p$MONO,Und,-H,0,redEnd" name="YY" mass="1260.4603103499999" score="0.0"/>
</Annotation>
</PeakAnnotation>
<PeakAnnotation>
<Peak mz_ratio="1259.18" intensity="3.9"/>
<Annotation ions="-H"  neutralExchanges="0">
<FragmentEntry fragment="redEnd--??1D-GalNAc,p(--3b1D-Gal,p(--4b1D-GalNAc,p)--3a2D-NeuGc,p)--6b1D-GlcNAc,p--4b1D-Gal,p(--4b1D-GalNAc,p/#ycleavage)--3a2D-NeuGc,p/#ycleavage$MONO,Und,-H,0,redEnd" name="YY" mass="1260.46031035" score="0.0"/>
</Annotation>
</PeakAnnotation>
<PeakAnnotation>
<Peak mz_ratio="1358.23" intensity="1.2"/>
<Annotation ions="-H"  neutralExchanges="0">
<FragmentEntry fragment="redEnd--??1D-GalNAc,p(--3b1D-Gal,p(--4b1D-GalNAc,p/#xcleavage_2_5)--3a2D-NeuGc,p)--6b1D-GlcNAc,p--4b1D-Gal,p(--4b1D-GalNAc,p)--3a2D-NeuGc,p/#ycleavage$MONO,Und,-H,0,redEnd" name="^{2,5}X_{GalNAc}Y" mass="1359.492338759" score="0.0"/>
</Annotation>
</PeakAnnotation>
<PeakAnnotation>
<Peak mz_ratio="1358.23" intensity="1.2"/>
<Annotation ions="-H"  neutralExchanges="0">
<FragmentEntry fragment="redEnd--??1D-GalNAc,p(--3b1D-Gal,p(--4b1D-GalNAc,p)--3a2D-NeuGc,p/#ycleavage)--6b1D-GlcNAc,p--4b1D-Gal,p(--4b1D-GalNAc,p/#xcleavage_2_5)--3a2D-NeuGc,p$MONO,Und,-H,0,redEnd" name="Y^{2,5}X_{GalNAc}" mass="1359.492338759" score="0.0"/>
</Annotation>
</PeakAnnotation>
<PeakAnnotation>
<Peak mz_ratio="1358.23" intensity="1.2"/>
<Annotation ions="-H"  neutralExchanges="0">
<FragmentEntry fragment="redEnd--??1D-GalNAc,p(--3b1D-Gal,p(--4b1D-GalNAc,p/#xcleavage_2_5)--3a2D-NeuGc,p/#ycleavage)--6b1D-GlcNAc,p--4b1D-Gal,p(--4b1D-GalNAc,p)--3a2D-NeuGc,p$MONO,Und,-H,0,redEnd" name="^{2,5}X_{GalNAc}Y" mass="1359.492338759" score="0.0"/>
</Annotation>
</PeakAnnotation>
<PeakAnnotation>
<Peak mz_ratio="1358.23" intensity="1.2"/>
<Annotation ions="-H"  neutralExchanges="0">
<FragmentEntry fragment="redEnd--??1D-GalNAc,p(--3b1D-Gal,p(--4b1D-GalNAc,p)--3a2D-NeuGc,p)--6b1D-GlcNAc,p--4b1D-Gal,p(--4b1D-GalNAc,p/#xcleavage_2_5)--3a2D-NeuGc,p/#ycleavage$MONO,Und,-H,0,redEnd" name="^{2,5}X_{GalNAc}Y" mass="1359.4923387590002" score="0.0"/>
</Annotation>
</PeakAnnotation>
<PeakAnnotation>
<Peak mz_ratio="1370.43" intensity="1.3"/>
<Annotation ions="-H"  neutralExchanges="0">
<FragmentEntry fragment="redEnd--??1D-GalNAc,p(--3b1D-Gal,p(--4b1D-GalNAc,p)--3a2D-NeuGc,p)--6b1D-GlcNAc,p--4b1D-Gal,p(--4b1D-GalNAc,p/#xcleavage_3_5)--3a2D-NeuGc,p/#zcleavage$MONO,Und,-H,0,redEnd" name="^{3,5}X_{GalNAc}Z" mass="1371.492338759" score="0.0"/>
</Annotation>
</PeakAnnotation>
<PeakAnnotation>
<Peak mz_ratio="1370.43" intensity="1.3"/>
<Annotation ions="-H"  neutralExchanges="0">
<FragmentEntry fragment="redEnd--??1D-GalNAc,p(--3b1D-Gal,p(--4b1D-GalNAc,p/#xcleavage_3_5)--3a2D-NeuGc,p)--6b1D-GlcNAc,p--4b1D-Gal,p(--4b1D-GalNAc,p)--3a2D-NeuGc,p/#zcleavage$MONO,Und,-H,0,redEnd" name="^{3,5}X_{GalNAc}Z" mass="1371.492338759" score="0.0"/>
</Annotation>
</PeakAnnotation>
<PeakAnnotation>
<Peak mz_ratio="1370.43" intensity="1.3"/>
<Annotation ions="-H"  neutralExchanges="0">
<FragmentEntry fragment="redEnd--??1D-GalNAc,p(--3b1D-Gal,p(--4b1D-GalNAc,p)--3a2D-NeuGc,p/#zcleavage)--6b1D-GlcNAc,p--4b1D-Gal,p(--4b1D-GalNAc,p/#xcleavage_3_5)--3a2D-NeuGc,p$MONO,Und,-H,0,redEnd" name="Z^{3,5}X_{GalNAc}" mass="1371.492338759" score="0.0"/>
</Annotation>
</PeakAnnotation>
<PeakAnnotation>
<Peak mz_ratio="1370.43" intensity="1.3"/>
<Annotation ions="-H"  neutralExchanges="0">
<FragmentEntry fragment="redEnd--??1D-GalNAc,p(--3b1D-Gal,p(--4b1D-GalNAc,p/#xcleavage_3_5)--3a2D-NeuGc,p/#zcleavage)--6b1D-GlcNAc,p--4b1D-Gal,p(--4b1D-GalNAc,p)--3a2D-NeuGc,p$MONO,Und,-H,0,redEnd" name="^{3,5}X_{GalNAc}Z" mass="1371.492338759" score="0.0"/>
</Annotation>
</PeakAnnotation>
<PeakAnnotation>
<Peak mz_ratio="1370.69" intensity="0.8"/>
<Annotation ions="-H"  neutralExchanges="0">
<FragmentEntry fragment="redEnd--??1D-GalNAc,p(--3b1D-Gal,p(--4b1D-GalNAc,p)--3a2D-NeuGc,p)--6b1D-GlcNAc,p--4b1D-Gal,p(--4b1D-GalNAc,p/#xcleavage_3_5)--3a2D-NeuGc,p/#zcleavage$MONO,Und,-H,0,redEnd" name="^{3,5}X_{GalNAc}Z" mass="1371.492338759" score="0.0"/>
</Annotation>
</PeakAnnotation>
<PeakAnnotation>
<Peak mz_ratio="1370.69" intensity="0.8"/>
<Annotation ions="-H"  neutralExchanges="0">
<FragmentEntry fragment="redEnd--??1D-GalNAc,p(--3b1D-Gal,p(--4b1D-GalNAc,p/#xcleavage_3_5)--3a2D-NeuGc,p)--6b1D-GlcNAc,p--4b1D-Gal,p(--4b1D-GalNAc,p)--3a2D-NeuGc,p/#zcleavage$MONO,Und,-H,0,redEnd" name="^{3,5}X_{GalNAc}Z" mass="1371.492338759" score="0.0"/>
</Annotation>
</PeakAnnotation>
<PeakAnnotation>
<Peak mz_ratio="1370.69" intensity="0.8"/>
<Annotation ions="-H"  neutralExchanges="0">
<FragmentEntry fragment="redEnd--??1D-GalNAc,p(--3b1D-Gal,p(--4b1D-GalNAc,p)--3a2D-NeuGc,p/#zcleavage)--6b1D-GlcNAc,p--4b1D-Gal,p(--4b1D-GalNAc,p/#xcleavage_3_5)--3a2D-NeuGc,p$MONO,Und,-H,0,redEnd" name="Z^{3,5}X_{GalNAc}" mass="1371.492338759" score="0.0"/>
</Annotation>
</PeakAnnotation>
<PeakAnnotation>
<Peak mz_ratio="1370.69" intensity="0.8"/>
<Annotation ions="-H"  neutralExchanges="0">
<FragmentEntry fragment="redEnd--??1D-GalNAc,p(--3b1D-Gal,p(--4b1D-GalNAc,p/#xcleavage_3_5)--3a2D-NeuGc,p/#zcleavage)--6b1D-GlcNAc,p--4b1D-Gal,p(--4b1D-GalNAc,p)--3a2D-NeuGc,p$MONO,Und,-H,0,redEnd" name="^{3,5}X_{GalNAc}Z" mass="1371.492338759" score="0.0"/>
</Annotation>
</PeakAnnotation>
<PeakAnnotation>
<Peak mz_ratio="1384.21" intensity="1.1"/>
<Annotation ions="-H"  neutralExchanges="0">
<FragmentEntry fragment="redEnd--??1D-GalNAc,p(--3b1D-Gal,p(--4b1D-GalNAc,p)--3a2D-NeuGc,p)--6b1D-GlcNAc,p--4b1D-Gal,p(--4b1D-GalNAc,p/#xcleavage_0_4)--3a2D-NeuGc,p/#zcleavage$MONO,Und,-H,0,redEnd" name="^{0,4}X_{GalNAc}Z" mass="1385.507988823" score="0.0"/>
</Annotation>
</PeakAnnotation>
<PeakAnnotation>
<Peak mz_ratio="1384.21" intensity="1.1"/>
<Annotation ions="-H"  neutralExchanges="0">
<FragmentEntry fragment="redEnd--??1D-GalNAc,p(--3b1D-Gal,p(--4b1D-GalNAc,p)--3a2D-NeuGc,p)--6b1D-GlcNAc,p--4b1D-Gal,p(--4b1D-GalNAc,p/#xcleavage_2_4)--3a2D-NeuGc,p/#zcleavage$MONO,Und,-H,0,redEnd" name="^{2,4}X_{GalNAc}Z" mass="1385.507988823" score="0.0"/>
</Annotation>
</PeakAnnotation>
<PeakAnnotation>
<Peak mz_ratio="1384.21" intensity="1.1"/>
<Annotation ions="-H"  neutralExchanges="0">
<FragmentEntry fragment="redEnd--??1D-GalNAc,p(--3b1D-Gal,p(--4b1D-GalNAc,p/#xcleavage_0_4)--3a2D-NeuGc,p)--6b1D-GlcNAc,p--4b1D-Gal,p(--4b1D-GalNAc,p)--3a2D-NeuGc,p/#zcleavage$MONO,Und,-H,0,redEnd" name="^{0,4}X_{GalNAc}Z" mass="1385.507988823" score="0.0"/>
</Annotation>
</PeakAnnotation>
<PeakAnnotation>
<Peak mz_ratio="1384.21" intensity="1.1"/>
<Annotation ions="-H"  neutralExchanges="0">
<FragmentEntry fragment="redEnd--??1D-GalNAc,p(--3b1D-Gal,p(--4b1D-GalNAc,p/#xcleavage_2_4)--3a2D-NeuGc,p)--6b1D-GlcNAc,p--4b1D-Gal,p(--4b1D-GalNAc,p)--3a2D-NeuGc,p/#zcleavage$MONO,Und,-H,0,redEnd" name="^{2,4}X_{GalNAc}Z" mass="1385.507988823" score="0.0"/>
</Annotation>
</PeakAnnotation>
<PeakAnnotation>
<Peak mz_ratio="1384.21" intensity="1.1"/>
<Annotation ions="-H"  neutralExchanges="0">
<FragmentEntry fragment="redEnd--??1D-GalNAc,p(--3b1D-Gal,p(--4b1D-GalNAc,p)--3a2D-NeuGc,p/#zcleavage)--6b1D-GlcNAc,p--4b1D-Gal,p(--4b1D-GalNAc,p/#xcleavage_0_4)--3a2D-NeuGc,p$MONO,Und,-H,0,redEnd" name="Z^{0,4}X_{GalNAc}" mass="1385.507988823" score="0.0"/>
</Annotation>
</PeakAnnotation>
<PeakAnnotation>
<Peak mz_ratio="1384.21" intensity="1.1"/>
<Annotation ions="-H"  neutralExchanges="0">
<FragmentEntry fragment="redEnd--??1D-GalNAc,p(--3b1D-Gal,p(--4b1D-GalNAc,p)--3a2D-NeuGc,p/#zcleavage)--6b1D-GlcNAc,p--4b1D-Gal,p(--4b1D-GalNAc,p/#xcleavage_2_4)--3a2D-NeuGc,p$MONO,Und,-H,0,redEnd" name="Z^{2,4}X_{GalNAc}" mass="1385.507988823" score="0.0"/>
</Annotation>
</PeakAnnotation>
<PeakAnnotation>
<Peak mz_ratio="1384.21" intensity="1.1"/>
<Annotation ions="-H"  neutralExchanges="0">
<FragmentEntry fragment="redEnd--??1D-GalNAc,p(--3b1D-Gal,p(--4b1D-GalNAc,p/#xcleavage_0_4)--3a2D-NeuGc,p/#zcleavage)--6b1D-GlcNAc,p--4b1D-Gal,p(--4b1D-GalNAc,p)--3a2D-NeuGc,p$MONO,Und,-H,0,redEnd" name="^{0,4}X_{GalNAc}Z" mass="1385.507988823" score="0.0"/>
</Annotation>
</PeakAnnotation>
<PeakAnnotation>
<Peak mz_ratio="1384.21" intensity="1.1"/>
<Annotation ions="-H"  neutralExchanges="0">
<FragmentEntry fragment="redEnd--??1D-GalNAc,p(--3b1D-Gal,p(--4b1D-GalNAc,p/#xcleavage_2_4)--3a2D-NeuGc,p/#zcleavage)--6b1D-GlcNAc,p--4b1D-Gal,p(--4b1D-GalNAc,p)--3a2D-NeuGc,p$MONO,Und,-H,0,redEnd" name="^{2,4}X_{GalNAc}Z" mass="1385.507988823" score="0.0"/>
</Annotation>
</PeakAnnotation>
<PeakAnnotation>
<Peak mz_ratio="1418.04" intensity="1.6"/>
<Annotation ions="-H"  neutralExchanges="0">
<FragmentEntry fragment="redEnd--??1D-GalNAc,p(--3b1D-Gal,p(--4b1D-GalNAc,p)--3a2D-NeuGc,p/#xcleavage_1_3)--6b1D-GlcNAc,p--4b1D-Gal,p(--4b1D-GalNAc,p)--3a2D-NeuGc,p/#ycleavage$MONO,Und,-H,0,redEnd" name="^{1,3}X_{NeuGc}Y" mass="1419.513468131" score="0.0"/>
</Annotation>
</PeakAnnotation>
<PeakAnnotation>
<Peak mz_ratio="1418.04" intensity="1.6"/>
<Annotation ions="-H"  neutralExchanges="0">
<FragmentEntry fragment="redEnd--??1D-GalNAc,p(--3b1D-Gal,p(--4b1D-GalNAc,p)--3a2D-NeuGc,p/#ycleavage)--6b1D-GlcNAc,p--4b1D-Gal,p(--4b1D-GalNAc,p)--3a2D-NeuGc,p/#xcleavage_1_3$MONO,Und,-H,0,redEnd" name="Y^{1,3}X_{NeuGc}" mass="1419.513468131" score="0.0"/>
</Annotation>
</PeakAnnotation>
<PeakAnnotation>
<Peak mz_ratio="1418.44" intensity="2.8"/>
<Annotation ions="-H"  neutralExchanges="0">
<FragmentEntry fragment="redEnd--??1D-GalNAc,p(--3b1D-Gal,p(--4b1D-GalNAc,p)--3a2D-NeuGc,p/#xcleavage_1_3)--6b1D-GlcNAc,p--4b1D-Gal,p(--4b1D-GalNAc,p)--3a2D-NeuGc,p/#ycleavage$MONO,Und,-H,0,redEnd" name="^{1,3}X_{NeuGc}Y" mass="1419.513468131" score="0.0"/>
</Annotation>
</PeakAnnotation>
<PeakAnnotation>
<Peak mz_ratio="1418.44" intensity="2.8"/>
<Annotation ions="-H"  neutralExchanges="0">
<FragmentEntry fragment="redEnd--??1D-GalNAc,p(--3b1D-Gal,p(--4b1D-GalNAc,p)--3a2D-NeuGc,p/#ycleavage)--6b1D-GlcNAc,p--4b1D-Gal,p(--4b1D-GalNAc,p)--3a2D-NeuGc,p/#xcleavage_1_3$MONO,Und,-H,0,redEnd" name="Y^{1,3}X_{NeuGc}" mass="1419.513468131" score="0.0"/>
</Annotation>
</PeakAnnotation>
<PeakAnnotation>
<Peak mz_ratio="1418.68" intensity="1.1"/>
<Annotation ions="-H"  neutralExchanges="0">
<FragmentEntry fragment="redEnd--??1D-GalNAc,p(--3b1D-Gal,p(--4b1D-GalNAc,p)--3a2D-NeuGc,p/#xcleavage_1_3)--6b1D-GlcNAc,p--4b1D-Gal,p(--4b1D-GalNAc,p)--3a2D-NeuGc,p/#ycleavage$MONO,Und,-H,0,redEnd" name="^{1,3}X_{NeuGc}Y" mass="1419.513468131" score="0.0"/>
</Annotation>
</PeakAnnotation>
<PeakAnnotation>
<Peak mz_ratio="1418.68" intensity="1.1"/>
<Annotation ions="-H"  neutralExchanges="0">
<FragmentEntry fragment="redEnd--??1D-GalNAc,p(--3b1D-Gal,p(--4b1D-GalNAc,p)--3a2D-NeuGc,p/#ycleavage)--6b1D-GlcNAc,p--4b1D-Gal,p(--4b1D-GalNAc,p)--3a2D-NeuGc,p/#xcleavage_1_3$MONO,Und,-H,0,redEnd" name="Y^{1,3}X_{NeuGc}" mass="1419.513468131" score="0.0"/>
</Annotation>
</PeakAnnotation>
<PeakAnnotation>
<Peak mz_ratio="1444.53" intensity="5.7"/>
<Annotation ions="-H"  neutralExchanges="0">
<FragmentEntry fragment="redEnd--??1D-GalNAc,p(--3b1D-Gal,p(--4b1D-GalNAc,p)--3a2D-NeuGc,p)--6b1D-GlcNAc,p--4b1D-Gal,p(--4b1D-GalNAc,p)--3a2D-NeuGc,p/#zcleavage$MONO,Und,-H,0,redEnd" name="Z" mass="1445.5291181950001" score="0.0"/>
</Annotation>
</PeakAnnotation>
<PeakAnnotation>
<Peak mz_ratio="1444.53" intensity="5.7"/>
<Annotation ions="-H"  neutralExchanges="0">
<FragmentEntry fragment="redEnd--??1D-GalNAc,p(--3b1D-Gal,p(--4b1D-GalNAc,p)--3a2D-NeuGc,p/#zcleavage)--6b1D-GlcNAc,p--4b1D-Gal,p(--4b1D-GalNAc,p)--3a2D-NeuGc,p$MONO,Und,-H,0,redEnd" name="Z" mass="1445.5291181950001" score="0.0"/>
</Annotation>
</PeakAnnotation>
<PeakAnnotation>
<Peak mz_ratio="1445.18" intensity="1.9"/>
<Annotation ions="-H"  neutralExchanges="0">
<FragmentEntry fragment="?1D-GalNAc,p/#acleavage_0_2(--3b1D-Gal,p(--4b1D-GalNAc,p)--3a2D-NeuGc,p)--6b1D-GlcNAc,p--4b1D-Gal,p(--4b1D-GalNAc,p/#zcleavage)--3a2D-NeuGc,p$MONO,Und,-H,0,redEnd" name="^{0,2}A_{GalNAc}Z" mass="1446.4767482739999" score="0.0"/>
</Annotation>
</PeakAnnotation>
<PeakAnnotation>
<Peak mz_ratio="1445.18" intensity="1.9"/>
<Annotation ions="-H"  neutralExchanges="0">
<FragmentEntry fragment="?1D-GalNAc,p/#acleavage_0_2(--3b1D-Gal,p(--4b1D-GalNAc,p/#zcleavage)--3a2D-NeuGc,p)--6b1D-GlcNAc,p--4b1D-Gal,p(--4b1D-GalNAc,p)--3a2D-NeuGc,p$MONO,Und,-H,0,redEnd" name="^{0,2}A_{GalNAc}Z" mass="1446.4767482739999" score="0.0"/>
</Annotation>
</PeakAnnotation>
<PeakAnnotation>
<Peak mz_ratio="1446.16" intensity="0.9"/>
<Annotation ions="-H"  neutralExchanges="0">
<FragmentEntry fragment="redEnd--??1D-GalNAc,p(--3b1D-Gal,p(--4b1D-GalNAc,p)--3a2D-NeuGc,p)--6b1D-GlcNAc,p--4b1D-Gal,p(--4b1D-GalNAc,p/#ycleavage)--3a2D-NeuGc,p/#xcleavage_0_4$MONO,Und,-H,0,redEnd" name="Y^{0,4}X_{NeuGc}" mass="1447.5083827530002" score="0.0"/>
</Annotation>
</PeakAnnotation>
<PeakAnnotation>
<Peak mz_ratio="1446.16" intensity="0.9"/>
<Annotation ions="-H"  neutralExchanges="0">
<FragmentEntry fragment="redEnd--??1D-GalNAc,p(--3b1D-Gal,p(--4b1D-GalNAc,p/#xcleavage_0_2)--3a2D-NeuGc,p)--6b1D-GlcNAc,p--4b1D-Gal,p(--4b1D-GalNAc,p/#ycleavage)--3a2D-NeuGc,p$MONO,Und,-H,0,redEnd" name="^{0,2}X_{GalNAc}Y" mass="1447.5083827530002" score="0.0"/>
</Annotation>
</PeakAnnotation>
<PeakAnnotation>
<Peak mz_ratio="1446.16" intensity="0.9"/>
<Annotation ions="-H"  neutralExchanges="0">
<FragmentEntry fragment="redEnd--??1D-GalNAc,p(--3b1D-Gal,p(--4b1D-GalNAc,p/#ycleavage)--3a2D-NeuGc,p)--6b1D-GlcNAc,p--4b1D-Gal,p(--4b1D-GalNAc,p/#xcleavage_0_2)--3a2D-NeuGc,p$MONO,Und,-H,0,redEnd" name="Y^{0,2}X_{GalNAc}" mass="1447.5083827530002" score="0.0"/>
</Annotation>
</PeakAnnotation>
<PeakAnnotation>
<Peak mz_ratio="1446.16" intensity="0.9"/>
<Annotation ions="-H"  neutralExchanges="0">
<FragmentEntry fragment="redEnd--??1D-GalNAc,p(--3b1D-Gal,p(--4b1D-GalNAc,p/#ycleavage)--3a2D-NeuGc,p)--6b1D-GlcNAc,p--4b1D-Gal,p(--4b1D-GalNAc,p)--3a2D-NeuGc,p/#xcleavage_0_4$MONO,Und,-H,0,redEnd" name="Y^{0,4}X_{NeuGc}" mass="1447.5083827530002" score="0.0"/>
</Annotation>
</PeakAnnotation>
<PeakAnnotation>
<Peak mz_ratio="1446.16" intensity="0.9"/>
<Annotation ions="-H"  neutralExchanges="0">
<FragmentEntry fragment="redEnd--??1D-GalNAc,p(--3b1D-Gal,p(--4b1D-GalNAc,p)--3a2D-NeuGc,p/#xcleavage_0_4)--6b1D-GlcNAc,p--4b1D-Gal,p(--4b1D-GalNAc,p/#ycleavage)--3a2D-NeuGc,p$MONO,Und,-H,0,redEnd" name="^{0,4}X_{NeuGc}Y" mass="1447.5083827530002" score="0.0"/>
</Annotation>
</PeakAnnotation>
<PeakAnnotation>
<Peak mz_ratio="1446.16" intensity="0.9"/>
<Annotation ions="-H"  neutralExchanges="0">
<FragmentEntry fragment="redEnd--??1D-GalNAc,p(--3b1D-Gal,p(--4b1D-GalNAc,p/#ycleavage)--3a2D-NeuGc,p/#xcleavage_0_4)--6b1D-GlcNAc,p--4b1D-Gal,p(--4b1D-GalNAc,p)--3a2D-NeuGc,p$MONO,Und,-H,0,redEnd" name="Y^{0,4}X_{NeuGc}" mass="1447.5083827530002" score="0.0"/>
</Annotation>
</PeakAnnotation>
<PeakAnnotation>
<Peak mz_ratio="1447.33" intensity="1.0"/>
<Annotation ions="-H"  neutralExchanges="0">
<FragmentEntry fragment="?1D-GalNAc,p/#acleavage_2_5(--3b1D-Gal,p(--4b1D-GalNAc,p)--3a2D-NeuGc,p)--6b1D-GlcNAc,p--4b1D-Gal,p(--4b1D-GalNAc,p/#ycleavage)--3a2D-NeuGc,p$MONO,Und,-H,0,redEnd" name="^{2,5}A_{GalNAc}Y" mass="1448.492398338" score="0.0"/>
</Annotation>
</PeakAnnotation>
<PeakAnnotation>
<Peak mz_ratio="1447.33" intensity="1.0"/>
<Annotation ions="-H"  neutralExchanges="0">
<FragmentEntry fragment="?1D-GalNAc,p/#acleavage_2_5(--3b1D-Gal,p(--4b1D-GalNAc,p/#ycleavage)--3a2D-NeuGc,p)--6b1D-GlcNAc,p--4b1D-Gal,p(--4b1D-GalNAc,p)--3a2D-NeuGc,p$MONO,Und,-H,0,redEnd" name="^{2,5}A_{GalNAc}Y" mass="1448.492398338" score="0.0"/>
</Annotation>
</PeakAnnotation>
<PeakAnnotation>
<Peak mz_ratio="1447.33" intensity="1.0"/>
<Annotation ions="-H"  neutralExchanges="0">
<FragmentEntry fragment="redEnd--??1D-GalNAc,p(--3b1D-Gal,p(--4b1D-GalNAc,p/#xcleavage_1_3)--3a2D-NeuGc,p)--6b1D-GlcNAc,p--4b1D-Gal,p(--4b1D-GalNAc,p/#zcleavage)--3a2D-NeuGc,p$MONO,Und,-H,0,redEnd" name="^{1,3}X_{GalNAc}Z" mass="1448.492398338" score="0.0"/>
</Annotation>
</PeakAnnotation>
<PeakAnnotation>
<Peak mz_ratio="1447.33" intensity="1.0"/>
<Annotation ions="-H"  neutralExchanges="0">
<FragmentEntry fragment="redEnd--??1D-GalNAc,p(--3b1D-Gal,p(--4b1D-GalNAc,p/#zcleavage)--3a2D-NeuGc,p)--6b1D-GlcNAc,p--4b1D-Gal,p(--4b1D-GalNAc,p/#xcleavage_1_3)--3a2D-NeuGc,p$MONO,Und,-H,0,redEnd" name="Z^{1,3}X_{GalNAc}" mass="1448.492398338" score="0.0"/>
</Annotation>
</PeakAnnotation>
<PeakAnnotation>
<Peak mz_ratio="1462.33" intensity="228.9"/>
<Annotation ions="-H"  neutralExchanges="0">
<FragmentEntry fragment="redEnd--??1D-GalNAc,p(--3b1D-Gal,p(--4b1D-GalNAc,p)--3a2D-NeuGc,p)--6b1D-GlcNAc,p--4b1D-Gal,p(--4b1D-GalNAc,p)--3a2D-NeuGc,p/#ycleavage$MONO,Und,-H,0,redEnd" name="Y" mass="1463.5396828809999" score="0.0"/>
</Annotation>
</PeakAnnotation>
<PeakAnnotation>
<Peak mz_ratio="1462.33" intensity="228.9"/>
<Annotation ions="-H"  neutralExchanges="0">
<FragmentEntry fragment="redEnd--??1D-GalNAc,p(--3b1D-Gal,p(--4b1D-GalNAc,p)--3a2D-NeuGc,p/#ycleavage)--6b1D-GlcNAc,p--4b1D-Gal,p(--4b1D-GalNAc,p)--3a2D-NeuGc,p$MONO,Und,-H,0,redEnd" name="Y" mass="1463.5396828809999" score="0.0"/>
</Annotation>
</PeakAnnotation>
<PeakAnnotation>
<Peak mz_ratio="1463.43" intensity="71.6"/>
<Annotation ions="-H"  neutralExchanges="0">
<FragmentEntry fragment="?1D-GalNAc,p/#acleavage_0_2(--3b1D-Gal,p(--4b1D-GalNAc,p)--3a2D-NeuGc,p)--6b1D-GlcNAc,p--4b1D-Gal,p(--4b1D-GalNAc,p/#ycleavage)--3a2D-NeuGc,p$MONO,Und,-H,0,redEnd" name="^{0,2}A_{GalNAc}Y" mass="1464.48731296" score="0.0"/>
</Annotation>
</PeakAnnotation>
<PeakAnnotation>
<Peak mz_ratio="1463.43" intensity="71.6"/>
<Annotation ions="-H"  neutralExchanges="0">
<FragmentEntry fragment="?1D-GalNAc,p/#acleavage_0_2(--3b1D-Gal,p(--4b1D-GalNAc,p/#ycleavage)--3a2D-NeuGc,p)--6b1D-GlcNAc,p--4b1D-Gal,p(--4b1D-GalNAc,p)--3a2D-NeuGc,p$MONO,Und,-H,0,redEnd" name="^{0,2}A_{GalNAc}Y" mass="1464.48731296" score="0.0"/>
</Annotation>
</PeakAnnotation>
<PeakAnnotation>
<Peak mz_ratio="1465.11" intensity="8.1"/>
<Annotation ions="-H"  neutralExchanges="0">
<FragmentEntry fragment="redEnd--??1D-GalNAc,p(--3b1D-Gal,p(--4b1D-GalNAc,p/#xcleavage_1_3)--3a2D-NeuGc,p)--6b1D-GlcNAc,p--4b1D-Gal,p(--4b1D-GalNAc,p/#ycleavage)--3a2D-NeuGc,p$MONO,Und,-H,0,redEnd" name="^{1,3}X_{GalNAc}Y" mass="1466.502963024" score="0.0"/>
</Annotation>
</PeakAnnotation>
<PeakAnnotation>
<Peak mz_ratio="1465.11" intensity="8.1"/>
<Annotation ions="-H"  neutralExchanges="0">
<FragmentEntry fragment="redEnd--??1D-GalNAc,p(--3b1D-Gal,p(--4b1D-GalNAc,p/#ycleavage)--3a2D-NeuGc,p)--6b1D-GlcNAc,p--4b1D-Gal,p(--4b1D-GalNAc,p/#xcleavage_1_3)--3a2D-NeuGc,p$MONO,Und,-H,0,redEnd" name="Y^{1,3}X_{GalNAc}" mass="1466.502963024" score="0.0"/>
</Annotation>
</PeakAnnotation>
<PeakAnnotation>
<Peak mz_ratio="1465.58" intensity="7.9"/>
<Annotation ions="-H"  neutralExchanges="0">
<FragmentEntry fragment="redEnd--??1D-GalNAc,p(--3b1D-Gal,p(--4b1D-GalNAc,p/#xcleavage_1_3)--3a2D-NeuGc,p)--6b1D-GlcNAc,p--4b1D-Gal,p(--4b1D-GalNAc,p/#ycleavage)--3a2D-NeuGc,p$MONO,Und,-H,0,redEnd" name="^{1,3}X_{GalNAc}Y" mass="1466.502963024" score="0.0"/>
</Annotation>
</PeakAnnotation>
<PeakAnnotation>
<Peak mz_ratio="1465.58" intensity="7.9"/>
<Annotation ions="-H"  neutralExchanges="0">
<FragmentEntry fragment="redEnd--??1D-GalNAc,p(--3b1D-Gal,p(--4b1D-GalNAc,p/#ycleavage)--3a2D-NeuGc,p)--6b1D-GlcNAc,p--4b1D-Gal,p(--4b1D-GalNAc,p/#xcleavage_1_3)--3a2D-NeuGc,p$MONO,Und,-H,0,redEnd" name="Y^{1,3}X_{GalNAc}" mass="1466.502963024" score="0.0"/>
</Annotation>
</PeakAnnotation>
<PeakAnnotation>
<Peak mz_ratio="1652.4" intensity="1.7"/>
<Annotation ions="-H"  neutralExchanges="0">
<FragmentEntry fragment="redEnd--??1D-GalNAc,p(--3b1D-Gal,p(--4b1D-GalNAc,p)--3a2D-NeuGc,p)--6b1D-GlcNAc,p--4b1D-Gal,p(--4b1D-GalNAc,p)--3a2D-NeuGc,p/#xcleavage_2_4$MONO,Und,-H,0,redEnd" name="^{2,4}X_{NeuGc}" mass="1653.587420933" score="0.0"/>
</Annotation>
</PeakAnnotation>
<PeakAnnotation>
<Peak mz_ratio="1652.4" intensity="1.7"/>
<Annotation ions="-H"  neutralExchanges="0">
<FragmentEntry fragment="redEnd--??1D-GalNAc,p(--3b1D-Gal,p(--4b1D-GalNAc,p)--3a2D-NeuGc,p/#xcleavage_2_4)--6b1D-GlcNAc,p--4b1D-Gal,p(--4b1D-GalNAc,p)--3a2D-NeuGc,p$MONO,Und,-H,0,redEnd" name="^{2,4}X_{NeuGc}" mass="1653.587420933" score="0.0"/>
</Annotation>
</PeakAnnotation>
</PeakAnnotationCollection>
</Annotations>
</AnnotatedPeakList>
<Notes>
----- Scans  -----
Scan MS: Not recorded
Scan MS/MS: Not recorded
Precursor: 884.25
Retention time: 13.21
Stability:  Not recorded
Orthogonal:  RT, Biosynthetic (residues), Biosynthetic (sequence), Biosynthetic (linkage), Biosyntetic (config)
Quantity:  171767.6
----- Database  -----
Database:  UniCarb-DB
Taxonomical restrictions:  None
Other restrictions:  None
Allowed cleavages:  None
Parent error:  0.5 m/z
Fragment error:  0.5 m/z
Mass accuracy: null
Scoring method: Spectral matching
Scoring algorithm:  dot product
Scoring result:  No Match,NR,NR 
Scoring value format:  UniCarb-DB triplet
Output data file: 
Output data file format: 
Output data file URI: 
----- Validation  -----
Validation status:  Manually
Validation value format: CSLC
Validation result:  0.25,1,0,0
Validation level:  MS2
Other: 
</Notes>
</Scan>
<Scan name="1218.27@16.61" is_msms="true"> 
<Structures>
<Glycan structure="redEnd--??1D-GalNAc,p(--3b1D-Gal,p)--6b1D-GlcNAc,p--4b1D-Gal,p--3a1D-Gal,p}--3a2D-NeuGc,p$MONO,Und,-H,0,redEnd"/>
</Structures>
<Fragments>
<Glycan structure="redEnd--??1D-GalNAc,p(--3b1D-Gal,p)--6b1D-GlcNAc,p--4b1D-Gal,p--3a1D-Gal,p}--3a2D-NeuGc,p$MONO,Und,-H,0,redEnd"/>
<FragmentCollection>
<FragmentEntry fragment="redEnd--??1D-GalNAc,p(--3b1D-Gal,p/#ycleavage)--6b1D-GlcNAc,p/#xcleavage_2_4$MONO,Und,-H,0,redEnd" name="Y^{2,4}X_{GlcNAc}" mass="366.16383044" score="0.0"/>
<FragmentEntry fragment="redEnd--??1D-GalNAc,p(--3b1D-Gal,p--3a2D-NeuGc,p/#ycleavage)--6b1D-GlcNAc,p/#zcleavage$MONO,Und,-H,0,redEnd" name="YZ" mass="367.147846025" score="0.0"/>
<FragmentEntry fragment="redEnd--??1D-GalNAc,p(--3b1D-Gal,p--3a2D-NeuGc,p/#zcleavage)--6b1D-GlcNAc,p/#ycleavage$MONO,Und,-H,0,redEnd" name="ZY" mass="367.147846025" score="0.0"/>
<FragmentEntry fragment="redEnd--??1D-GalNAc,p(--3b1D-Gal,p--3a2D-NeuGc,p/#ycleavage)--6b1D-GlcNAc,p/#zcleavage$MONO,Und,-H,0,redEnd" name="YZ" mass="367.147846025" score="0.0"/>
<FragmentEntry fragment="redEnd--??1D-GalNAc,p(--3b1D-Gal,p--3a2D-NeuGc,p/#zcleavage)--6b1D-GlcNAc,p/#ycleavage$MONO,Und,-H,0,redEnd" name="ZY" mass="367.147846025" score="0.0"/>
<FragmentEntry fragment="b1D-GlcNAc,p/#acleavage_2_4--4b1D-Gal,p--3a1D-Gal,p$MONO,Und,-H,0,redEnd" name="^{2,4}A_{GlcNAc}" mass="384.126776232" score="0.0"/>
<FragmentEntry fragment="redEnd--??1D-GalNAc,p(--3b1D-Gal,p/#zcleavage)--6b1D-GlcNAc,p--4b1D-Gal,p/#zcleavage$MONO,Und,-H,0,redEnd" name="ZZ" mass="390.16383043999997" score="0.0"/>
<FragmentEntry fragment="redEnd--??1D-GalNAc,p(--3b1D-Gal,p/#zcleavage)--6b1D-GlcNAc,p--4b1D-Gal,p/#zcleavage$MONO,Und,-H,0,redEnd" name="ZZ" mass="390.16383043999997" score="0.0"/>
<FragmentEntry fragment="redEnd--??1D-GalNAc,p(--3b1D-Gal,p/#ycleavage)--6b1D-GlcNAc,p--4b1D-Gal,p/#zcleavage$MONO,Und,-H,0,redEnd" name="YZ" mass="408.174395126" score="0.0"/>
<FragmentEntry fragment="redEnd--??1D-GalNAc,p(--3b1D-Gal,p/#zcleavage)--6b1D-GlcNAc,p--4b1D-Gal,p/#ycleavage$MONO,Und,-H,0,redEnd" name="ZY" mass="408.174395126" score="0.0"/>
<FragmentEntry fragment="?1D-GalNAc,p/#bcleavage--6b1D-GlcNAc,p--4b1D-Gal,p--3a1D-Gal,p/#xcleavage_2_5$MONO,Und,-H,0,redEnd" name="B^{2,5}X_{Gal}" mass="423.137675269" score="0.0"/>
<FragmentEntry fragment="redEnd--??1D-GalNAc,p(--3b1D-Gal,p/#ycleavage)--6b1D-GlcNAc,p--4b1D-Gal,p/#ycleavage$MONO,Und,-H,0,redEnd" name="YY" mass="426.184959812" score="0.0"/>
<FragmentEntry fragment="b1D-Gal,p/#acleavage_0_2--3a2D-NeuGc,p$MONO,Und,-H,0,redEnd" name="^{0,2}A_{Gal}" mass="427.13258989099995" score="0.0"/>
<FragmentEntry fragment="redEnd--??1D-GalNAc,p(--3b1D-Gal,p--3a2D-NeuGc,p/#zcleavage)--6b1D-GlcNAc,p/#xcleavage_2_4$MONO,Und,-H,0,redEnd" name="Z^{2,4}X_{GlcNAc}" mass="510.20608918399995" score="0.0"/>
<FragmentEntry fragment="redEnd--??1D-GalNAc,p(--3b1D-Gal,p/#xcleavage_1_3)--6b1D-GlcNAc,p--4b1D-Gal,p/#zcleavage$MONO,Und,-H,0,redEnd" name="^{1,3}X_{Gal}Z" mass="510.20608918399995" score="0.0"/>
<FragmentEntry fragment="redEnd--??1D-GalNAc,p(--3b1D-Gal,p/#xcleavage_2_4)--6b1D-GlcNAc,p--4b1D-Gal,p/#zcleavage$MONO,Und,-H,0,redEnd" name="^{2,4}X_{Gal}Z" mass="510.20608918399995" score="0.0"/>
<FragmentEntry fragment="redEnd--??1D-GalNAc,p(--3b1D-Gal,p/#zcleavage)--6b1D-GlcNAc,p--4b1D-Gal,p/#xcleavage_1_3$MONO,Und,-H,0,redEnd" name="Z^{1,3}X_{Gal}" mass="510.20608918399995" score="0.0"/>
<FragmentEntry fragment="redEnd--??1D-GalNAc,p(--3b1D-Gal,p/#zcleavage)--6b1D-GlcNAc,p--4b1D-Gal,p/#xcleavage_2_4$MONO,Und,-H,0,redEnd" name="Z^{2,4}X_{Gal}" mass="510.20608918399995" score="0.0"/>
<FragmentEntry fragment="?1D-GalNAc,p/#bcleavage--6b1D-GlcNAc,p--4b1D-Gal,p--3a1D-Gal,p$MONO,Und,-H,0,redEnd" name="B" mass="527.185019391" score="0.0"/>
<FragmentEntry fragment="?1D-GalNAc,p/#bcleavage--6b1D-GlcNAc,p--4b1D-Gal,p--3a1D-Gal,p$MONO,Und,-H,0,redEnd" name="B" mass="527.185019391" score="0.0"/>
<FragmentEntry fragment="redEnd--??1D-GalNAc,p(--3b1D-Gal,p--3a2D-NeuGc,p/#ycleavage)--6b1D-GlcNAc,p/#xcleavage_2_4$MONO,Und,-H,0,redEnd" name="Y^{2,4}X_{GlcNAc}" mass="528.2166538700001" score="0.0"/>
<FragmentEntry fragment="redEnd--??1D-GalNAc,p(--3b1D-Gal,p/#xcleavage_1_3)--6b1D-GlcNAc,p--4b1D-Gal,p/#ycleavage$MONO,Und,-H,0,redEnd" name="^{1,3}X_{Gal}Y" mass="528.2166538700001" score="0.0"/>
<FragmentEntry fragment="redEnd--??1D-GalNAc,p(--3b1D-Gal,p/#xcleavage_2_4)--6b1D-GlcNAc,p--4b1D-Gal,p/#ycleavage$MONO,Und,-H,0,redEnd" name="^{2,4}X_{Gal}Y" mass="528.2166538700001" score="0.0"/>
<FragmentEntry fragment="redEnd--??1D-GalNAc,p(--3b1D-Gal,p/#ycleavage)--6b1D-GlcNAc,p--4b1D-Gal,p/#xcleavage_1_3$MONO,Und,-H,0,redEnd" name="Y^{1,3}X_{Gal}" mass="528.2166538700001" score="0.0"/>
<FragmentEntry fragment="redEnd--??1D-GalNAc,p(--3b1D-Gal,p/#ycleavage)--6b1D-GlcNAc,p--4b1D-Gal,p/#xcleavage_2_4$MONO,Und,-H,0,redEnd" name="Y^{2,4}X_{Gal}" mass="528.2166538700001" score="0.0"/>
<FragmentEntry fragment="?1D-GalNAc,p/#acleavage_2_4--3b1D-Gal,p--3a2D-NeuGc,p$MONO,Und,-H,0,redEnd" name="^{2,4}A_{GalNAc}" mass="529.1642839489999" score="0.0"/>
<FragmentEntry fragment="redEnd--??1D-GalNAc,p(--3b1D-Gal,p--3a2D-NeuGc,p/#zcleavage)--6b1D-GlcNAc,p--4b1D-Gal,p/#zcleavage$MONO,Und,-H,0,redEnd" name="ZZ" mass="552.2166538700001" score="0.0"/>
<FragmentEntry fragment="redEnd--??1D-GalNAc,p(--3b1D-Gal,p/#zcleavage)--6b1D-GlcNAc,p--4b1D-Gal,p--3a1D-Gal,p/#zcleavage$MONO,Und,-H,0,redEnd" name="ZZ" mass="552.2166538700001" score="0.0"/>
<FragmentEntry fragment="redEnd--??1D-GalNAc,p(--3b1D-Gal,p--3a2D-NeuGc,p/#ycleavage)--6b1D-GlcNAc,p--4b1D-Gal,p/#zcleavage$MONO,Und,-H,0,redEnd" name="YZ" mass="570.227218556" score="0.0"/>
<FragmentEntry fragment="redEnd--??1D-GalNAc,p(--3b1D-Gal,p--3a2D-NeuGc,p/#zcleavage)--6b1D-GlcNAc,p--4b1D-Gal,p/#ycleavage$MONO,Und,-H,0,redEnd" name="ZY" mass="570.227218556" score="0.0"/>
<FragmentEntry fragment="redEnd--??1D-GalNAc,p(--3b1D-Gal,p/#ycleavage)--6b1D-GlcNAc,p--4b1D-Gal,p--3a1D-Gal,p/#zcleavage$MONO,Und,-H,0,redEnd" name="YZ" mass="570.227218556" score="0.0"/>
<FragmentEntry fragment="redEnd--??1D-GalNAc,p(--3b1D-Gal,p/#zcleavage)--6b1D-GlcNAc,p--4b1D-Gal,p--3a1D-Gal,p/#ycleavage$MONO,Und,-H,0,redEnd" name="ZY" mass="570.227218556" score="0.0"/>
<FragmentEntry fragment="redEnd--??1D-GalNAc,p(--3b1D-Gal,p--3a2D-NeuGc,p/#ycleavage)--6b1D-GlcNAc,p--4b1D-Gal,p/#zcleavage$MONO,Und,-H,0,redEnd" name="YZ" mass="570.227218556" score="0.0"/>
<FragmentEntry fragment="redEnd--??1D-GalNAc,p(--3b1D-Gal,p--3a2D-NeuGc,p/#zcleavage)--6b1D-GlcNAc,p--4b1D-Gal,p/#ycleavage$MONO,Und,-H,0,redEnd" name="ZY" mass="570.227218556" score="0.0"/>
<FragmentEntry fragment="redEnd--??1D-GalNAc,p(--3b1D-Gal,p/#ycleavage)--6b1D-GlcNAc,p--4b1D-Gal,p--3a1D-Gal,p/#zcleavage$MONO,Und,-H,0,redEnd" name="YZ" mass="570.227218556" score="0.0"/>
<FragmentEntry fragment="redEnd--??1D-GalNAc,p(--3b1D-Gal,p/#zcleavage)--6b1D-GlcNAc,p--4b1D-Gal,p--3a1D-Gal,p/#ycleavage$MONO,Und,-H,0,redEnd" name="ZY" mass="570.227218556" score="0.0"/>
<FragmentEntry fragment="?1D-GalNAc,p/#acleavage_0_4--6b1D-GlcNAc,p--4b1D-Gal,p--3a1D-Gal,p$MONO,Und,-H,0,redEnd" name="^{0,4}A_{GalNAc}" mass="587.2061487629999" score="0.0"/>
<FragmentEntry fragment="redEnd--??1D-GalNAc,p(--3b1D-Gal,p--3a2D-NeuGc,p/#ycleavage)--6b1D-GlcNAc,p--4b1D-Gal,p/#ycleavage$MONO,Und,-H,0,redEnd" name="YY" mass="588.237783242" score="0.0"/>
<FragmentEntry fragment="redEnd--??1D-GalNAc,p(--3b1D-Gal,p/#ycleavage)--6b1D-GlcNAc,p--4b1D-Gal,p--3a1D-Gal,p/#ycleavage$MONO,Und,-H,0,redEnd" name="YY" mass="588.237783242" score="0.0"/>
<FragmentEntry fragment="redEnd--??1D-GalNAc,p(--3b1D-Gal,p--3a2D-NeuGc,p/#xcleavage_0_2)--6b1D-GlcNAc,p--4b1D-Gal,p/#zcleavage$MONO,Und,-H,0,redEnd" name="^{0,2}X_{NeuGc}Z" mass="640.2326978640001" score="0.0"/>
<FragmentEntry fragment="redEnd--??1D-GalNAc,p(--3b1D-Gal,p--3a2D-NeuGc,p/#xcleavage_1_3)--6b1D-GlcNAc,p/#ycleavage$MONO,Und,-H,0,redEnd" name="^{1,3}X_{NeuGc}Y" mass="648.2225271079999" score="0.0"/>
<FragmentEntry fragment="redEnd--??1D-GalNAc,p(--3b1D-Gal,p--3a2D-NeuGc,p/#xcleavage_0_2)--6b1D-GlcNAc,p--4b1D-Gal,p/#ycleavage$MONO,Und,-H,0,redEnd" name="^{0,2}X_{NeuGc}Y" mass="658.24326255" score="0.0"/>
<FragmentEntry fragment="redEnd--??1D-GalNAc,p(--3b1D-Gal,p/#zcleavage)--6b1D-GlcNAc,p--4b1D-Gal,p--3a1D-Gal,p/#xcleavage_3_5$MONO,Und,-H,0,redEnd" name="Z^{3,5}X_{Gal}" mass="658.24326255" score="0.0"/>
<FragmentEntry fragment="redEnd--??1D-GalNAc,p(--3b1D-Gal,p--3a2D-NeuGc,p/#zcleavage)--6b1D-GlcNAc,p--4b1D-Gal,p/#xcleavage_1_3$MONO,Und,-H,0,redEnd" name="Z^{1,3}X_{Gal}" mass="672.2589126139999" score="0.0"/>
<FragmentEntry fragment="redEnd--??1D-GalNAc,p(--3b1D-Gal,p--3a2D-NeuGc,p/#zcleavage)--6b1D-GlcNAc,p--4b1D-Gal,p/#xcleavage_2_4$MONO,Und,-H,0,redEnd" name="Z^{2,4}X_{Gal}" mass="672.2589126139999" score="0.0"/>
<FragmentEntry fragment="redEnd--??1D-GalNAc,p(--3b1D-Gal,p/#xcleavage_1_3)--6b1D-GlcNAc,p--4b1D-Gal,p--3a1D-Gal,p/#zcleavage$MONO,Und,-H,0,redEnd" name="^{1,3}X_{Gal}Z" mass="672.2589126139999" score="0.0"/>
<FragmentEntry fragment="redEnd--??1D-GalNAc,p(--3b1D-Gal,p/#xcleavage_2_4)--6b1D-GlcNAc,p--4b1D-Gal,p--3a1D-Gal,p/#zcleavage$MONO,Und,-H,0,redEnd" name="^{2,4}X_{Gal}Z" mass="672.2589126139999" score="0.0"/>
<FragmentEntry fragment="redEnd--??1D-GalNAc,p(--3b1D-Gal,p/#zcleavage)--6b1D-GlcNAc,p--4b1D-Gal,p--3a1D-Gal,p/#xcleavage_0_4$MONO,Und,-H,0,redEnd" name="Z^{0,4}X_{Gal}" mass="672.2589126139999" score="0.0"/>
<FragmentEntry fragment="redEnd--??1D-GalNAc,p(--3b1D-Gal,p/#zcleavage)--6b1D-GlcNAc,p--4b1D-Gal,p--3a1D-Gal,p/#xcleavage_1_3$MONO,Und,-H,0,redEnd" name="Z^{1,3}X_{Gal}" mass="672.2589126139999" score="0.0"/>
<FragmentEntry fragment="redEnd--??1D-GalNAc,p(--3b1D-Gal,p/#zcleavage)--6b1D-GlcNAc,p--4b1D-Gal,p--3a1D-Gal,p/#xcleavage_2_4$MONO,Und,-H,0,redEnd" name="Z^{2,4}X_{Gal}" mass="672.2589126139999" score="0.0"/>
<FragmentEntry fragment="redEnd--??1D-GalNAc,p(--3b1D-Gal,p--3a2D-NeuGc,p/#zcleavage)--6b1D-GlcNAc,p--4b1D-Gal,p/#xcleavage_1_3$MONO,Und,-H,0,redEnd" name="Z^{1,3}X_{Gal}" mass="672.2589126139999" score="0.0"/>
<FragmentEntry fragment="redEnd--??1D-GalNAc,p(--3b1D-Gal,p--3a2D-NeuGc,p/#zcleavage)--6b1D-GlcNAc,p--4b1D-Gal,p/#xcleavage_2_4$MONO,Und,-H,0,redEnd" name="Z^{2,4}X_{Gal}" mass="672.2589126139999" score="0.0"/>
<FragmentEntry fragment="redEnd--??1D-GalNAc,p(--3b1D-Gal,p/#xcleavage_1_3)--6b1D-GlcNAc,p--4b1D-Gal,p--3a1D-Gal,p/#zcleavage$MONO,Und,-H,0,redEnd" name="^{1,3}X_{Gal}Z" mass="672.2589126139999" score="0.0"/>
<FragmentEntry fragment="redEnd--??1D-GalNAc,p(--3b1D-Gal,p/#xcleavage_2_4)--6b1D-GlcNAc,p--4b1D-Gal,p--3a1D-Gal,p/#zcleavage$MONO,Und,-H,0,redEnd" name="^{2,4}X_{Gal}Z" mass="672.2589126139999" score="0.0"/>
<FragmentEntry fragment="redEnd--??1D-GalNAc,p(--3b1D-Gal,p/#zcleavage)--6b1D-GlcNAc,p--4b1D-Gal,p--3a1D-Gal,p/#xcleavage_0_4$MONO,Und,-H,0,redEnd" name="Z^{0,4}X_{Gal}" mass="672.2589126139999" score="0.0"/>
<FragmentEntry fragment="redEnd--??1D-GalNAc,p(--3b1D-Gal,p/#zcleavage)--6b1D-GlcNAc,p--4b1D-Gal,p--3a1D-Gal,p/#xcleavage_1_3$MONO,Und,-H,0,redEnd" name="Z^{1,3}X_{Gal}" mass="672.2589126139999" score="0.0"/>
<FragmentEntry fragment="redEnd--??1D-GalNAc,p(--3b1D-Gal,p/#zcleavage)--6b1D-GlcNAc,p--4b1D-Gal,p--3a1D-Gal,p/#xcleavage_2_4$MONO,Und,-H,0,redEnd" name="Z^{2,4}X_{Gal}" mass="672.2589126139999" score="0.0"/>
<FragmentEntry fragment="redEnd--??1D-GalNAc,p(--3b1D-Gal,p--3a2D-NeuGc,p/#ycleavage)--6b1D-GlcNAc,p--4b1D-Gal,p/#xcleavage_1_3$MONO,Und,-H,0,redEnd" name="Y^{1,3}X_{Gal}" mass="690.2694773000001" score="0.0"/>
<FragmentEntry fragment="redEnd--??1D-GalNAc,p(--3b1D-Gal,p--3a2D-NeuGc,p/#ycleavage)--6b1D-GlcNAc,p--4b1D-Gal,p/#xcleavage_2_4$MONO,Und,-H,0,redEnd" name="Y^{2,4}X_{Gal}" mass="690.2694773000001" score="0.0"/>
<FragmentEntry fragment="redEnd--??1D-GalNAc,p(--3b1D-Gal,p/#xcleavage_1_3)--6b1D-GlcNAc,p--4b1D-Gal,p--3a1D-Gal,p/#ycleavage$MONO,Und,-H,0,redEnd" name="^{1,3}X_{Gal}Y" mass="690.2694773000001" score="0.0"/>
<FragmentEntry fragment="redEnd--??1D-GalNAc,p(--3b1D-Gal,p/#xcleavage_2_4)--6b1D-GlcNAc,p--4b1D-Gal,p--3a1D-Gal,p/#ycleavage$MONO,Und,-H,0,redEnd" name="^{2,4}X_{Gal}Y" mass="690.2694773000001" score="0.0"/>
<FragmentEntry fragment="redEnd--??1D-GalNAc,p(--3b1D-Gal,p/#ycleavage)--6b1D-GlcNAc,p--4b1D-Gal,p--3a1D-Gal,p/#xcleavage_0_4$MONO,Und,-H,0,redEnd" name="Y^{0,4}X_{Gal}" mass="690.2694773000001" score="0.0"/>
<FragmentEntry fragment="redEnd--??1D-GalNAc,p(--3b1D-Gal,p/#ycleavage)--6b1D-GlcNAc,p--4b1D-Gal,p--3a1D-Gal,p/#xcleavage_1_3$MONO,Und,-H,0,redEnd" name="Y^{1,3}X_{Gal}" mass="690.2694773000001" score="0.0"/>
<FragmentEntry fragment="redEnd--??1D-GalNAc,p(--3b1D-Gal,p/#ycleavage)--6b1D-GlcNAc,p--4b1D-Gal,p--3a1D-Gal,p/#xcleavage_2_4$MONO,Und,-H,0,redEnd" name="Y^{2,4}X_{Gal}" mass="690.2694773000001" score="0.0"/>
<FragmentEntry fragment="redEnd--??1D-GalNAc,p(--3b1D-Gal,p--3a2D-NeuGc,p/#zcleavage)--6b1D-GlcNAc,p--4b1D-Gal,p--3a1D-Gal,p/#zcleavage$MONO,Und,-H,0,redEnd" name="ZZ" mass="714.2694773000001" score="0.0"/>
<FragmentEntry fragment="redEnd--??1D-GalNAc,p(--3b1D-Gal,p--3a2D-NeuGc,p/#zcleavage)--6b1D-GlcNAc,p--4b1D-Gal,p--3a1D-Gal,p/#zcleavage$MONO,Und,-H,0,redEnd" name="ZZ" mass="714.2694773000001" score="0.0"/>
<FragmentEntry fragment="redEnd--??1D-GalNAc,p(--3b1D-Gal,p--3a2D-NeuGc,p/#ycleavage)--6b1D-GlcNAc,p--4b1D-Gal,p--3a1D-Gal,p/#zcleavage$MONO,Und,-H,0,redEnd" name="YZ" mass="732.280041986" score="0.0"/>
<FragmentEntry fragment="redEnd--??1D-GalNAc,p(--3b1D-Gal,p--3a2D-NeuGc,p/#zcleavage)--6b1D-GlcNAc,p--4b1D-Gal,p--3a1D-Gal,p/#ycleavage$MONO,Und,-H,0,redEnd" name="ZY" mass="732.280041986" score="0.0"/>
<FragmentEntry fragment="redEnd--??1D-GalNAc,p(--3b1D-Gal,p/#zcleavage)--6b1D-GlcNAc,p--4b1D-Gal,p--3a1D-Gal,p$MONO,Und,-H,0,redEnd" name="Z" mass="732.280041986" score="0.0"/>
<FragmentEntry fragment="redEnd--??1D-GalNAc,p(--3b1D-Gal,p--3a2D-NeuGc,p/#ycleavage)--6b1D-GlcNAc,p--4b1D-Gal,p--3a1D-Gal,p/#ycleavage$MONO,Und,-H,0,redEnd" name="YY" mass="750.290606672" score="0.0"/>
<FragmentEntry fragment="redEnd--??1D-GalNAc,p(--3b1D-Gal,p/#ycleavage)--6b1D-GlcNAc,p--4b1D-Gal,p--3a1D-Gal,p$MONO,Und,-H,0,redEnd" name="Y" mass="750.290606672" score="0.0"/>
<FragmentEntry fragment="redEnd--??1D-GalNAc,p(--3b1D-Gal,p--3a2D-NeuGc,p/#zcleavage)--6b1D-GlcNAc,p--4b1D-Gal,p--3a1D-Gal,p/#xcleavage_2_5$MONO,Und,-H,0,redEnd" name="Z^{2,5}X_{Gal}" mass="790.2855212940001" score="0.0"/>
<FragmentEntry fragment="redEnd--??1D-GalNAc,p(--3b1D-Gal,p--3a2D-NeuGc,p/#zcleavage)--6b1D-GlcNAc,p--4b1D-Gal,p--3a1D-Gal,p/#xcleavage_0_4$MONO,Und,-H,0,redEnd" name="Z^{0,4}X_{Gal}" mass="834.3117360439999" score="0.0"/>
<FragmentEntry fragment="redEnd--??1D-GalNAc,p(--3b1D-Gal,p--3a2D-NeuGc,p/#zcleavage)--6b1D-GlcNAc,p--4b1D-Gal,p--3a1D-Gal,p/#xcleavage_1_3$MONO,Und,-H,0,redEnd" name="Z^{1,3}X_{Gal}" mass="834.3117360439999" score="0.0"/>
<FragmentEntry fragment="redEnd--??1D-GalNAc,p(--3b1D-Gal,p--3a2D-NeuGc,p/#zcleavage)--6b1D-GlcNAc,p--4b1D-Gal,p--3a1D-Gal,p/#xcleavage_2_4$MONO,Und,-H,0,redEnd" name="Z^{2,4}X_{Gal}" mass="834.3117360439999" score="0.0"/>
<FragmentEntry fragment="redEnd--??1D-GalNAc,p(--3b1D-Gal,p--3a2D-NeuGc,p)--6b1D-GlcNAc,p/#xcleavage_2_4$MONO,Und,-H,0,redEnd" name="^{2,4}X_{GlcNAc}" mass="835.306985017" score="0.0"/>
<FragmentEntry fragment="redEnd--??1D-GalNAc,p(--3b1D-Gal,p--3a2D-NeuGc,p/#xcleavage_2_5)--6b1D-GlcNAc,p--4b1D-Gal,p--3a1D-Gal,p/#ycleavage$MONO,Und,-H,0,redEnd" name="^{2,5}X_{NeuGc}Y" mass="836.2910006019999" score="0.0"/>
<FragmentEntry fragment="redEnd--??1D-GalNAc,p(--3b1D-Gal,p--3a2D-NeuGc,p/#xcleavage_1_3)--6b1D-GlcNAc,p--4b1D-Gal,p/#ycleavage$MONO,Und,-H,0,redEnd" name="^{1,3}X_{NeuGc}Y" mass="851.3018996390001" score="0.0"/>
<FragmentEntry fragment="redEnd--??1D-GalNAc,p(--3b1D-Gal,p/#xcleavage_1_3)--6b1D-GlcNAc,p--4b1D-Gal,p--3a1D-Gal,p$MONO,Und,-H,0,redEnd" name="^{1,3}X_{Gal}" mass="852.3223007299998" score="0.0"/>
<FragmentEntry fragment="redEnd--??1D-GalNAc,p(--3b1D-Gal,p/#xcleavage_2_4)--6b1D-GlcNAc,p--4b1D-Gal,p--3a1D-Gal,p$MONO,Und,-H,0,redEnd" name="^{2,4}X_{Gal}" mass="852.3223007299998" score="0.0"/>
<FragmentEntry fragment="redEnd--??1D-GalNAc,p(--3b1D-Gal,p--3a2D-NeuGc,p/#ycleavage)--6b1D-GlcNAc,p--4b1D-Gal,p--3a1D-Gal,p/#xcleavage_0_4$MONO,Und,-H,0,redEnd" name="Y^{0,4}X_{Gal}" mass="852.32230073" score="0.0"/>
<FragmentEntry fragment="redEnd--??1D-GalNAc,p(--3b1D-Gal,p--3a2D-NeuGc,p/#ycleavage)--6b1D-GlcNAc,p--4b1D-Gal,p--3a1D-Gal,p/#xcleavage_1_3$MONO,Und,-H,0,redEnd" name="Y^{1,3}X_{Gal}" mass="852.32230073" score="0.0"/>
<FragmentEntry fragment="redEnd--??1D-GalNAc,p(--3b1D-Gal,p--3a2D-NeuGc,p/#ycleavage)--6b1D-GlcNAc,p--4b1D-Gal,p--3a1D-Gal,p/#xcleavage_2_4$MONO,Und,-H,0,redEnd" name="Y^{2,4}X_{Gal}" mass="852.32230073" score="0.0"/>
<FragmentEntry fragment="redEnd--??1D-GalNAc,p(--3b1D-Gal,p/#xcleavage_1_3)--6b1D-GlcNAc,p--4b1D-Gal,p--3a1D-Gal,p$MONO,Und,-H,0,redEnd" name="^{1,3}X_{Gal}" mass="852.3223007299998" score="0.0"/>
<FragmentEntry fragment="redEnd--??1D-GalNAc,p(--3b1D-Gal,p/#xcleavage_2_4)--6b1D-GlcNAc,p--4b1D-Gal,p--3a1D-Gal,p$MONO,Und,-H,0,redEnd" name="^{2,4}X_{Gal}" mass="852.3223007299998" score="0.0"/>
<FragmentEntry fragment="redEnd--??1D-GalNAc,p(--3b1D-Gal,p--3a2D-NeuGc,p/#ycleavage)--6b1D-GlcNAc,p--4b1D-Gal,p--3a1D-Gal,p/#xcleavage_0_4$MONO,Und,-H,0,redEnd" name="Y^{0,4}X_{Gal}" mass="852.32230073" score="0.0"/>
<FragmentEntry fragment="redEnd--??1D-GalNAc,p(--3b1D-Gal,p--3a2D-NeuGc,p/#ycleavage)--6b1D-GlcNAc,p--4b1D-Gal,p--3a1D-Gal,p/#xcleavage_1_3$MONO,Und,-H,0,redEnd" name="Y^{1,3}X_{Gal}" mass="852.32230073" score="0.0"/>
<FragmentEntry fragment="redEnd--??1D-GalNAc,p(--3b1D-Gal,p--3a2D-NeuGc,p/#ycleavage)--6b1D-GlcNAc,p--4b1D-Gal,p--3a1D-Gal,p/#xcleavage_2_4$MONO,Und,-H,0,redEnd" name="Y^{2,4}X_{Gal}" mass="852.32230073" score="0.0"/>
<FragmentEntry fragment="redEnd--??1D-GalNAc,p(--3b1D-Gal,p--3a2D-NeuGc,p)--6b1D-GlcNAc,p--4b1D-Gal,p/#zcleavage$MONO,Und,-H,0,redEnd" name="Z" mass="877.3175497029999" score="0.0"/>
<FragmentEntry fragment="redEnd--??1D-GalNAc,p(--3b1D-Gal,p--3a2D-NeuGc,p/#zcleavage)--6b1D-GlcNAc,p--4b1D-Gal,p--3a1D-Gal,p$MONO,Und,-H,0,redEnd" name="Z" mass="894.332865416" score="0.0"/>
<FragmentEntry fragment="redEnd--??1D-GalNAc,p(--3b1D-Gal,p--3a2D-NeuGc,p)--6b1D-GlcNAc,p--4b1D-Gal,p/#ycleavage$MONO,Und,-H,0,redEnd" name="Y" mass="895.3281143890001" score="0.0"/>
<FragmentEntry fragment="redEnd--??1D-GalNAc,p(--3b1D-Gal,p--3a2D-NeuGc,p)--6b1D-GlcNAc,p--4b1D-Gal,p/#ycleavage$MONO,Und,-H,0,redEnd" name="Y" mass="895.3281143890001" score="0.0"/>
<FragmentEntry fragment="redEnd--??1D-GalNAc,p(--3b1D-Gal,p--3a2D-NeuGc,p/#xcleavage_1_4)--6b1D-GlcNAc,p--4b1D-Gal,p--3a1D-Gal,p/#zcleavage$MONO,Und,-H,0,redEnd" name="^{1,4}X_{NeuGc}Z" mass="908.3121299740001" score="0.0"/>
<FragmentEntry fragment="redEnd--??1D-GalNAc,p(--3b1D-Gal,p--3a2D-NeuGc,p/#ycleavage)--6b1D-GlcNAc,p--4b1D-Gal,p--3a1D-Gal,p$MONO,Und,-H,0,redEnd" name="Y" mass="912.343430102" score="0.0"/>
<FragmentEntry fragment="?1D-GalNAc,p/#acleavage_0_2(--3b1D-Gal,p--3a2D-NeuGc,p)--6b1D-GlcNAc,p--4b1D-Gal,p--3a1D-Gal,p/#ycleavage$MONO,Und,-H,0,redEnd" name="^{0,2}A_{GalNAc}Y" mass="954.3176092819999" score="0.0"/>
<FragmentEntry fragment="redEnd--??1D-GalNAc,p(--3b1D-Gal,p--3a2D-NeuGc,p/#xcleavage_0_2)--6b1D-GlcNAc,p--4b1D-Gal,p--3a1D-Gal,p$MONO,Und,-H,0,redEnd" name="^{0,2}X_{NeuGc}" mass="982.34890941" score="0.0"/>
<FragmentEntry fragment="redEnd--??1D-GalNAc,p(--3b1D-Gal,p--3a2D-NeuGc,p/#xcleavage_0_2)--6b1D-GlcNAc,p--4b1D-Gal,p--3a1D-Gal,p$MONO,Und,-H,0,redEnd" name="^{0,2}X_{NeuGc}" mass="982.34890941" score="0.0"/>
<FragmentEntry fragment="redEnd--??1D-GalNAc,p(--3b1D-Gal,p--3a2D-NeuGc,p)--6b1D-GlcNAc,p--4b1D-Gal,p--3a1D-Gal,p/#ycleavage$MONO,Und,-H,0,redEnd" name="Y" mass="1057.380937819" score="0.0"/>
<FragmentEntry fragment="redEnd--??1D-GalNAc,p(--3b1D-Gal,p--3a2D-NeuGc,p/#xcleavage_1_4)--6b1D-GlcNAc,p--4b1D-Gal,p--3a1D-Gal,p$MONO,Und,-H,0,redEnd" name="^{1,4}X_{NeuGc}" mass="1088.37551809" score="0.0"/>
<FragmentEntry fragment="?1D-GalNAc,p/#acleavage_1_5(--3b1D-Gal,p--3a2D-NeuGc,p)--6b1D-GlcNAc,p--4b1D-Gal,p--3a1D-Gal,p$MONO,Und,-H,0,redEnd" name="^{1,5}A_{GalNAc}" mass="1171.412631877" score="0.0"/>
<FragmentEntry fragment="?1D-GalNAc,p/#acleavage_1_5(--3b1D-Gal,p--3a2D-NeuGc,p)--6b1D-GlcNAc,p--4b1D-Gal,p--3a1D-Gal,p$MONO,Und,-H,0,redEnd" name="^{1,5}A_{GalNAc}" mass="1171.412631877" score="0.0"/>
</FragmentCollection>
</Fragments>
<PeakList>
<Peak mz_ratio="358.09" intensity="0.7"/>
<Peak mz_ratio="365.07" intensity="0.8"/>
<Peak mz_ratio="365.97" intensity="0.7"/>
<Peak mz_ratio="366.33" intensity="2.4"/>
<Peak mz_ratio="372.65" intensity="0.5"/>
<Peak mz_ratio="383.22" intensity="1.1"/>
<Peak mz_ratio="385.23" intensity="0.9"/>
<Peak mz_ratio="388.51" intensity="0.8"/>
<Peak mz_ratio="389.05" intensity="1.6"/>
<Peak mz_ratio="389.38" intensity="0.4"/>
<Peak mz_ratio="390.2" intensity="0.7"/>
<Peak mz_ratio="402.32" intensity="1.0"/>
<Peak mz_ratio="407.23" intensity="16.3"/>
<Peak mz_ratio="408.0" intensity="0.5"/>
<Peak mz_ratio="408.31" intensity="1.9"/>
<Peak mz_ratio="422.02" intensity="0.8"/>
<Peak mz_ratio="425.21" intensity="4.5"/>
<Peak mz_ratio="425.8" intensity="1.0"/>
<Peak mz_ratio="432.11" intensity="0.7"/>
<Peak mz_ratio="460.77" intensity="1.6"/>
<Peak mz_ratio="492.1" intensity="0.6"/>
<Peak mz_ratio="503.14" intensity="2.6"/>
<Peak mz_ratio="509.19" intensity="3.0"/>
<Peak mz_ratio="510.13" intensity="2.2"/>
<Peak mz_ratio="521.03" intensity="0.9"/>
<Peak mz_ratio="522.36" intensity="1.2"/>
<Peak mz_ratio="526.17" intensity="3.7"/>
<Peak mz_ratio="526.58" intensity="1.4"/>
<Peak mz_ratio="527.35" intensity="4.8"/>
<Peak mz_ratio="527.82" intensity="1.8"/>
<Peak mz_ratio="544.75" intensity="0.5"/>
<Peak mz_ratio="551.29" intensity="0.7"/>
<Peak mz_ratio="566.09" intensity="0.8"/>
<Peak mz_ratio="569.13" intensity="11.8"/>
<Peak mz_ratio="569.52" intensity="1.6"/>
<Peak mz_ratio="570.28" intensity="4.3"/>
<Peak mz_ratio="583.21" intensity="1.0"/>
<Peak mz_ratio="586.16" intensity="2.1"/>
<Peak mz_ratio="587.23" intensity="13.7"/>
<Peak mz_ratio="588.26" intensity="1.9"/>
<Peak mz_ratio="628.29" intensity="0.7"/>
<Peak mz_ratio="639.11" intensity="0.3"/>
<Peak mz_ratio="647.16" intensity="0.4"/>
<Peak mz_ratio="656.99" intensity="0.8"/>
<Peak mz_ratio="670.96" intensity="0.6"/>
<Peak mz_ratio="671.29" intensity="3.6"/>
<Peak mz_ratio="683.2" intensity="0.9"/>
<Peak mz_ratio="684.26" intensity="2.0"/>
<Peak mz_ratio="689.23" intensity="11.2"/>
<Peak mz_ratio="690.16" intensity="1.4"/>
<Peak mz_ratio="690.55" intensity="0.7"/>
<Peak mz_ratio="691.78" intensity="0.9"/>
<Peak mz_ratio="692.05" intensity="0.8"/>
<Peak mz_ratio="692.45" intensity="0.7"/>
<Peak mz_ratio="695.19" intensity="1.0"/>
<Peak mz_ratio="695.48" intensity="0.7"/>
<Peak mz_ratio="706.18" intensity="0.7"/>
<Peak mz_ratio="707.15" intensity="2.6"/>
<Peak mz_ratio="708.01" intensity="1.4"/>
<Peak mz_ratio="713.23" intensity="1.1"/>
<Peak mz_ratio="713.71" intensity="0.8"/>
<Peak mz_ratio="714.07" intensity="2.1"/>
<Peak mz_ratio="717.06" intensity="0.6"/>
<Peak mz_ratio="729.93" intensity="2.2"/>
<Peak mz_ratio="731.22" intensity="142.1"/>
<Peak mz_ratio="732.35" intensity="15.9"/>
<Peak mz_ratio="749.21" intensity="54.1"/>
<Peak mz_ratio="750.06" intensity="7.7"/>
<Peak mz_ratio="750.32" intensity="2.7"/>
<Peak mz_ratio="750.62" intensity="0.5"/>
<Peak mz_ratio="766.0" intensity="1.4"/>
<Peak mz_ratio="782.5" intensity="0.5"/>
<Peak mz_ratio="789.26" intensity="1.1"/>
<Peak mz_ratio="793.1" intensity="0.6"/>
<Peak mz_ratio="800.37" intensity="1.1"/>
<Peak mz_ratio="809.14" intensity="0.7"/>
<Peak mz_ratio="815.27" intensity="1.4"/>
<Peak mz_ratio="833.09" intensity="1.8"/>
<Peak mz_ratio="834.13" intensity="0.6"/>
<Peak mz_ratio="835.22" intensity="0.6"/>
<Peak mz_ratio="850.22" intensity="0.5"/>
<Peak mz_ratio="851.26" intensity="15.6"/>
<Peak mz_ratio="851.74" intensity="1.3"/>
<Peak mz_ratio="852.42" intensity="2.1"/>
<Peak mz_ratio="852.94" intensity="0.3"/>
<Peak mz_ratio="869.22" intensity="4.2"/>
<Peak mz_ratio="869.47" intensity="3.1"/>
<Peak mz_ratio="870.14" intensity="0.8"/>
<Peak mz_ratio="871.85" intensity="1.1"/>
<Peak mz_ratio="873.77" intensity="1.3"/>
<Peak mz_ratio="875.08" intensity="1.8"/>
<Peak mz_ratio="876.29" intensity="1.2"/>
<Peak mz_ratio="877.4" intensity="0.4"/>
<Peak mz_ratio="889.74" intensity="0.7"/>
<Peak mz_ratio="893.47" intensity="3.8"/>
<Peak mz_ratio="894.06" intensity="1.5"/>
<Peak mz_ratio="894.31" intensity="1.4"/>
<Peak mz_ratio="895.15" intensity="1.0"/>
<Peak mz_ratio="902.02" intensity="0.9"/>
<Peak mz_ratio="907.28" intensity="1.0"/>
<Peak mz_ratio="907.96" intensity="1.0"/>
<Peak mz_ratio="910.48" intensity="1.5"/>
<Peak mz_ratio="911.2" intensity="263.1"/>
<Peak mz_ratio="912.22" intensity="71.6"/>
<Peak mz_ratio="914.96" intensity="0.3"/>
<Peak mz_ratio="925.83" intensity="0.8"/>
<Peak mz_ratio="927.53" intensity="0.4"/>
<Peak mz_ratio="928.32" intensity="0.3"/>
<Peak mz_ratio="938.0" intensity="1.1"/>
<Peak mz_ratio="953.02" intensity="1.2"/>
<Peak mz_ratio="955.64" intensity="0.6"/>
<Peak mz_ratio="962.83" intensity="1.3"/>
<Peak mz_ratio="963.21" intensity="0.9"/>
<Peak mz_ratio="963.59" intensity="0.4"/>
<Peak mz_ratio="979.29" intensity="0.5"/>
<Peak mz_ratio="981.24" intensity="5.4"/>
<Peak mz_ratio="981.64" intensity="0.4"/>
<Peak mz_ratio="982.25" intensity="0.6"/>
<Peak mz_ratio="984.1" intensity="0.7"/>
<Peak mz_ratio="1003.44" intensity="0.8"/>
<Peak mz_ratio="1004.18" intensity="15.4"/>
<Peak mz_ratio="1004.52" intensity="2.9"/>
<Peak mz_ratio="1004.97" intensity="2.5"/>
<Peak mz_ratio="1005.17" intensity="0.8"/>
<Peak mz_ratio="1034.04" intensity="0.7"/>
<Peak mz_ratio="1034.61" intensity="1.1"/>
<Peak mz_ratio="1050.23" intensity="0.3"/>
<Peak mz_ratio="1052.23" intensity="0.7"/>
<Peak mz_ratio="1054.53" intensity="0.6"/>
<Peak mz_ratio="1055.19" intensity="0.8"/>
<Peak mz_ratio="1056.15" intensity="1.1"/>
<Peak mz_ratio="1057.07" intensity="1.3"/>
<Peak mz_ratio="1057.41" intensity="2.2"/>
<Peak mz_ratio="1058.33" intensity="0.6"/>
<Peak mz_ratio="1064.45" intensity="0.4"/>
<Peak mz_ratio="1087.27" intensity="1.1"/>
<Peak mz_ratio="1100.14" intensity="1.9"/>
<Peak mz_ratio="1103.42" intensity="0.3"/>
<Peak mz_ratio="1105.88" intensity="0.5"/>
<Peak mz_ratio="1117.09" intensity="0.5"/>
<Peak mz_ratio="1123.31" intensity="3.4"/>
<Peak mz_ratio="1124.27" intensity="129.8"/>
<Peak mz_ratio="1125.5" intensity="15.7"/>
<Peak mz_ratio="1133.98" intensity="0.7"/>
<Peak mz_ratio="1138.2" intensity="0.5"/>
<Peak mz_ratio="1140.29" intensity="0.5"/>
<Peak mz_ratio="1141.79" intensity="1.6"/>
<Peak mz_ratio="1142.23" intensity="1.5"/>
<Peak mz_ratio="1143.6" intensity="1.8"/>
<Peak mz_ratio="1155.78" intensity="2.3"/>
<Peak mz_ratio="1156.27" intensity="2.3"/>
<Peak mz_ratio="1156.47" intensity="0.7"/>
<Peak mz_ratio="1164.51" intensity="0.6"/>
<Peak mz_ratio="1169.33" intensity="0.4"/>
<Peak mz_ratio="1170.11" intensity="0.3"/>
<Peak mz_ratio="1170.78" intensity="1.2"/>
<Peak mz_ratio="1175.32" intensity="1.2"/>
<Peak mz_ratio="1176.17" intensity="0.5"/>
<Peak mz_ratio="1181.31" intensity="3.0"/>
</PeakList>
<AnnotatedPeakList>
<Annotations>
<Glycan structure="redEnd--??1D-GalNAc,p(--3b1D-Gal,p)--6b1D-GlcNAc,p--4b1D-Gal,p--3a1D-Gal,p}--3a2D-NeuGc,p$MONO,Und,-H,0,redEnd"/>
<PeakAnnotationCollection>
<PeakAnnotation>
<Peak mz_ratio="365.07" intensity="0.8"/>
<Annotation ions="-H"  neutralExchanges="0">
<FragmentEntry fragment="redEnd--??1D-GalNAc,p(--3b1D-Gal,p/#ycleavage)--6b1D-GlcNAc,p/#xcleavage_2_4$MONO,Und,-H,0,redEnd" name="Y^{2,4}X_{GlcNAc}" mass="366.16383044" score="0.0"/>
</Annotation>
</PeakAnnotation>
<PeakAnnotation>
<Peak mz_ratio="365.97" intensity="0.7"/>
<Annotation ions="-H"  neutralExchanges="0">
<FragmentEntry fragment="redEnd--??1D-GalNAc,p(--3b1D-Gal,p--3a2D-NeuGc,p/#ycleavage)--6b1D-GlcNAc,p/#zcleavage$MONO,Und,-H,0,redEnd" name="YZ" mass="367.147846025" score="0.0"/>
</Annotation>
</PeakAnnotation>
<PeakAnnotation>
<Peak mz_ratio="365.97" intensity="0.7"/>
<Annotation ions="-H"  neutralExchanges="0">
<FragmentEntry fragment="redEnd--??1D-GalNAc,p(--3b1D-Gal,p--3a2D-NeuGc,p/#zcleavage)--6b1D-GlcNAc,p/#ycleavage$MONO,Und,-H,0,redEnd" name="ZY" mass="367.147846025" score="0.0"/>
</Annotation>
</PeakAnnotation>
<PeakAnnotation>
<Peak mz_ratio="366.33" intensity="2.4"/>
<Annotation ions="-H"  neutralExchanges="0">
<FragmentEntry fragment="redEnd--??1D-GalNAc,p(--3b1D-Gal,p--3a2D-NeuGc,p/#ycleavage)--6b1D-GlcNAc,p/#zcleavage$MONO,Und,-H,0,redEnd" name="YZ" mass="367.147846025" score="0.0"/>
</Annotation>
</PeakAnnotation>
<PeakAnnotation>
<Peak mz_ratio="366.33" intensity="2.4"/>
<Annotation ions="-H"  neutralExchanges="0">
<FragmentEntry fragment="redEnd--??1D-GalNAc,p(--3b1D-Gal,p--3a2D-NeuGc,p/#zcleavage)--6b1D-GlcNAc,p/#ycleavage$MONO,Und,-H,0,redEnd" name="ZY" mass="367.147846025" score="0.0"/>
</Annotation>
</PeakAnnotation>
<PeakAnnotation>
<Peak mz_ratio="383.22" intensity="1.1"/>
<Annotation ions="-H"  neutralExchanges="0">
<FragmentEntry fragment="b1D-GlcNAc,p/#acleavage_2_4--4b1D-Gal,p--3a1D-Gal,p$MONO,Und,-H,0,redEnd" name="^{2,4}A_{GlcNAc}" mass="384.126776232" score="0.0"/>
</Annotation>
</PeakAnnotation>
<PeakAnnotation>
<Peak mz_ratio="389.05" intensity="1.6"/>
<Annotation ions="-H"  neutralExchanges="0">
<FragmentEntry fragment="redEnd--??1D-GalNAc,p(--3b1D-Gal,p/#zcleavage)--6b1D-GlcNAc,p--4b1D-Gal,p/#zcleavage$MONO,Und,-H,0,redEnd" name="ZZ" mass="390.16383043999997" score="0.0"/>
</Annotation>
</PeakAnnotation>
<PeakAnnotation>
<Peak mz_ratio="389.38" intensity="0.4"/>
<Annotation ions="-H"  neutralExchanges="0">
<FragmentEntry fragment="redEnd--??1D-GalNAc,p(--3b1D-Gal,p/#zcleavage)--6b1D-GlcNAc,p--4b1D-Gal,p/#zcleavage$MONO,Und,-H,0,redEnd" name="ZZ" mass="390.16383043999997" score="0.0"/>
</Annotation>
</PeakAnnotation>
<PeakAnnotation>
<Peak mz_ratio="407.23" intensity="16.3"/>
<Annotation ions="-H"  neutralExchanges="0">
<FragmentEntry fragment="redEnd--??1D-GalNAc,p(--3b1D-Gal,p/#ycleavage)--6b1D-GlcNAc,p--4b1D-Gal,p/#zcleavage$MONO,Und,-H,0,redEnd" name="YZ" mass="408.174395126" score="0.0"/>
</Annotation>
</PeakAnnotation>
<PeakAnnotation>
<Peak mz_ratio="407.23" intensity="16.3"/>
<Annotation ions="-H"  neutralExchanges="0">
<FragmentEntry fragment="redEnd--??1D-GalNAc,p(--3b1D-Gal,p/#zcleavage)--6b1D-GlcNAc,p--4b1D-Gal,p/#ycleavage$MONO,Und,-H,0,redEnd" name="ZY" mass="408.174395126" score="0.0"/>
</Annotation>
</PeakAnnotation>
<PeakAnnotation>
<Peak mz_ratio="422.02" intensity="0.8"/>
<Annotation ions="-H"  neutralExchanges="0">
<FragmentEntry fragment="?1D-GalNAc,p/#bcleavage--6b1D-GlcNAc,p--4b1D-Gal,p--3a1D-Gal,p/#xcleavage_2_5$MONO,Und,-H,0,redEnd" name="B^{2,5}X_{Gal}" mass="423.137675269" score="0.0"/>
</Annotation>
</PeakAnnotation>
<PeakAnnotation>
<Peak mz_ratio="425.21" intensity="4.5"/>
<Annotation ions="-H"  neutralExchanges="0">
<FragmentEntry fragment="redEnd--??1D-GalNAc,p(--3b1D-Gal,p/#ycleavage)--6b1D-GlcNAc,p--4b1D-Gal,p/#ycleavage$MONO,Und,-H,0,redEnd" name="YY" mass="426.184959812" score="0.0"/>
</Annotation>
</PeakAnnotation>
<PeakAnnotation>
<Peak mz_ratio="425.8" intensity="1.0"/>
<Annotation ions="-H"  neutralExchanges="0">
<FragmentEntry fragment="b1D-Gal,p/#acleavage_0_2--3a2D-NeuGc,p$MONO,Und,-H,0,redEnd" name="^{0,2}A_{Gal}" mass="427.13258989099995" score="0.0"/>
</Annotation>
</PeakAnnotation>
<PeakAnnotation>
<Peak mz_ratio="509.19" intensity="3.0"/>
<Annotation ions="-H"  neutralExchanges="0">
<FragmentEntry fragment="redEnd--??1D-GalNAc,p(--3b1D-Gal,p--3a2D-NeuGc,p/#zcleavage)--6b1D-GlcNAc,p/#xcleavage_2_4$MONO,Und,-H,0,redEnd" name="Z^{2,4}X_{GlcNAc}" mass="510.20608918399995" score="0.0"/>
</Annotation>
</PeakAnnotation>
<PeakAnnotation>
<Peak mz_ratio="509.19" intensity="3.0"/>
<Annotation ions="-H"  neutralExchanges="0">
<FragmentEntry fragment="redEnd--??1D-GalNAc,p(--3b1D-Gal,p/#xcleavage_1_3)--6b1D-GlcNAc,p--4b1D-Gal,p/#zcleavage$MONO,Und,-H,0,redEnd" name="^{1,3}X_{Gal}Z" mass="510.20608918399995" score="0.0"/>
</Annotation>
</PeakAnnotation>
<PeakAnnotation>
<Peak mz_ratio="509.19" intensity="3.0"/>
<Annotation ions="-H"  neutralExchanges="0">
<FragmentEntry fragment="redEnd--??1D-GalNAc,p(--3b1D-Gal,p/#xcleavage_2_4)--6b1D-GlcNAc,p--4b1D-Gal,p/#zcleavage$MONO,Und,-H,0,redEnd" name="^{2,4}X_{Gal}Z" mass="510.20608918399995" score="0.0"/>
</Annotation>
</PeakAnnotation>
<PeakAnnotation>
<Peak mz_ratio="509.19" intensity="3.0"/>
<Annotation ions="-H"  neutralExchanges="0">
<FragmentEntry fragment="redEnd--??1D-GalNAc,p(--3b1D-Gal,p/#zcleavage)--6b1D-GlcNAc,p--4b1D-Gal,p/#xcleavage_1_3$MONO,Und,-H,0,redEnd" name="Z^{1,3}X_{Gal}" mass="510.20608918399995" score="0.0"/>
</Annotation>
</PeakAnnotation>
<PeakAnnotation>
<Peak mz_ratio="509.19" intensity="3.0"/>
<Annotation ions="-H"  neutralExchanges="0">
<FragmentEntry fragment="redEnd--??1D-GalNAc,p(--3b1D-Gal,p/#zcleavage)--6b1D-GlcNAc,p--4b1D-Gal,p/#xcleavage_2_4$MONO,Und,-H,0,redEnd" name="Z^{2,4}X_{Gal}" mass="510.20608918399995" score="0.0"/>
</Annotation>
</PeakAnnotation>
<PeakAnnotation>
<Peak mz_ratio="526.17" intensity="3.7"/>
<Annotation ions="-H"  neutralExchanges="0">
<FragmentEntry fragment="?1D-GalNAc,p/#bcleavage--6b1D-GlcNAc,p--4b1D-Gal,p--3a1D-Gal,p$MONO,Und,-H,0,redEnd" name="B" mass="527.185019391" score="0.0"/>
</Annotation>
</PeakAnnotation>
<PeakAnnotation>
<Peak mz_ratio="526.58" intensity="1.4"/>
<Annotation ions="-H"  neutralExchanges="0">
<FragmentEntry fragment="?1D-GalNAc,p/#bcleavage--6b1D-GlcNAc,p--4b1D-Gal,p--3a1D-Gal,p$MONO,Und,-H,0,redEnd" name="B" mass="527.185019391" score="0.0"/>
</Annotation>
</PeakAnnotation>
<PeakAnnotation>
<Peak mz_ratio="527.35" intensity="4.8"/>
<Annotation ions="-H"  neutralExchanges="0">
<FragmentEntry fragment="redEnd--??1D-GalNAc,p(--3b1D-Gal,p--3a2D-NeuGc,p/#ycleavage)--6b1D-GlcNAc,p/#xcleavage_2_4$MONO,Und,-H,0,redEnd" name="Y^{2,4}X_{GlcNAc}" mass="528.2166538700001" score="0.0"/>
</Annotation>
</PeakAnnotation>
<PeakAnnotation>
<Peak mz_ratio="527.35" intensity="4.8"/>
<Annotation ions="-H"  neutralExchanges="0">
<FragmentEntry fragment="redEnd--??1D-GalNAc,p(--3b1D-Gal,p/#xcleavage_1_3)--6b1D-GlcNAc,p--4b1D-Gal,p/#ycleavage$MONO,Und,-H,0,redEnd" name="^{1,3}X_{Gal}Y" mass="528.2166538700001" score="0.0"/>
</Annotation>
</PeakAnnotation>
<PeakAnnotation>
<Peak mz_ratio="527.35" intensity="4.8"/>
<Annotation ions="-H"  neutralExchanges="0">
<FragmentEntry fragment="redEnd--??1D-GalNAc,p(--3b1D-Gal,p/#xcleavage_2_4)--6b1D-GlcNAc,p--4b1D-Gal,p/#ycleavage$MONO,Und,-H,0,redEnd" name="^{2,4}X_{Gal}Y" mass="528.2166538700001" score="0.0"/>
</Annotation>
</PeakAnnotation>
<PeakAnnotation>
<Peak mz_ratio="527.35" intensity="4.8"/>
<Annotation ions="-H"  neutralExchanges="0">
<FragmentEntry fragment="redEnd--??1D-GalNAc,p(--3b1D-Gal,p/#ycleavage)--6b1D-GlcNAc,p--4b1D-Gal,p/#xcleavage_1_3$MONO,Und,-H,0,redEnd" name="Y^{1,3}X_{Gal}" mass="528.2166538700001" score="0.0"/>
</Annotation>
</PeakAnnotation>
<PeakAnnotation>
<Peak mz_ratio="527.35" intensity="4.8"/>
<Annotation ions="-H"  neutralExchanges="0">
<FragmentEntry fragment="redEnd--??1D-GalNAc,p(--3b1D-Gal,p/#ycleavage)--6b1D-GlcNAc,p--4b1D-Gal,p/#xcleavage_2_4$MONO,Und,-H,0,redEnd" name="Y^{2,4}X_{Gal}" mass="528.2166538700001" score="0.0"/>
</Annotation>
</PeakAnnotation>
<PeakAnnotation>
<Peak mz_ratio="527.82" intensity="1.8"/>
<Annotation ions="-H"  neutralExchanges="0">
<FragmentEntry fragment="?1D-GalNAc,p/#acleavage_2_4--3b1D-Gal,p--3a2D-NeuGc,p$MONO,Und,-H,0,redEnd" name="^{2,4}A_{GalNAc}" mass="529.1642839489999" score="0.0"/>
</Annotation>
</PeakAnnotation>
<PeakAnnotation>
<Peak mz_ratio="551.29" intensity="0.7"/>
<Annotation ions="-H"  neutralExchanges="0">
<FragmentEntry fragment="redEnd--??1D-GalNAc,p(--3b1D-Gal,p--3a2D-NeuGc,p/#zcleavage)--6b1D-GlcNAc,p--4b1D-Gal,p/#zcleavage$MONO,Und,-H,0,redEnd" name="ZZ" mass="552.2166538700001" score="0.0"/>
</Annotation>
</PeakAnnotation>
<PeakAnnotation>
<Peak mz_ratio="551.29" intensity="0.7"/>
<Annotation ions="-H"  neutralExchanges="0">
<FragmentEntry fragment="redEnd--??1D-GalNAc,p(--3b1D-Gal,p/#zcleavage)--6b1D-GlcNAc,p--4b1D-Gal,p--3a1D-Gal,p/#zcleavage$MONO,Und,-H,0,redEnd" name="ZZ" mass="552.2166538700001" score="0.0"/>
</Annotation>
</PeakAnnotation>
<PeakAnnotation>
<Peak mz_ratio="569.13" intensity="11.8"/>
<Annotation ions="-H"  neutralExchanges="0">
<FragmentEntry fragment="redEnd--??1D-GalNAc,p(--3b1D-Gal,p--3a2D-NeuGc,p/#ycleavage)--6b1D-GlcNAc,p--4b1D-Gal,p/#zcleavage$MONO,Und,-H,0,redEnd" name="YZ" mass="570.227218556" score="0.0"/>
</Annotation>
</PeakAnnotation>
<PeakAnnotation>
<Peak mz_ratio="569.13" intensity="11.8"/>
<Annotation ions="-H"  neutralExchanges="0">
<FragmentEntry fragment="redEnd--??1D-GalNAc,p(--3b1D-Gal,p--3a2D-NeuGc,p/#zcleavage)--6b1D-GlcNAc,p--4b1D-Gal,p/#ycleavage$MONO,Und,-H,0,redEnd" name="ZY" mass="570.227218556" score="0.0"/>
</Annotation>
</PeakAnnotation>
<PeakAnnotation>
<Peak mz_ratio="569.13" intensity="11.8"/>
<Annotation ions="-H"  neutralExchanges="0">
<FragmentEntry fragment="redEnd--??1D-GalNAc,p(--3b1D-Gal,p/#ycleavage)--6b1D-GlcNAc,p--4b1D-Gal,p--3a1D-Gal,p/#zcleavage$MONO,Und,-H,0,redEnd" name="YZ" mass="570.227218556" score="0.0"/>
</Annotation>
</PeakAnnotation>
<PeakAnnotation>
<Peak mz_ratio="569.13" intensity="11.8"/>
<Annotation ions="-H"  neutralExchanges="0">
<FragmentEntry fragment="redEnd--??1D-GalNAc,p(--3b1D-Gal,p/#zcleavage)--6b1D-GlcNAc,p--4b1D-Gal,p--3a1D-Gal,p/#ycleavage$MONO,Und,-H,0,redEnd" name="ZY" mass="570.227218556" score="0.0"/>
</Annotation>
</PeakAnnotation>
<PeakAnnotation>
<Peak mz_ratio="569.52" intensity="1.6"/>
<Annotation ions="-H"  neutralExchanges="0">
<FragmentEntry fragment="redEnd--??1D-GalNAc,p(--3b1D-Gal,p--3a2D-NeuGc,p/#ycleavage)--6b1D-GlcNAc,p--4b1D-Gal,p/#zcleavage$MONO,Und,-H,0,redEnd" name="YZ" mass="570.227218556" score="0.0"/>
</Annotation>
</PeakAnnotation>
<PeakAnnotation>
<Peak mz_ratio="569.52" intensity="1.6"/>
<Annotation ions="-H"  neutralExchanges="0">
<FragmentEntry fragment="redEnd--??1D-GalNAc,p(--3b1D-Gal,p--3a2D-NeuGc,p/#zcleavage)--6b1D-GlcNAc,p--4b1D-Gal,p/#ycleavage$MONO,Und,-H,0,redEnd" name="ZY" mass="570.227218556" score="0.0"/>
</Annotation>
</PeakAnnotation>
<PeakAnnotation>
<Peak mz_ratio="569.52" intensity="1.6"/>
<Annotation ions="-H"  neutralExchanges="0">
<FragmentEntry fragment="redEnd--??1D-GalNAc,p(--3b1D-Gal,p/#ycleavage)--6b1D-GlcNAc,p--4b1D-Gal,p--3a1D-Gal,p/#zcleavage$MONO,Und,-H,0,redEnd" name="YZ" mass="570.227218556" score="0.0"/>
</Annotation>
</PeakAnnotation>
<PeakAnnotation>
<Peak mz_ratio="569.52" intensity="1.6"/>
<Annotation ions="-H"  neutralExchanges="0">
<FragmentEntry fragment="redEnd--??1D-GalNAc,p(--3b1D-Gal,p/#zcleavage)--6b1D-GlcNAc,p--4b1D-Gal,p--3a1D-Gal,p/#ycleavage$MONO,Und,-H,0,redEnd" name="ZY" mass="570.227218556" score="0.0"/>
</Annotation>
</PeakAnnotation>
<PeakAnnotation>
<Peak mz_ratio="586.16" intensity="2.1"/>
<Annotation ions="-H"  neutralExchanges="0">
<FragmentEntry fragment="?1D-GalNAc,p/#acleavage_0_4--6b1D-GlcNAc,p--4b1D-Gal,p--3a1D-Gal,p$MONO,Und,-H,0,redEnd" name="^{0,4}A_{GalNAc}" mass="587.2061487629999" score="0.0"/>
</Annotation>
</PeakAnnotation>
<PeakAnnotation>
<Peak mz_ratio="587.23" intensity="13.7"/>
<Annotation ions="-H"  neutralExchanges="0">
<FragmentEntry fragment="redEnd--??1D-GalNAc,p(--3b1D-Gal,p--3a2D-NeuGc,p/#ycleavage)--6b1D-GlcNAc,p--4b1D-Gal,p/#ycleavage$MONO,Und,-H,0,redEnd" name="YY" mass="588.237783242" score="0.0"/>
</Annotation>
</PeakAnnotation>
<PeakAnnotation>
<Peak mz_ratio="587.23" intensity="13.7"/>
<Annotation ions="-H"  neutralExchanges="0">
<FragmentEntry fragment="redEnd--??1D-GalNAc,p(--3b1D-Gal,p/#ycleavage)--6b1D-GlcNAc,p--4b1D-Gal,p--3a1D-Gal,p/#ycleavage$MONO,Und,-H,0,redEnd" name="YY" mass="588.237783242" score="0.0"/>
</Annotation>
</PeakAnnotation>
<PeakAnnotation>
<Peak mz_ratio="639.11" intensity="0.3"/>
<Annotation ions="-H"  neutralExchanges="0">
<FragmentEntry fragment="redEnd--??1D-GalNAc,p(--3b1D-Gal,p--3a2D-NeuGc,p/#xcleavage_0_2)--6b1D-GlcNAc,p--4b1D-Gal,p/#zcleavage$MONO,Und,-H,0,redEnd" name="^{0,2}X_{NeuGc}Z" mass="640.2326978640001" score="0.0"/>
</Annotation>
</PeakAnnotation>
<PeakAnnotation>
<Peak mz_ratio="647.16" intensity="0.4"/>
<Annotation ions="-H"  neutralExchanges="0">
<FragmentEntry fragment="redEnd--??1D-GalNAc,p(--3b1D-Gal,p--3a2D-NeuGc,p/#xcleavage_1_3)--6b1D-GlcNAc,p/#ycleavage$MONO,Und,-H,0,redEnd" name="^{1,3}X_{NeuGc}Y" mass="648.2225271079999" score="0.0"/>
</Annotation>
</PeakAnnotation>
<PeakAnnotation>
<Peak mz_ratio="656.99" intensity="0.8"/>
<Annotation ions="-H"  neutralExchanges="0">
<FragmentEntry fragment="redEnd--??1D-GalNAc,p(--3b1D-Gal,p--3a2D-NeuGc,p/#xcleavage_0_2)--6b1D-GlcNAc,p--4b1D-Gal,p/#ycleavage$MONO,Und,-H,0,redEnd" name="^{0,2}X_{NeuGc}Y" mass="658.24326255" score="0.0"/>
</Annotation>
</PeakAnnotation>
<PeakAnnotation>
<Peak mz_ratio="656.99" intensity="0.8"/>
<Annotation ions="-H"  neutralExchanges="0">
<FragmentEntry fragment="redEnd--??1D-GalNAc,p(--3b1D-Gal,p/#zcleavage)--6b1D-GlcNAc,p--4b1D-Gal,p--3a1D-Gal,p/#xcleavage_3_5$MONO,Und,-H,0,redEnd" name="Z^{3,5}X_{Gal}" mass="658.24326255" score="0.0"/>
</Annotation>
</PeakAnnotation>
<PeakAnnotation>
<Peak mz_ratio="670.96" intensity="0.6"/>
<Annotation ions="-H"  neutralExchanges="0">
<FragmentEntry fragment="redEnd--??1D-GalNAc,p(--3b1D-Gal,p--3a2D-NeuGc,p/#zcleavage)--6b1D-GlcNAc,p--4b1D-Gal,p/#xcleavage_1_3$MONO,Und,-H,0,redEnd" name="Z^{1,3}X_{Gal}" mass="672.2589126139999" score="0.0"/>
</Annotation>
</PeakAnnotation>
<PeakAnnotation>
<Peak mz_ratio="670.96" intensity="0.6"/>
<Annotation ions="-H"  neutralExchanges="0">
<FragmentEntry fragment="redEnd--??1D-GalNAc,p(--3b1D-Gal,p--3a2D-NeuGc,p/#zcleavage)--6b1D-GlcNAc,p--4b1D-Gal,p/#xcleavage_2_4$MONO,Und,-H,0,redEnd" name="Z^{2,4}X_{Gal}" mass="672.2589126139999" score="0.0"/>
</Annotation>
</PeakAnnotation>
<PeakAnnotation>
<Peak mz_ratio="670.96" intensity="0.6"/>
<Annotation ions="-H"  neutralExchanges="0">
<FragmentEntry fragment="redEnd--??1D-GalNAc,p(--3b1D-Gal,p/#xcleavage_1_3)--6b1D-GlcNAc,p--4b1D-Gal,p--3a1D-Gal,p/#zcleavage$MONO,Und,-H,0,redEnd" name="^{1,3}X_{Gal}Z" mass="672.2589126139999" score="0.0"/>
</Annotation>
</PeakAnnotation>
<PeakAnnotation>
<Peak mz_ratio="670.96" intensity="0.6"/>
<Annotation ions="-H"  neutralExchanges="0">
<FragmentEntry fragment="redEnd--??1D-GalNAc,p(--3b1D-Gal,p/#xcleavage_2_4)--6b1D-GlcNAc,p--4b1D-Gal,p--3a1D-Gal,p/#zcleavage$MONO,Und,-H,0,redEnd" name="^{2,4}X_{Gal}Z" mass="672.2589126139999" score="0.0"/>
</Annotation>
</PeakAnnotation>
<PeakAnnotation>
<Peak mz_ratio="670.96" intensity="0.6"/>
<Annotation ions="-H"  neutralExchanges="0">
<FragmentEntry fragment="redEnd--??1D-GalNAc,p(--3b1D-Gal,p/#zcleavage)--6b1D-GlcNAc,p--4b1D-Gal,p--3a1D-Gal,p/#xcleavage_0_4$MONO,Und,-H,0,redEnd" name="Z^{0,4}X_{Gal}" mass="672.2589126139999" score="0.0"/>
</Annotation>
</PeakAnnotation>
<PeakAnnotation>
<Peak mz_ratio="670.96" intensity="0.6"/>
<Annotation ions="-H"  neutralExchanges="0">
<FragmentEntry fragment="redEnd--??1D-GalNAc,p(--3b1D-Gal,p/#zcleavage)--6b1D-GlcNAc,p--4b1D-Gal,p--3a1D-Gal,p/#xcleavage_1_3$MONO,Und,-H,0,redEnd" name="Z^{1,3}X_{Gal}" mass="672.2589126139999" score="0.0"/>
</Annotation>
</PeakAnnotation>
<PeakAnnotation>
<Peak mz_ratio="670.96" intensity="0.6"/>
<Annotation ions="-H"  neutralExchanges="0">
<FragmentEntry fragment="redEnd--??1D-GalNAc,p(--3b1D-Gal,p/#zcleavage)--6b1D-GlcNAc,p--4b1D-Gal,p--3a1D-Gal,p/#xcleavage_2_4$MONO,Und,-H,0,redEnd" name="Z^{2,4}X_{Gal}" mass="672.2589126139999" score="0.0"/>
</Annotation>
</PeakAnnotation>
<PeakAnnotation>
<Peak mz_ratio="671.29" intensity="3.6"/>
<Annotation ions="-H"  neutralExchanges="0">
<FragmentEntry fragment="redEnd--??1D-GalNAc,p(--3b1D-Gal,p--3a2D-NeuGc,p/#zcleavage)--6b1D-GlcNAc,p--4b1D-Gal,p/#xcleavage_1_3$MONO,Und,-H,0,redEnd" name="Z^{1,3}X_{Gal}" mass="672.2589126139999" score="0.0"/>
</Annotation>
</PeakAnnotation>
<PeakAnnotation>
<Peak mz_ratio="671.29" intensity="3.6"/>
<Annotation ions="-H"  neutralExchanges="0">
<FragmentEntry fragment="redEnd--??1D-GalNAc,p(--3b1D-Gal,p--3a2D-NeuGc,p/#zcleavage)--6b1D-GlcNAc,p--4b1D-Gal,p/#xcleavage_2_4$MONO,Und,-H,0,redEnd" name="Z^{2,4}X_{Gal}" mass="672.2589126139999" score="0.0"/>
</Annotation>
</PeakAnnotation>
<PeakAnnotation>
<Peak mz_ratio="671.29" intensity="3.6"/>
<Annotation ions="-H"  neutralExchanges="0">
<FragmentEntry fragment="redEnd--??1D-GalNAc,p(--3b1D-Gal,p/#xcleavage_1_3)--6b1D-GlcNAc,p--4b1D-Gal,p--3a1D-Gal,p/#zcleavage$MONO,Und,-H,0,redEnd" name="^{1,3}X_{Gal}Z" mass="672.2589126139999" score="0.0"/>
</Annotation>
</PeakAnnotation>
<PeakAnnotation>
<Peak mz_ratio="671.29" intensity="3.6"/>
<Annotation ions="-H"  neutralExchanges="0">
<FragmentEntry fragment="redEnd--??1D-GalNAc,p(--3b1D-Gal,p/#xcleavage_2_4)--6b1D-GlcNAc,p--4b1D-Gal,p--3a1D-Gal,p/#zcleavage$MONO,Und,-H,0,redEnd" name="^{2,4}X_{Gal}Z" mass="672.2589126139999" score="0.0"/>
</Annotation>
</PeakAnnotation>
<PeakAnnotation>
<Peak mz_ratio="671.29" intensity="3.6"/>
<Annotation ions="-H"  neutralExchanges="0">
<FragmentEntry fragment="redEnd--??1D-GalNAc,p(--3b1D-Gal,p/#zcleavage)--6b1D-GlcNAc,p--4b1D-Gal,p--3a1D-Gal,p/#xcleavage_0_4$MONO,Und,-H,0,redEnd" name="Z^{0,4}X_{Gal}" mass="672.2589126139999" score="0.0"/>
</Annotation>
</PeakAnnotation>
<PeakAnnotation>
<Peak mz_ratio="671.29" intensity="3.6"/>
<Annotation ions="-H"  neutralExchanges="0">
<FragmentEntry fragment="redEnd--??1D-GalNAc,p(--3b1D-Gal,p/#zcleavage)--6b1D-GlcNAc,p--4b1D-Gal,p--3a1D-Gal,p/#xcleavage_1_3$MONO,Und,-H,0,redEnd" name="Z^{1,3}X_{Gal}" mass="672.2589126139999" score="0.0"/>
</Annotation>
</PeakAnnotation>
<PeakAnnotation>
<Peak mz_ratio="671.29" intensity="3.6"/>
<Annotation ions="-H"  neutralExchanges="0">
<FragmentEntry fragment="redEnd--??1D-GalNAc,p(--3b1D-Gal,p/#zcleavage)--6b1D-GlcNAc,p--4b1D-Gal,p--3a1D-Gal,p/#xcleavage_2_4$MONO,Und,-H,0,redEnd" name="Z^{2,4}X_{Gal}" mass="672.2589126139999" score="0.0"/>
</Annotation>
</PeakAnnotation>
<PeakAnnotation>
<Peak mz_ratio="689.23" intensity="11.2"/>
<Annotation ions="-H"  neutralExchanges="0">
<FragmentEntry fragment="redEnd--??1D-GalNAc,p(--3b1D-Gal,p--3a2D-NeuGc,p/#ycleavage)--6b1D-GlcNAc,p--4b1D-Gal,p/#xcleavage_1_3$MONO,Und,-H,0,redEnd" name="Y^{1,3}X_{Gal}" mass="690.2694773000001" score="0.0"/>
</Annotation>
</PeakAnnotation>
<PeakAnnotation>
<Peak mz_ratio="689.23" intensity="11.2"/>
<Annotation ions="-H"  neutralExchanges="0">
<FragmentEntry fragment="redEnd--??1D-GalNAc,p(--3b1D-Gal,p--3a2D-NeuGc,p/#ycleavage)--6b1D-GlcNAc,p--4b1D-Gal,p/#xcleavage_2_4$MONO,Und,-H,0,redEnd" name="Y^{2,4}X_{Gal}" mass="690.2694773000001" score="0.0"/>
</Annotation>
</PeakAnnotation>
<PeakAnnotation>
<Peak mz_ratio="689.23" intensity="11.2"/>
<Annotation ions="-H"  neutralExchanges="0">
<FragmentEntry fragment="redEnd--??1D-GalNAc,p(--3b1D-Gal,p/#xcleavage_1_3)--6b1D-GlcNAc,p--4b1D-Gal,p--3a1D-Gal,p/#ycleavage$MONO,Und,-H,0,redEnd" name="^{1,3}X_{Gal}Y" mass="690.2694773000001" score="0.0"/>
</Annotation>
</PeakAnnotation>
<PeakAnnotation>
<Peak mz_ratio="689.23" intensity="11.2"/>
<Annotation ions="-H"  neutralExchanges="0">
<FragmentEntry fragment="redEnd--??1D-GalNAc,p(--3b1D-Gal,p/#xcleavage_2_4)--6b1D-GlcNAc,p--4b1D-Gal,p--3a1D-Gal,p/#ycleavage$MONO,Und,-H,0,redEnd" name="^{2,4}X_{Gal}Y" mass="690.2694773000001" score="0.0"/>
</Annotation>
</PeakAnnotation>
<PeakAnnotation>
<Peak mz_ratio="689.23" intensity="11.2"/>
<Annotation ions="-H"  neutralExchanges="0">
<FragmentEntry fragment="redEnd--??1D-GalNAc,p(--3b1D-Gal,p/#ycleavage)--6b1D-GlcNAc,p--4b1D-Gal,p--3a1D-Gal,p/#xcleavage_0_4$MONO,Und,-H,0,redEnd" name="Y^{0,4}X_{Gal}" mass="690.2694773000001" score="0.0"/>
</Annotation>
</PeakAnnotation>
<PeakAnnotation>
<Peak mz_ratio="689.23" intensity="11.2"/>
<Annotation ions="-H"  neutralExchanges="0">
<FragmentEntry fragment="redEnd--??1D-GalNAc,p(--3b1D-Gal,p/#ycleavage)--6b1D-GlcNAc,p--4b1D-Gal,p--3a1D-Gal,p/#xcleavage_1_3$MONO,Und,-H,0,redEnd" name="Y^{1,3}X_{Gal}" mass="690.2694773000001" score="0.0"/>
</Annotation>
</PeakAnnotation>
<PeakAnnotation>
<Peak mz_ratio="689.23" intensity="11.2"/>
<Annotation ions="-H"  neutralExchanges="0">
<FragmentEntry fragment="redEnd--??1D-GalNAc,p(--3b1D-Gal,p/#ycleavage)--6b1D-GlcNAc,p--4b1D-Gal,p--3a1D-Gal,p/#xcleavage_2_4$MONO,Und,-H,0,redEnd" name="Y^{2,4}X_{Gal}" mass="690.2694773000001" score="0.0"/>
</Annotation>
</PeakAnnotation>
<PeakAnnotation>
<Peak mz_ratio="713.23" intensity="1.1"/>
<Annotation ions="-H"  neutralExchanges="0">
<FragmentEntry fragment="redEnd--??1D-GalNAc,p(--3b1D-Gal,p--3a2D-NeuGc,p/#zcleavage)--6b1D-GlcNAc,p--4b1D-Gal,p--3a1D-Gal,p/#zcleavage$MONO,Und,-H,0,redEnd" name="ZZ" mass="714.2694773000001" score="0.0"/>
</Annotation>
</PeakAnnotation>
<PeakAnnotation>
<Peak mz_ratio="713.71" intensity="0.8"/>
<Annotation ions="-H"  neutralExchanges="0">
<FragmentEntry fragment="redEnd--??1D-GalNAc,p(--3b1D-Gal,p--3a2D-NeuGc,p/#zcleavage)--6b1D-GlcNAc,p--4b1D-Gal,p--3a1D-Gal,p/#zcleavage$MONO,Und,-H,0,redEnd" name="ZZ" mass="714.2694773000001" score="0.0"/>
</Annotation>
</PeakAnnotation>
<PeakAnnotation>
<Peak mz_ratio="731.22" intensity="142.1"/>
<Annotation ions="-H"  neutralExchanges="0">
<FragmentEntry fragment="redEnd--??1D-GalNAc,p(--3b1D-Gal,p--3a2D-NeuGc,p/#ycleavage)--6b1D-GlcNAc,p--4b1D-Gal,p--3a1D-Gal,p/#zcleavage$MONO,Und,-H,0,redEnd" name="YZ" mass="732.280041986" score="0.0"/>
</Annotation>
</PeakAnnotation>
<PeakAnnotation>
<Peak mz_ratio="731.22" intensity="142.1"/>
<Annotation ions="-H"  neutralExchanges="0">
<FragmentEntry fragment="redEnd--??1D-GalNAc,p(--3b1D-Gal,p--3a2D-NeuGc,p/#zcleavage)--6b1D-GlcNAc,p--4b1D-Gal,p--3a1D-Gal,p/#ycleavage$MONO,Und,-H,0,redEnd" name="ZY" mass="732.280041986" score="0.0"/>
</Annotation>
</PeakAnnotation>
<PeakAnnotation>
<Peak mz_ratio="731.22" intensity="142.1"/>
<Annotation ions="-H"  neutralExchanges="0">
<FragmentEntry fragment="redEnd--??1D-GalNAc,p(--3b1D-Gal,p/#zcleavage)--6b1D-GlcNAc,p--4b1D-Gal,p--3a1D-Gal,p$MONO,Und,-H,0,redEnd" name="Z" mass="732.280041986" score="0.0"/>
</Annotation>
</PeakAnnotation>
<PeakAnnotation>
<Peak mz_ratio="749.21" intensity="54.1"/>
<Annotation ions="-H"  neutralExchanges="0">
<FragmentEntry fragment="redEnd--??1D-GalNAc,p(--3b1D-Gal,p--3a2D-NeuGc,p/#ycleavage)--6b1D-GlcNAc,p--4b1D-Gal,p--3a1D-Gal,p/#ycleavage$MONO,Und,-H,0,redEnd" name="YY" mass="750.290606672" score="0.0"/>
</Annotation>
</PeakAnnotation>
<PeakAnnotation>
<Peak mz_ratio="749.21" intensity="54.1"/>
<Annotation ions="-H"  neutralExchanges="0">
<FragmentEntry fragment="redEnd--??1D-GalNAc,p(--3b1D-Gal,p/#ycleavage)--6b1D-GlcNAc,p--4b1D-Gal,p--3a1D-Gal,p$MONO,Und,-H,0,redEnd" name="Y" mass="750.290606672" score="0.0"/>
</Annotation>
</PeakAnnotation>
<PeakAnnotation>
<Peak mz_ratio="789.26" intensity="1.1"/>
<Annotation ions="-H"  neutralExchanges="0">
<FragmentEntry fragment="redEnd--??1D-GalNAc,p(--3b1D-Gal,p--3a2D-NeuGc,p/#zcleavage)--6b1D-GlcNAc,p--4b1D-Gal,p--3a1D-Gal,p/#xcleavage_2_5$MONO,Und,-H,0,redEnd" name="Z^{2,5}X_{Gal}" mass="790.2855212940001" score="0.0"/>
</Annotation>
</PeakAnnotation>
<PeakAnnotation>
<Peak mz_ratio="833.09" intensity="1.8"/>
<Annotation ions="-H"  neutralExchanges="0">
<FragmentEntry fragment="redEnd--??1D-GalNAc,p(--3b1D-Gal,p--3a2D-NeuGc,p/#zcleavage)--6b1D-GlcNAc,p--4b1D-Gal,p--3a1D-Gal,p/#xcleavage_0_4$MONO,Und,-H,0,redEnd" name="Z^{0,4}X_{Gal}" mass="834.3117360439999" score="0.0"/>
</Annotation>
</PeakAnnotation>
<PeakAnnotation>
<Peak mz_ratio="833.09" intensity="1.8"/>
<Annotation ions="-H"  neutralExchanges="0">
<FragmentEntry fragment="redEnd--??1D-GalNAc,p(--3b1D-Gal,p--3a2D-NeuGc,p/#zcleavage)--6b1D-GlcNAc,p--4b1D-Gal,p--3a1D-Gal,p/#xcleavage_1_3$MONO,Und,-H,0,redEnd" name="Z^{1,3}X_{Gal}" mass="834.3117360439999" score="0.0"/>
</Annotation>
</PeakAnnotation>
<PeakAnnotation>
<Peak mz_ratio="833.09" intensity="1.8"/>
<Annotation ions="-H"  neutralExchanges="0">
<FragmentEntry fragment="redEnd--??1D-GalNAc,p(--3b1D-Gal,p--3a2D-NeuGc,p/#zcleavage)--6b1D-GlcNAc,p--4b1D-Gal,p--3a1D-Gal,p/#xcleavage_2_4$MONO,Und,-H,0,redEnd" name="Z^{2,4}X_{Gal}" mass="834.3117360439999" score="0.0"/>
</Annotation>
</PeakAnnotation>
<PeakAnnotation>
<Peak mz_ratio="834.13" intensity="0.6"/>
<Annotation ions="-H"  neutralExchanges="0">
<FragmentEntry fragment="redEnd--??1D-GalNAc,p(--3b1D-Gal,p--3a2D-NeuGc,p)--6b1D-GlcNAc,p/#xcleavage_2_4$MONO,Und,-H,0,redEnd" name="^{2,4}X_{GlcNAc}" mass="835.306985017" score="0.0"/>
</Annotation>
</PeakAnnotation>
<PeakAnnotation>
<Peak mz_ratio="835.22" intensity="0.6"/>
<Annotation ions="-H"  neutralExchanges="0">
<FragmentEntry fragment="redEnd--??1D-GalNAc,p(--3b1D-Gal,p--3a2D-NeuGc,p/#xcleavage_2_5)--6b1D-GlcNAc,p--4b1D-Gal,p--3a1D-Gal,p/#ycleavage$MONO,Und,-H,0,redEnd" name="^{2,5}X_{NeuGc}Y" mass="836.2910006019999" score="0.0"/>
</Annotation>
</PeakAnnotation>
<PeakAnnotation>
<Peak mz_ratio="850.22" intensity="0.5"/>
<Annotation ions="-H"  neutralExchanges="0">
<FragmentEntry fragment="redEnd--??1D-GalNAc,p(--3b1D-Gal,p--3a2D-NeuGc,p/#xcleavage_1_3)--6b1D-GlcNAc,p--4b1D-Gal,p/#ycleavage$MONO,Und,-H,0,redEnd" name="^{1,3}X_{NeuGc}Y" mass="851.3018996390001" score="0.0"/>
</Annotation>
</PeakAnnotation>
<PeakAnnotation>
<Peak mz_ratio="851.26" intensity="15.6"/>
<Annotation ions="-H"  neutralExchanges="0">
<FragmentEntry fragment="redEnd--??1D-GalNAc,p(--3b1D-Gal,p/#xcleavage_1_3)--6b1D-GlcNAc,p--4b1D-Gal,p--3a1D-Gal,p$MONO,Und,-H,0,redEnd" name="^{1,3}X_{Gal}" mass="852.3223007299998" score="0.0"/>
</Annotation>
</PeakAnnotation>
<PeakAnnotation>
<Peak mz_ratio="851.26" intensity="15.6"/>
<Annotation ions="-H"  neutralExchanges="0">
<FragmentEntry fragment="redEnd--??1D-GalNAc,p(--3b1D-Gal,p/#xcleavage_2_4)--6b1D-GlcNAc,p--4b1D-Gal,p--3a1D-Gal,p$MONO,Und,-H,0,redEnd" name="^{2,4}X_{Gal}" mass="852.3223007299998" score="0.0"/>
</Annotation>
</PeakAnnotation>
<PeakAnnotation>
<Peak mz_ratio="851.26" intensity="15.6"/>
<Annotation ions="-H"  neutralExchanges="0">
<FragmentEntry fragment="redEnd--??1D-GalNAc,p(--3b1D-Gal,p--3a2D-NeuGc,p/#ycleavage)--6b1D-GlcNAc,p--4b1D-Gal,p--3a1D-Gal,p/#xcleavage_0_4$MONO,Und,-H,0,redEnd" name="Y^{0,4}X_{Gal}" mass="852.32230073" score="0.0"/>
</Annotation>
</PeakAnnotation>
<PeakAnnotation>
<Peak mz_ratio="851.26" intensity="15.6"/>
<Annotation ions="-H"  neutralExchanges="0">
<FragmentEntry fragment="redEnd--??1D-GalNAc,p(--3b1D-Gal,p--3a2D-NeuGc,p/#ycleavage)--6b1D-GlcNAc,p--4b1D-Gal,p--3a1D-Gal,p/#xcleavage_1_3$MONO,Und,-H,0,redEnd" name="Y^{1,3}X_{Gal}" mass="852.32230073" score="0.0"/>
</Annotation>
</PeakAnnotation>
<PeakAnnotation>
<Peak mz_ratio="851.26" intensity="15.6"/>
<Annotation ions="-H"  neutralExchanges="0">
<FragmentEntry fragment="redEnd--??1D-GalNAc,p(--3b1D-Gal,p--3a2D-NeuGc,p/#ycleavage)--6b1D-GlcNAc,p--4b1D-Gal,p--3a1D-Gal,p/#xcleavage_2_4$MONO,Und,-H,0,redEnd" name="Y^{2,4}X_{Gal}" mass="852.32230073" score="0.0"/>
</Annotation>
</PeakAnnotation>
<PeakAnnotation>
<Peak mz_ratio="851.74" intensity="1.3"/>
<Annotation ions="-H"  neutralExchanges="0">
<FragmentEntry fragment="redEnd--??1D-GalNAc,p(--3b1D-Gal,p/#xcleavage_1_3)--6b1D-GlcNAc,p--4b1D-Gal,p--3a1D-Gal,p$MONO,Und,-H,0,redEnd" name="^{1,3}X_{Gal}" mass="852.3223007299998" score="0.0"/>
</Annotation>
</PeakAnnotation>
<PeakAnnotation>
<Peak mz_ratio="851.74" intensity="1.3"/>
<Annotation ions="-H"  neutralExchanges="0">
<FragmentEntry fragment="redEnd--??1D-GalNAc,p(--3b1D-Gal,p/#xcleavage_2_4)--6b1D-GlcNAc,p--4b1D-Gal,p--3a1D-Gal,p$MONO,Und,-H,0,redEnd" name="^{2,4}X_{Gal}" mass="852.3223007299998" score="0.0"/>
</Annotation>
</PeakAnnotation>
<PeakAnnotation>
<Peak mz_ratio="851.74" intensity="1.3"/>
<Annotation ions="-H"  neutralExchanges="0">
<FragmentEntry fragment="redEnd--??1D-GalNAc,p(--3b1D-Gal,p--3a2D-NeuGc,p/#ycleavage)--6b1D-GlcNAc,p--4b1D-Gal,p--3a1D-Gal,p/#xcleavage_0_4$MONO,Und,-H,0,redEnd" name="Y^{0,4}X_{Gal}" mass="852.32230073" score="0.0"/>
</Annotation>
</PeakAnnotation>
<PeakAnnotation>
<Peak mz_ratio="851.74" intensity="1.3"/>
<Annotation ions="-H"  neutralExchanges="0">
<FragmentEntry fragment="redEnd--??1D-GalNAc,p(--3b1D-Gal,p--3a2D-NeuGc,p/#ycleavage)--6b1D-GlcNAc,p--4b1D-Gal,p--3a1D-Gal,p/#xcleavage_1_3$MONO,Und,-H,0,redEnd" name="Y^{1,3}X_{Gal}" mass="852.32230073" score="0.0"/>
</Annotation>
</PeakAnnotation>
<PeakAnnotation>
<Peak mz_ratio="851.74" intensity="1.3"/>
<Annotation ions="-H"  neutralExchanges="0">
<FragmentEntry fragment="redEnd--??1D-GalNAc,p(--3b1D-Gal,p--3a2D-NeuGc,p/#ycleavage)--6b1D-GlcNAc,p--4b1D-Gal,p--3a1D-Gal,p/#xcleavage_2_4$MONO,Und,-H,0,redEnd" name="Y^{2,4}X_{Gal}" mass="852.32230073" score="0.0"/>
</Annotation>
</PeakAnnotation>
<PeakAnnotation>
<Peak mz_ratio="876.29" intensity="1.2"/>
<Annotation ions="-H"  neutralExchanges="0">
<FragmentEntry fragment="redEnd--??1D-GalNAc,p(--3b1D-Gal,p--3a2D-NeuGc,p)--6b1D-GlcNAc,p--4b1D-Gal,p/#zcleavage$MONO,Und,-H,0,redEnd" name="Z" mass="877.3175497029999" score="0.0"/>
</Annotation>
</PeakAnnotation>
<PeakAnnotation>
<Peak mz_ratio="893.47" intensity="3.8"/>
<Annotation ions="-H"  neutralExchanges="0">
<FragmentEntry fragment="redEnd--??1D-GalNAc,p(--3b1D-Gal,p--3a2D-NeuGc,p/#zcleavage)--6b1D-GlcNAc,p--4b1D-Gal,p--3a1D-Gal,p$MONO,Und,-H,0,redEnd" name="Z" mass="894.332865416" score="0.0"/>
</Annotation>
</PeakAnnotation>
<PeakAnnotation>
<Peak mz_ratio="894.06" intensity="1.5"/>
<Annotation ions="-H"  neutralExchanges="0">
<FragmentEntry fragment="redEnd--??1D-GalNAc,p(--3b1D-Gal,p--3a2D-NeuGc,p)--6b1D-GlcNAc,p--4b1D-Gal,p/#ycleavage$MONO,Und,-H,0,redEnd" name="Y" mass="895.3281143890001" score="0.0"/>
</Annotation>
</PeakAnnotation>
<PeakAnnotation>
<Peak mz_ratio="894.31" intensity="1.4"/>
<Annotation ions="-H"  neutralExchanges="0">
<FragmentEntry fragment="redEnd--??1D-GalNAc,p(--3b1D-Gal,p--3a2D-NeuGc,p)--6b1D-GlcNAc,p--4b1D-Gal,p/#ycleavage$MONO,Und,-H,0,redEnd" name="Y" mass="895.3281143890001" score="0.0"/>
</Annotation>
</PeakAnnotation>
<PeakAnnotation>
<Peak mz_ratio="907.28" intensity="1.0"/>
<Annotation ions="-H"  neutralExchanges="0">
<FragmentEntry fragment="redEnd--??1D-GalNAc,p(--3b1D-Gal,p--3a2D-NeuGc,p/#xcleavage_1_4)--6b1D-GlcNAc,p--4b1D-Gal,p--3a1D-Gal,p/#zcleavage$MONO,Und,-H,0,redEnd" name="^{1,4}X_{NeuGc}Z" mass="908.3121299740001" score="0.0"/>
</Annotation>
</PeakAnnotation>
<PeakAnnotation>
<Peak mz_ratio="911.2" intensity="263.1"/>
<Annotation ions="-H"  neutralExchanges="0">
<FragmentEntry fragment="redEnd--??1D-GalNAc,p(--3b1D-Gal,p--3a2D-NeuGc,p/#ycleavage)--6b1D-GlcNAc,p--4b1D-Gal,p--3a1D-Gal,p$MONO,Und,-H,0,redEnd" name="Y" mass="912.343430102" score="0.0"/>
</Annotation>
</PeakAnnotation>
<PeakAnnotation>
<Peak mz_ratio="953.02" intensity="1.2"/>
<Annotation ions="-H"  neutralExchanges="0">
<FragmentEntry fragment="?1D-GalNAc,p/#acleavage_0_2(--3b1D-Gal,p--3a2D-NeuGc,p)--6b1D-GlcNAc,p--4b1D-Gal,p--3a1D-Gal,p/#ycleavage$MONO,Und,-H,0,redEnd" name="^{0,2}A_{GalNAc}Y" mass="954.3176092819999" score="0.0"/>
</Annotation>
</PeakAnnotation>
<PeakAnnotation>
<Peak mz_ratio="981.24" intensity="5.4"/>
<Annotation ions="-H"  neutralExchanges="0">
<FragmentEntry fragment="redEnd--??1D-GalNAc,p(--3b1D-Gal,p--3a2D-NeuGc,p/#xcleavage_0_2)--6b1D-GlcNAc,p--4b1D-Gal,p--3a1D-Gal,p$MONO,Und,-H,0,redEnd" name="^{0,2}X_{NeuGc}" mass="982.34890941" score="0.0"/>
</Annotation>
</PeakAnnotation>
<PeakAnnotation>
<Peak mz_ratio="981.64" intensity="0.4"/>
<Annotation ions="-H"  neutralExchanges="0">
<FragmentEntry fragment="redEnd--??1D-GalNAc,p(--3b1D-Gal,p--3a2D-NeuGc,p/#xcleavage_0_2)--6b1D-GlcNAc,p--4b1D-Gal,p--3a1D-Gal,p$MONO,Und,-H,0,redEnd" name="^{0,2}X_{NeuGc}" mass="982.34890941" score="0.0"/>
</Annotation>
</PeakAnnotation>
<PeakAnnotation>
<Peak mz_ratio="1056.15" intensity="1.1"/>
<Annotation ions="-H"  neutralExchanges="0">
<FragmentEntry fragment="redEnd--??1D-GalNAc,p(--3b1D-Gal,p--3a2D-NeuGc,p)--6b1D-GlcNAc,p--4b1D-Gal,p--3a1D-Gal,p/#ycleavage$MONO,Und,-H,0,redEnd" name="Y" mass="1057.380937819" score="0.0"/>
</Annotation>
</PeakAnnotation>
<PeakAnnotation>
<Peak mz_ratio="1087.27" intensity="1.1"/>
<Annotation ions="-H"  neutralExchanges="0">
<FragmentEntry fragment="redEnd--??1D-GalNAc,p(--3b1D-Gal,p--3a2D-NeuGc,p/#xcleavage_1_4)--6b1D-GlcNAc,p--4b1D-Gal,p--3a1D-Gal,p$MONO,Und,-H,0,redEnd" name="^{1,4}X_{NeuGc}" mass="1088.37551809" score="0.0"/>
</Annotation>
</PeakAnnotation>
<PeakAnnotation>
<Peak mz_ratio="1170.11" intensity="0.3"/>
<Annotation ions="-H"  neutralExchanges="0">
<FragmentEntry fragment="?1D-GalNAc,p/#acleavage_1_5(--3b1D-Gal,p--3a2D-NeuGc,p)--6b1D-GlcNAc,p--4b1D-Gal,p--3a1D-Gal,p$MONO,Und,-H,0,redEnd" name="^{1,5}A_{GalNAc}" mass="1171.412631877" score="0.0"/>
</Annotation>
</PeakAnnotation>
<PeakAnnotation>
<Peak mz_ratio="1170.78" intensity="1.2"/>
<Annotation ions="-H"  neutralExchanges="0">
<FragmentEntry fragment="?1D-GalNAc,p/#acleavage_1_5(--3b1D-Gal,p--3a2D-NeuGc,p)--6b1D-GlcNAc,p--4b1D-Gal,p--3a1D-Gal,p$MONO,Und,-H,0,redEnd" name="^{1,5}A_{GalNAc}" mass="1171.412631877" score="0.0"/>
</Annotation>
</PeakAnnotation>
</PeakAnnotationCollection>
</Annotations>
</AnnotatedPeakList>
<Notes>
----- Scans  -----
Scan MS: Not recorded
Scan MS/MS: Not recorded
Precursor: 1218.27
Retention time: 16.61
Stability:  Not recorded
Orthogonal:  RT, Biosynthetic (residues), Biosynthetic (sequence), Biosynthetic (linkage), Biosyntetic (config)
Quantity:  201463
----- Database  -----
Database:  UniCarb-DB
Taxonomical restrictions:  None
Other restrictions:  None
Allowed cleavages:  None
Parent error:  0.5 m/z
Fragment error:  0.5 m/z
Mass accuracy: null
Scoring method: Spectral matching
Scoring algorithm:  dot product
Scoring result:  No Match,NR,1 
Scoring value format:  UniCarb-DB triplet
Output data file: 
Output data file format: 
Output data file URI: 
----- Validation  -----
Validation status:  Manually
Validation value format: CSLC
Validation result:  0.17,1,0.20,0
Validation level:  MS2
Other: 
</Notes>
</Scan>
<Scan name="742.23@25.41" is_msms="true"> 
<Structures>
<Glycan structure="redEnd--??1D-GalNAc,p(--6b1D-GlcNAc,p(--4b1D-Gal,p(--4b1D-GalNAc,p)--3a2D-NeuGc,p)--6?1S)--3b1D-Gal,p--2a1L-Fuc,p$MONO,Und,-2H,0,redEnd"/>
</Structures>
<Fragments>
<Glycan structure="redEnd--??1D-GalNAc,p(--6b1D-GlcNAc,p(--4b1D-Gal,p(--4b1D-GalNAc,p)--3a2D-NeuGc,p)--6?1S)--3b1D-Gal,p--2a1L-Fuc,p$MONO,Und,-2H,0,redEnd"/>
<FragmentCollection>
<FragmentEntry fragment="b1D-GlcNAc,p/#acleavage_0_2(--4b1D-Gal,p(--4b1D-GalNAc,p)--3a2D-NeuGc,p/#zcleavage)--6?1S/#lcleavage$MONO,Und,-2H,0,redEnd" name="^{0,2}A_{GlcNAc}Z" mass="467.16389001899995" score="0.0"/>
<FragmentEntry fragment="?1D-GalNAc,p/#bcleavage--3b1D-Gal,p--2a1L-Fuc,p/#xcleavage_0_3$MONO,Und,-H,0,redEnd" name="B^{0,3}X_{Fuc}" mass="234.07395280199998" score="0.0"/>
<FragmentEntry fragment="redEnd--??1D-GalNAc,p(--6b1D-GlcNAc,p/#xcleavage_0_2)--3b1D-Gal,p--2a1L-Fuc,p/#ycleavage$MONO,Und,-2H,0,redEnd" name="^{0,2}X_{GlcNAc}Y" mass="468.195524498" score="0.0"/>
<FragmentEntry fragment="redEnd--??1D-GalNAc,p(--6b1D-GlcNAc,p(--4b1D-Gal,p/#xcleavage_0_2)--6?1S/#lcleavage)--3b1D-Gal,p/#ycleavage$MONO,Und,-2H,0,redEnd" name="^{0,2}X_{Gal}Y" mass="468.195524498" score="0.0"/>
<FragmentEntry fragment="b1D-GlcNAc,p/#bcleavage--4b1D-Gal,p(--4b1D-GalNAc,p/#ycleavage)--3a2D-NeuGc,p$MONO,Und,-2H,0,redEnd" name="BY" mass="469.14315457699996" score="0.0"/>
<FragmentEntry fragment="b1D-GlcNAc,p/#ccleavage--4b1D-Gal,p(--4b1D-GalNAc,p/#zcleavage)--3a2D-NeuGc,p$MONO,Und,-2H,0,redEnd" name="CZ" mass="469.14315457699996" score="0.0"/>
<FragmentEntry fragment="b1D-GlcNAc,p/#bcleavage--4b1D-Gal,p(--4b1D-GalNAc,p/#ycleavage)--3a2D-NeuGc,p$MONO,Und,-2H,0,redEnd" name="BY" mass="469.14315457699996" score="0.0"/>
<FragmentEntry fragment="b1D-GlcNAc,p/#ccleavage--4b1D-Gal,p(--4b1D-GalNAc,p/#zcleavage)--3a2D-NeuGc,p$MONO,Und,-2H,0,redEnd" name="CZ" mass="469.14315457699996" score="0.0"/>
<FragmentEntry fragment="redEnd--??1D-GalNAc,p(--6b1D-GlcNAc,p(--4b1D-Gal,p/#zcleavage)--6?1S)--3b1D-Gal,p/#zcleavage$MONO,Und,-2H,0,redEnd" name="ZZ" mass="470.12064499599995" score="0.0"/>
<FragmentEntry fragment="?1D-GalNAc,p/#bcleavage--3b1D-Gal,p--2a1L-Fuc,p/#xcleavage_1_3$MONO,Und,-H,0,redEnd" name="B^{1,3}X_{Fuc}" mass="248.089602866" score="0.0"/>
<FragmentEntry fragment="?1D-GalNAc,p/#bcleavage--3b1D-Gal,p--2a1L-Fuc,p/#xcleavage_2_4$MONO,Und,-H,0,redEnd" name="B^{2,4}X_{Fuc}" mass="248.089602866" score="0.0"/>
<FragmentEntry fragment="redEnd--??1D-GalNAc,p(--6b1D-GlcNAc,p/#xcleavage_3_5)--3b1D-Gal,p--2a1L-Fuc,p/#zcleavage$MONO,Und,-2H,0,redEnd" name="^{3,5}X_{GlcNAc}Z" mass="496.19043911999995" score="0.0"/>
<FragmentEntry fragment="b1D-GlcNAc,p/#acleavage_1_4--4b1D-Gal,p(--4b1D-GalNAc,p)--3a2D-NeuGc,p/#ycleavage$MONO,Und,-2H,0,redEnd" name="^{1,4}A_{GlcNAc}Y" mass="496.19043912" score="0.0"/>
<FragmentEntry fragment="b1D-GlcNAc,p/#bcleavage--4b1D-Gal,p(--4b1D-GalNAc,p/#xcleavage_1_5)--3a2D-NeuGc,p$MONO,Und,-2H,0,redEnd" name="B^{1,5}X_{GalNAc}" mass="497.138069199" score="0.0"/>
<FragmentEntry fragment="redEnd--??1D-GalNAc,p(--6b1D-GlcNAc,p/#xcleavage_3_5)--3b1D-Gal,p--2a1L-Fuc,p/#ycleavage$MONO,Und,-2H,0,redEnd" name="^{3,5}X_{GlcNAc}Y" mass="514.201003806" score="0.0"/>
<FragmentEntry fragment="b1D-GlcNAc,p/#ccleavage--4b1D-Gal,p(--4b1D-GalNAc,p/#xcleavage_1_5)--3a2D-NeuGc,p$MONO,Und,-2H,0,redEnd" name="C^{1,5}X_{GalNAc}" mass="515.148633885" score="0.0"/>
<FragmentEntry fragment="b1D-GlcNAc,p/#acleavage_0_3(--4b1D-Gal,p(--4b1D-GalNAc,p/#zcleavage)--3a2D-NeuGc,p)--6?1S/#lcleavage$MONO,Und,-2H,0,redEnd" name="^{0,3}A_{GlcNAc}Z" mass="541.1642839489999" score="0.0"/>
<FragmentEntry fragment="b1D-GlcNAc,p/#bcleavage--4b1D-Gal,p(--4b1D-GalNAc,p/#xcleavage_1_4)--3a2D-NeuGc,p$MONO,Und,-2H,0,redEnd" name="B^{1,4}X_{GalNAc}" mass="541.164283949" score="0.0"/>
<FragmentEntry fragment="b1D-GlcNAc,p/#bcleavage--4b1D-Gal,p(--4b1D-GalNAc,p)--3a2D-NeuGc,p/#xcleavage_1_4$MONO,Und,-2H,0,redEnd" name="B^{1,4}X_{NeuGc}" mass="541.164283949" score="0.0"/>
<FragmentEntry fragment="redEnd--??1D-GalNAc,p(--6b1D-GlcNAc,p(--4b1D-Gal,p/#ycleavage)--6?1S)--3b1D-Gal,p/#xcleavage_1_4$MONO,Und,-2H,0,redEnd" name="Y^{1,4}X_{Gal}" mass="578.16290374" score="0.0"/>
<FragmentEntry fragment="redEnd--??1D-GalNAc,p(--6b1D-GlcNAc,p(--4b1D-Gal,p/#xcleavage_1_4)--6?1S)--3b1D-Gal,p/#ycleavage$MONO,Und,-2H,0,redEnd" name="^{1,4}X_{Gal}Y" mass="578.16290374" score="0.0"/>
<FragmentEntry fragment="b1D-GlcNAc,p/#acleavage_1_4--4b1D-Gal,p(--4b1D-GalNAc,p/#zcleavage)--3a2D-NeuGc,p$MONO,Und,-2H,0,redEnd" name="^{1,4}A_{GlcNAc}Z" mass="582.1908330499999" score="0.0"/>
<FragmentEntry fragment="b1D-GlcNAc,p/#bcleavage--4b1D-Gal,p(--4b1D-GalNAc,p/#xcleavage_0_3)--3a2D-NeuGc,p$MONO,Und,-2H,0,redEnd" name="B^{0,3}X_{GalNAc}" mass="582.19083305" score="0.0"/>
<FragmentEntry fragment="redEnd--??1D-GalNAc,p(--6b1D-GlcNAc,p(--4b1D-Gal,p/#ycleavage)--6?1S/#lcleavage)--3b1D-Gal,p--2a1L-Fuc,p/#ycleavage$MONO,Und,-2H,0,redEnd" name="YY" mass="588.237783242" score="0.0"/>
<FragmentEntry fragment="redEnd--??1D-GalNAc,p(--6b1D-GlcNAc,p/#xcleavage_1_4--6?1S/#lcleavage)--3b1D-Gal,p--2a1L-Fuc,p$MONO,Und,-2H,0,redEnd" name="^{1,4}X_{GlcNAc}" mass="603.237448891" score="0.0"/>
<FragmentEntry fragment="b1D-Gal,p/#bcleavage--3a2D-NeuGc,p$MONO,Und,-H,0,redEnd" name="B" mass="307.090331147" score="0.0"/>
<FragmentEntry fragment="?1D-GalNAc,p/#bcleavage--3b1D-Gal,p--2a1L-Fuc,p$MONO,Und,-H,0,redEnd" name="B" mass="308.11073223799997" score="0.0"/>
<FragmentEntry fragment="?1D-GalNAc,p/#bcleavage--3b1D-Gal,p--2a1L-Fuc,p$MONO,Und,-H,0,redEnd" name="B" mass="308.11073223799997" score="0.0"/>
<FragmentEntry fragment="b1D-GlcNAc,p/#bcleavage--4b1D-Gal,p(--4b1D-GalNAc,p)--3a2D-NeuGc,p/#zcleavage$MONO,Und,-H,0,redEnd" name="BZ" mass="347.12163127499997" score="0.0"/>
<FragmentEntry fragment="redEnd--??1D-GalNAc,p(--6b1D-GlcNAc,p(--4b1D-Gal,p/#ycleavage)--6?1S)--3b1D-Gal,p--2a1L-Fuc,p/#xcleavage_1_5$MONO,Und,-2H,0,redEnd" name="Y^{1,5}X_{Fuc}" mass="696.18951242" score="0.0"/>
<FragmentEntry fragment="redEnd--??1D-GalNAc,p(--6b1D-GlcNAc,p(--4b1D-Gal,p/#xcleavage_1_5)--6?1S)--3b1D-Gal,p--2a1L-Fuc,p/#ycleavage$MONO,Und,-2H,0,redEnd" name="^{1,5}X_{Gal}Y" mass="696.18951242" score="0.0"/>
<FragmentEntry fragment="redEnd--??1D-GalNAc,p(--6b1D-GlcNAc,p/#xcleavage_2_4--6?1S/#lcleavage)--3b1D-Gal,p/#zcleavage$MONO,Und,-H,0,redEnd" name="^{2,4}X_{GlcNAc}Z" mass="348.153265754" score="0.0"/>
<FragmentEntry fragment="redEnd--??1D-GalNAc,p(--6b1D-GlcNAc,p(--4b1D-Gal,p/#ycleavage)--6?1S)--3b1D-Gal,p--2a1L-Fuc,p/#xcleavage_2_5$MONO,Und,-2H,0,redEnd" name="Y^{2,5}X_{Fuc}" mass="726.200077106" score="0.0"/>
<FragmentEntry fragment="redEnd--??1D-GalNAc,p(--6b1D-GlcNAc,p(--4b1D-Gal,p/#xcleavage_2_5)--6?1S)--3b1D-Gal,p--2a1L-Fuc,p/#ycleavage$MONO,Und,-2H,0,redEnd" name="^{2,5}X_{Gal}Y" mass="726.200077106" score="0.0"/>
<FragmentEntry fragment="redEnd--??1D-GalNAc,p(--6b1D-GlcNAc,p(--4b1D-Gal,p(--4b1D-GalNAc,p)--3a2D-NeuGc,p/#ycleavage)--6?1S/#lcleavage)--3b1D-Gal,p/#ycleavage$MONO,Und,-2H,0,redEnd" name="YY" mass="791.317155773" score="0.0"/>
<FragmentEntry fragment="?1D-GalNAc,p/#acleavage_0_4--6b1D-GlcNAc,p(--4b1D-Gal,p(--4b1D-GalNAc,p/#zcleavage)--3a2D-NeuGc,p)--6?1S$MONO,Und,-2H,0,redEnd" name="^{0,4}A_{GalNAc}Z" mass="794.1899063499999" score="0.0"/>
<FragmentEntry fragment="?1D-GalNAc,p/#ccleavage--6b1D-GlcNAc,p(--4b1D-Gal,p(--4b1D-GalNAc,p/#xcleavage_0_3)--3a2D-NeuGc,p)--6?1S/#lcleavage$MONO,Und,-2H,0,redEnd" name="C^{0,3}X_{GalNAc}" mass="803.280770267" score="0.0"/>
<FragmentEntry fragment="b1D-GlcNAc,p/#acleavage_1_4--4b1D-Gal,p(--4b1D-GalNAc,p)--3a2D-NeuGc,p$MONO,Und,-2H,0,redEnd" name="^{1,4}A_{GlcNAc}" mass="803.280770267" score="0.0"/>
<FragmentEntry fragment="?1D-GalNAc,p/#bcleavage--6b1D-GlcNAc,p(--4b1D-Gal,p(--4b1D-GalNAc,p/#xcleavage_1_3)--3a2D-NeuGc,p)--6?1S$MONO,Und,-2H,0,redEnd" name="B^{1,3}X_{GalNAc}" mass="854.211035722" score="0.0"/>
<FragmentEntry fragment="redEnd--??1D-GalNAc,p(--6b1D-GlcNAc,p/#ycleavage)--3b1D-Gal,p--2a1L-Fuc,p/#xcleavage_0_2$MONO,Und,-H,0,redEnd" name="Y^{0,2}X_{Fuc}" mass="427.168975397" score="0.0"/>
<FragmentEntry fragment="redEnd--??1D-GalNAc,p(--6b1D-GlcNAc,p(--4b1D-Gal,p(--4b1D-GalNAc,p/#zcleavage)--3a2D-NeuGc,p/#xcleavage_0_2)--6?1S/#lcleavage)--3b1D-Gal,p--2a1L-Fuc,p$MONO,Und,-2H,0,redEnd" name="Z^{0,2}X_{NeuGc}" mass="948.343430102" score="0.0"/>
<FragmentEntry fragment="redEnd--??1D-GalNAc,p(--6b1D-GlcNAc,p(--4b1D-Gal,p(--4b1D-GalNAc,p/#zcleavage)--3a2D-NeuGc,p)--6?1S/#lcleavage)--3b1D-Gal,p/#xcleavage_1_4$MONO,Und,-2H,0,redEnd" name="Z^{1,4}X_{Gal}" mass="949.3386790749998" score="0.0"/>
<FragmentEntry fragment="?1D-GalNAc,p/#acleavage_3_5--6b1D-GlcNAc,p(--4b1D-Gal,p(--4b1D-GalNAc,p)--3a2D-NeuGc,p)--6?1S/#lcleavage$MONO,Und,-2H,0,redEnd" name="^{3,5}A_{GalNAc}" mass="949.338679075" score="0.0"/>
<FragmentEntry fragment="redEnd--??1D-GalNAc,p(--6b1D-GlcNAc,p(--4b1D-Gal,p(--4b1D-GalNAc,p/#xcleavage_1_4)--3a2D-NeuGc,p)--6?1S/#lcleavage)--3b1D-Gal,p/#zcleavage$MONO,Und,-2H,0,redEnd" name="^{1,4}X_{GalNAc}Z" mass="949.3386790750001" score="0.0"/>
<FragmentEntry fragment="redEnd--??1D-GalNAc,p(--6b1D-GlcNAc,p(--4b1D-Gal,p(--4b1D-GalNAc,p)--3a2D-NeuGc,p/#xcleavage_1_4)--6?1S/#lcleavage)--3b1D-Gal,p/#zcleavage$MONO,Und,-2H,0,redEnd" name="^{1,4}X_{NeuGc}Z" mass="949.3386790750001" score="0.0"/>
<FragmentEntry fragment="redEnd--??1D-GalNAc,p(--6b1D-GlcNAc,p(--4b1D-Gal,p(--4b1D-GalNAc,p/#zcleavage)--3a2D-NeuGc,p)--6?1S)--3b1D-Gal,p/#ycleavage$MONO,Und,-2H,0,redEnd" name="ZY" mass="957.2743642589999" score="0.0"/>
<FragmentEntry fragment="redEnd--??1D-GalNAc,p(--6b1D-GlcNAc,p(--4b1D-Gal,p(--4b1D-GalNAc,p/#ycleavage)--3a2D-NeuGc,p)--6?1S)--3b1D-Gal,p/#zcleavage$MONO,Und,-2H,0,redEnd" name="YZ" mass="957.2743642590001" score="0.0"/>
<FragmentEntry fragment="b1D-GlcNAc,p/#acleavage_0_2(--4b1D-Gal,p(--4b1D-GalNAc,p)--3a2D-NeuGc,p/#ycleavage)--6?1S/#lcleavage$MONO,Und,-H,0,redEnd" name="^{0,2}A_{GlcNAc}Y" mass="485.174454705" score="0.0"/>
<FragmentEntry fragment="redEnd--??1D-GalNAc,p(--6b1D-GlcNAc,p(--4b1D-Gal,p(--4b1D-GalNAc,p)--3a2D-NeuGc,p/#xcleavage_0_3)--6?1S)--3b1D-Gal,p/#ycleavage$MONO,Und,-2H,0,redEnd" name="^{0,3}X_{NeuGc}Y" mass="971.2900143229999" score="0.0"/>
<FragmentEntry fragment="redEnd--??1D-GalNAc,p(--6b1D-GlcNAc,p(--4b1D-Gal,p(--4b1D-GalNAc,p/#zcleavage)--3a2D-NeuGc,p/#xcleavage_0_2)--6?1S)--3b1D-Gal,p--2a1L-Fuc,p$MONO,Und,-2H,0,redEnd" name="Z^{0,2}X_{NeuGc}" mass="1028.300244658" score="0.0"/>
<FragmentEntry fragment="redEnd--??1D-GalNAc,p(--6b1D-GlcNAc,p/#xcleavage_3_5)--3b1D-Gal,p--2a1L-Fuc,p/#ycleavage$MONO,Und,-H,0,redEnd" name="^{3,5}X_{GlcNAc}Y" mass="514.201003806" score="0.0"/>
<FragmentEntry fragment="redEnd--??1D-GalNAc,p(--6b1D-GlcNAc,p(--4b1D-Gal,p(--4b1D-GalNAc,p)--3a2D-NeuGc,p/#ycleavage)--6?1S)--3b1D-Gal,p--2a1L-Fuc,p/#ycleavage$MONO,Und,-2H,0,redEnd" name="YY" mass="1033.326793759" score="0.0"/>
<FragmentEntry fragment="redEnd--??1D-GalNAc,p(--6b1D-GlcNAc,p(--4b1D-Gal,p(--4b1D-GalNAc,p)--3a2D-NeuGc,p/#zcleavage)--6?1S/#lcleavage)--3b1D-Gal,p--2a1L-Fuc,p/#xcleavage_0_4$MONO,Und,-2H,0,redEnd" name="Z^{0,4}X_{Fuc}" mass="1037.391108575" score="0.0"/>
<FragmentEntry fragment="b1D-GlcNAc,p/#acleavage_3_5(--4b1D-Gal,p(--4b1D-GalNAc,p)--3a2D-NeuGc,p/#ycleavage)--6?1S$MONO,Und,-H,0,redEnd" name="^{3,5}A_{GlcNAc}Y" mass="519.125789953" score="0.0"/>
<FragmentEntry fragment="redEnd--??1D-GalNAc,p(--6b1D-GlcNAc,p/#xcleavage_1_4--6?1S)--3b1D-Gal,p--2a1L-Fuc,p/#zcleavage$MONO,Und,-H,0,redEnd" name="^{1,4}X_{GlcNAc}Z" mass="519.1257899530001" score="0.0"/>
<FragmentEntry fragment="redEnd--??1D-GalNAc,p(--6b1D-GlcNAc,p(--4b1D-Gal,p(--4b1D-GalNAc,p/#xcleavage_0_4)--3a2D-NeuGc,p)--6?1S/#lcleavage)--3b1D-Gal,p/#ycleavage$MONO,Und,-2H,0,redEnd" name="^{0,4}X_{GalNAc}Y" mass="1038.386357548" score="0.0"/>
<FragmentEntry fragment="redEnd--??1D-GalNAc,p(--6b1D-GlcNAc,p(--4b1D-Gal,p(--4b1D-GalNAc,p/#xcleavage_2_4)--3a2D-NeuGc,p)--6?1S/#lcleavage)--3b1D-Gal,p/#ycleavage$MONO,Und,-2H,0,redEnd" name="^{2,4}X_{GalNAc}Y" mass="1038.386357548" score="0.0"/>
<FragmentEntry fragment="?1D-GalNAc,p/#acleavage_0_3--6b1D-GlcNAc,p(--4b1D-Gal,p(--4b1D-GalNAc,p)--3a2D-NeuGc,p)--6?1S$MONO,Und,-2H,0,redEnd" name="^{0,3}A_{GalNAc}" mass="1045.290408253" score="0.0"/>
<FragmentEntry fragment="redEnd--??1D-GalNAc,p(--6b1D-GlcNAc,p(--4b1D-Gal,p(--4b1D-GalNAc,p/#ycleavage)--3a2D-NeuGc,p/#xcleavage_0_2)--6?1S)--3b1D-Gal,p--2a1L-Fuc,p$MONO,Und,-2H,0,redEnd" name="Y^{0,2}X_{NeuGc}" mass="1046.310809344" score="0.0"/>
<FragmentEntry fragment="redEnd--??1D-GalNAc,p(--6b1D-GlcNAc,p(--4b1D-Gal,p(--4b1D-GalNAc,p/#ycleavage)--3a2D-NeuGc,p/#xcleavage_1_5)--6?1S)--3b1D-Gal,p--2a1L-Fuc,p$MONO,Und,-2H,0,redEnd" name="Y^{1,5}X_{NeuGc}" mass="1048.2900739020001" score="0.0"/>
<FragmentEntry fragment="redEnd--??1D-GalNAc,p(--6b1D-GlcNAc,p(--4b1D-Gal,p(--4b1D-GalNAc,p/#xcleavage_1_4)--3a2D-NeuGc,p/#ycleavage)--6?1S)--3b1D-Gal,p--2a1L-Fuc,p$MONO,Und,-2H,0,redEnd" name="^{1,4}X_{GalNAc}Y" mass="1048.3264594080001" score="0.0"/>
<FragmentEntry fragment="redEnd--??1D-GalNAc,p(--6b1D-GlcNAc,p/#ycleavage)--3b1D-Gal,p--2a1L-Fuc,p$MONO,Und,-H,0,redEnd" name="Y" mass="531.2163195190001" score="0.0"/>
<FragmentEntry fragment="redEnd--??1D-GalNAc,p(--6b1D-GlcNAc,p(--4b1D-Gal,p(--4b1D-GalNAc,p)--3a2D-NeuGc,p/#xcleavage_3_5)--6?1S/#lcleavage)--3b1D-Gal,p--2a1L-Fuc,p/#ycleavage$MONO,Und,-2H,0,redEnd" name="^{3,5}X_{NeuGc}Y" mass="1069.380937819" score="0.0"/>
<FragmentEntry fragment="b1D-GlcNAc,p/#acleavage_0_3(--4b1D-Gal,p(--4b1D-GalNAc,p)--3a2D-NeuGc,p/#ycleavage)--6?1S$MONO,Und,-H,0,redEnd" name="^{0,3}A_{GlcNAc}Y" mass="535.120704575" score="0.0"/>
<FragmentEntry fragment="redEnd--??1D-GalNAc,p(--6b1D-GlcNAc,p(--4b1D-Gal,p(--4b1D-GalNAc,p/#xcleavage_0_3)--3a2D-NeuGc,p)--6?1S)--3b1D-Gal,p/#zcleavage$MONO,Und,-2H,0,redEnd" name="^{0,3}X_{GalNAc}Z" mass="1070.322042732" score="0.0"/>
<FragmentEntry fragment="redEnd--??1D-GalNAc,p(--6b1D-GlcNAc,p(--4b1D-Gal,p(--4b1D-GalNAc,p/#xcleavage_0_3)--3a2D-NeuGc,p/#zcleavage)--6?1S)--3b1D-Gal,p--2a1L-Fuc,p$MONO,Und,-2H,0,redEnd" name="^{0,3}X_{GalNAc}Z" mass="1071.342443823" score="0.0"/>
<FragmentEntry fragment="redEnd--??1D-GalNAc,p(--6b1D-GlcNAc,p(--4b1D-Gal,p(--4b1D-GalNAc,p)--3a2D-NeuGc,p/#zcleavage)--6?1S)--3b1D-Gal,p--2a1L-Fuc,p/#xcleavage_1_4$MONO,Und,-2H,0,redEnd" name="Z^{1,4}X_{Fuc}" mass="1071.3424438230002" score="0.0"/>
<FragmentEntry fragment="redEnd--??1D-GalNAc,p(--6b1D-GlcNAc,p(--4b1D-Gal,p(--4b1D-GalNAc,p)--3a2D-NeuGc,p/#zcleavage)--6?1S/#lcleavage)--3b1D-Gal,p--2a1L-Fuc,p$MONO,Und,-2H,0,redEnd" name="Z" mass="1081.417323325" score="0.0"/>
<FragmentEntry fragment="redEnd--??1D-GalNAc,p(--6b1D-GlcNAc,p(--4b1D-Gal,p(--4b1D-GalNAc,p)--3a2D-NeuGc,p/#xcleavage_0_2)--6?1S)--3b1D-Gal,p--2a1L-Fuc,p/#zcleavage$MONO,Und,-2H,0,redEnd" name="^{0,2}X_{NeuGc}Z" mass="1085.321708381" score="0.0"/>
<FragmentEntry fragment="redEnd--??1D-GalNAc,p(--6b1D-GlcNAc,p(--4b1D-Gal,p(--4b1D-GalNAc,p/#ycleavage)--3a2D-NeuGc,p)--6?1S/#lcleavage)--3b1D-Gal,p--2a1L-Fuc,p/#xcleavage_1_5$MONO,Und,-2H,0,redEnd" name="Y^{1,5}X_{Fuc}" mass="1085.375852441" score="0.0"/>
<FragmentEntry fragment="redEnd--??1D-GalNAc,p(--6b1D-GlcNAc,p(--4b1D-Gal,p(--4b1D-GalNAc,p/#xcleavage_1_5)--3a2D-NeuGc,p)--6?1S/#lcleavage)--3b1D-Gal,p--2a1L-Fuc,p/#ycleavage$MONO,Und,-2H,0,redEnd" name="^{1,5}X_{GalNAc}Y" mass="1085.375852441" score="0.0"/>
<FragmentEntry fragment="redEnd--??1D-GalNAc,p(--6b1D-GlcNAc,p(--4b1D-Gal,p(--4b1D-GalNAc,p/#xcleavage_3_5)--3a2D-NeuGc,p)--6?1S)--3b1D-Gal,p/#zcleavage$MONO,Und,-2H,0,redEnd" name="^{3,5}X_{GalNAc}Z" mass="1086.3169573540001" score="0.0"/>
<FragmentEntry fragment="b1D-GlcNAc,p/#acleavage_3_5(--4b1D-Gal,p(--4b1D-GalNAc,p/#ycleavage)--3a2D-NeuGc,p)--6?1S/#lcleavage$MONO,Und,-H,0,redEnd" name="^{3,5}A_{GlcNAc}Y" mass="543.179934013" score="0.0"/>
<FragmentEntry fragment="redEnd--??1D-GalNAc,p(--6b1D-GlcNAc,p(--4b1D-Gal,p(--4b1D-GalNAc,p/#ycleavage)--3a2D-NeuGc,p/#xcleavage_2_4)--6?1S/#lcleavage)--3b1D-Gal,p--2a1L-Fuc,p$MONO,Und,-2H,0,redEnd" name="Y^{2,4}X_{NeuGc}" mass="1086.3962535320002" score="0.0"/>
<FragmentEntry fragment="redEnd--??1D-GalNAc,p(--6b1D-GlcNAc,p(--4b1D-Gal,p/#xcleavage_2_5)--6?1S)--3b1D-Gal,p/#zcleavage$MONO,Und,-H,0,redEnd" name="^{2,5}X_{Gal}Z" mass="546.13668899" score="0.0"/>
<FragmentEntry fragment="redEnd--??1D-GalNAc,p(--6b1D-GlcNAc,p(--4b1D-Gal,p(--4b1D-GalNAc,p/#ycleavage)--3a2D-NeuGc,p/#xcleavage_3_5)--6?1S)--3b1D-Gal,p--2a1L-Fuc,p$MONO,Und,-2H,0,redEnd" name="Y^{3,5}X_{NeuGc}" mass="1092.3162886520001" score="0.0"/>
<FragmentEntry fragment="b1D-GlcNAc,p/#acleavage_0_2(--4b1D-Gal,p(--4b1D-GalNAc,p)--3a2D-NeuGc,p/#zcleavage)--6?1S$MONO,Und,-H,0,redEnd" name="^{0,2}A_{GlcNAc}Z" mass="547.120704575" score="0.0"/>
<FragmentEntry fragment="redEnd--??1D-GalNAc,p(--6b1D-GlcNAc,p(--4b1D-Gal,p/#zcleavage)--6?1S/#lcleavage)--3b1D-Gal,p--2a1L-Fuc,p/#zcleavage$MONO,Und,-H,0,redEnd" name="ZZ" mass="552.2166538700001" score="0.0"/>
<FragmentEntry fragment="redEnd--??1D-GalNAc,p(--6b1D-GlcNAc,p(--4b1D-Gal,p(--4b1D-GalNAc,p/#ycleavage)--3a2D-NeuGc,p)--6?1S)--3b1D-Gal,p--2a1L-Fuc,p/#ycleavage$MONO,Und,-2H,0,redEnd" name="YY" mass="1137.337752375" score="0.0"/>
<FragmentEntry fragment="redEnd--??1D-GalNAc,p(--6b1D-GlcNAc,p(--4b1D-Gal,p(--4b1D-GalNAc,p/#xcleavage_2_5)--3a2D-NeuGc,p)--6?1S/#lcleavage)--3b1D-Gal,p--2a1L-Fuc,p/#zcleavage$MONO,Und,-2H,0,redEnd" name="^{2,5}X_{GalNAc}Z" mass="1138.402401542" score="0.0"/>
<FragmentEntry fragment="?1D-GalNAc,p/#acleavage_0_2(--6b1D-GlcNAc,p(--4b1D-Gal,p(--4b1D-GalNAc,p)--3a2D-NeuGc,p)--6?1S/#lcleavage)--3b1D-Gal,p--2a1L-Fuc,p/#zcleavage$MONO,Und,-2H,0,redEnd" name="^{0,2}A_{GalNAc}Z" mass="1139.386417127" score="0.0"/>
<FragmentEntry fragment="redEnd--??1D-GalNAc,p(--6b1D-GlcNAc,p(--4b1D-Gal,p(--4b1D-GalNAc,p)--3a2D-NeuGc,p/#zcleavage)--6?1S)--3b1D-Gal,p--2a1L-Fuc,p$MONO,Und,-2H,0,redEnd" name="Z" mass="1161.374137881" score="0.0"/>
<FragmentEntry fragment="redEnd--??1D-GalNAc,p(--6b1D-GlcNAc,p(--4b1D-Gal,p(--4b1D-GalNAc,p/#ycleavage)--3a2D-NeuGc,p/#xcleavage_0_4)--6?1S)--3b1D-Gal,p--2a1L-Fuc,p$MONO,Und,-2H,0,redEnd" name="Y^{0,4}X_{NeuGc}" mass="1163.353402439" score="0.0"/>
<FragmentEntry fragment="?1D-GalNAc,p/#acleavage_2_5(--6b1D-GlcNAc,p(--4b1D-Gal,p(--4b1D-GalNAc,p/#ycleavage)--3a2D-NeuGc,p)--6?1S)--3b1D-Gal,p--2a1L-Fuc,p$MONO,Und,-2H,0,redEnd" name="^{2,5}A_{GalNAc}Y" mass="1164.337418024" score="0.0"/>
<FragmentEntry fragment="b1D-GlcNAc,p/#acleavage_1_4--4b1D-Gal,p(--4b1D-GalNAc,p/#zcleavage)--3a2D-NeuGc,p$MONO,Und,-H,0,redEnd" name="^{1,4}A_{GlcNAc}Z" mass="582.1908330499999" score="0.0"/>
<FragmentEntry fragment="b1D-GlcNAc,p/#bcleavage--4b1D-Gal,p(--4b1D-GalNAc,p/#xcleavage_0_3)--3a2D-NeuGc,p$MONO,Und,-H,0,redEnd" name="B^{0,3}X_{GalNAc}" mass="582.19083305" score="0.0"/>
<FragmentEntry fragment="redEnd--??1D-GalNAc,p(--6b1D-GlcNAc,p(--4b1D-Gal,p/#ycleavage)--6?1S/#lcleavage)--3b1D-Gal,p--2a1L-Fuc,p/#ycleavage$MONO,Und,-H,0,redEnd" name="YY" mass="588.237783242" score="0.0"/>
<FragmentEntry fragment="redEnd--??1D-GalNAc,p(--6b1D-GlcNAc,p(--4b1D-Gal,p(--4b1D-GalNAc,p)--3a2D-NeuGc,p)--6?1S)--3b1D-Gal,p/#ycleavage$MONO,Und,-2H,0,redEnd" name="Y" mass="1178.364301476" score="0.0"/>
<FragmentEntry fragment="redEnd--??1D-GalNAc,p(--6b1D-GlcNAc,p(--4b1D-Gal,p(--4b1D-GalNAc,p)--3a2D-NeuGc,p)--6?1S)--3b1D-Gal,p/#ycleavage$MONO,Und,-2H,0,redEnd" name="Y" mass="1178.364301476" score="0.0"/>
<FragmentEntry fragment="redEnd--??1D-GalNAc,p(--6b1D-GlcNAc,p(--4b1D-Gal,p(--4b1D-GalNAc,p)--3a2D-NeuGc,p/#ycleavage)--6?1S)--3b1D-Gal,p--2a1L-Fuc,p$MONO,Und,-2H,0,redEnd" name="Y" mass="1179.384702567" score="0.0"/>
<FragmentEntry fragment="redEnd--??1D-GalNAc,p(--6b1D-GlcNAc,p(--4b1D-Gal,p(--4b1D-GalNAc,p)--3a2D-NeuGc,p/#ycleavage)--6?1S)--3b1D-Gal,p--2a1L-Fuc,p$MONO,Und,-2H,0,redEnd" name="Y" mass="1179.384702567" score="0.0"/>
<FragmentEntry fragment="redEnd--??1D-GalNAc,p(--6b1D-GlcNAc,p/#xcleavage_2_4--6?1S)--3b1D-Gal,p--2a1L-Fuc,p/#zcleavage$MONO,Und,-H,0,redEnd" name="^{2,4}X_{GlcNAc}Z" mass="590.16290374" score="0.0"/>
<FragmentEntry fragment="redEnd--??1D-GalNAc,p(--6b1D-GlcNAc,p(--4b1D-Gal,p/#zcleavage)--6?1S)--3b1D-Gal,p/#xcleavage_1_3$MONO,Und,-H,0,redEnd" name="Z^{1,3}X_{Gal}" mass="590.16290374" score="0.0"/>
<FragmentEntry fragment="redEnd--??1D-GalNAc,p(--6b1D-GlcNAc,p(--4b1D-Gal,p/#xcleavage_2_4)--6?1S)--3b1D-Gal,p/#zcleavage$MONO,Und,-H,0,redEnd" name="^{2,4}X_{Gal}Z" mass="590.16290374" score="0.0"/>
<FragmentEntry fragment="?1D-GalNAc,p/#acleavage_0_2(--6b1D-GlcNAc,p(--4b1D-Gal,p(--4b1D-GalNAc,p/#ycleavage)--3a2D-NeuGc,p)--6?1S)--3b1D-Gal,p--2a1L-Fuc,p$MONO,Und,-2H,0,redEnd" name="^{0,2}A_{GalNAc}Y" mass="1180.332332646" score="0.0"/>
<FragmentEntry fragment="redEnd--??1D-GalNAc,p(--6b1D-GlcNAc,p/#xcleavage_2_4--6?1S)--3b1D-Gal,p--2a1L-Fuc,p/#zcleavage$MONO,Und,-H,0,redEnd" name="^{2,4}X_{GlcNAc}Z" mass="590.16290374" score="0.0"/>
<FragmentEntry fragment="redEnd--??1D-GalNAc,p(--6b1D-GlcNAc,p(--4b1D-Gal,p/#zcleavage)--6?1S)--3b1D-Gal,p/#xcleavage_1_3$MONO,Und,-H,0,redEnd" name="Z^{1,3}X_{Gal}" mass="590.16290374" score="0.0"/>
<FragmentEntry fragment="redEnd--??1D-GalNAc,p(--6b1D-GlcNAc,p(--4b1D-Gal,p/#xcleavage_2_4)--6?1S)--3b1D-Gal,p/#zcleavage$MONO,Und,-H,0,redEnd" name="^{2,4}X_{Gal}Z" mass="590.16290374" score="0.0"/>
<FragmentEntry fragment="?1D-GalNAc,p/#acleavage_0_2(--6b1D-GlcNAc,p(--4b1D-Gal,p(--4b1D-GalNAc,p/#ycleavage)--3a2D-NeuGc,p)--6?1S)--3b1D-Gal,p--2a1L-Fuc,p$MONO,Und,-2H,0,redEnd" name="^{0,2}A_{GalNAc}Y" mass="1180.332332646" score="0.0"/>
<FragmentEntry fragment="redEnd--??1D-GalNAc,p(--6b1D-GlcNAc,p(--4b1D-Gal,p(--4b1D-GalNAc,p/#zcleavage)--3a2D-NeuGc,p)--6?1S)--3b1D-Gal,p--2a1L-Fuc,p/#xcleavage_0_3$MONO,Und,-2H,0,redEnd" name="Z^{0,3}X_{Fuc}" mass="1191.348317061" score="0.0"/>
<FragmentEntry fragment="redEnd--??1D-GalNAc,p(--6b1D-GlcNAc,p(--4b1D-Gal,p(--4b1D-GalNAc,p/#xcleavage_1_4)--3a2D-NeuGc,p)--6?1S)--3b1D-Gal,p--2a1L-Fuc,p/#zcleavage$MONO,Und,-2H,0,redEnd" name="^{1,4}X_{GalNAc}Z" mass="1191.348317061" score="0.0"/>
<FragmentEntry fragment="redEnd--??1D-GalNAc,p(--6b1D-GlcNAc,p(--4b1D-Gal,p(--4b1D-GalNAc,p)--3a2D-NeuGc,p/#xcleavage_1_4)--6?1S)--3b1D-Gal,p--2a1L-Fuc,p/#zcleavage$MONO,Und,-2H,0,redEnd" name="^{1,4}X_{NeuGc}Z" mass="1191.348317061" score="0.0"/>
<FragmentEntry fragment="redEnd--??1D-GalNAc,p(--6b1D-GlcNAc,p(--4b1D-Gal,p(--4b1D-GalNAc,p/#zcleavage)--3a2D-NeuGc,p)--6?1S)--3b1D-Gal,p--2a1L-Fuc,p/#xcleavage_1_3$MONO,Und,-2H,0,redEnd" name="Z^{1,3}X_{Fuc}" mass="1205.363967125" score="0.0"/>
<FragmentEntry fragment="redEnd--??1D-GalNAc,p(--6b1D-GlcNAc,p(--4b1D-Gal,p(--4b1D-GalNAc,p/#zcleavage)--3a2D-NeuGc,p)--6?1S)--3b1D-Gal,p--2a1L-Fuc,p/#xcleavage_2_4$MONO,Und,-2H,0,redEnd" name="Z^{2,4}X_{Fuc}" mass="1205.363967125" score="0.0"/>
<FragmentEntry fragment="redEnd--??1D-GalNAc,p(--6b1D-GlcNAc,p(--4b1D-Gal,p(--4b1D-GalNAc,p)--3a2D-NeuGc,p/#xcleavage_2_4)--6?1S)--3b1D-Gal,p--2a1L-Fuc,p/#zcleavage$MONO,Und,-2H,0,redEnd" name="^{2,4}X_{NeuGc}Z" mass="1205.363967125" score="0.0"/>
<FragmentEntry fragment="redEnd--??1D-GalNAc,p(--6b1D-GlcNAc,p(--4b1D-Gal,p(--4b1D-GalNAc,p)--3a2D-NeuGc,p)--6?1S)--3b1D-Gal,p/#xcleavage_1_5$MONO,Und,-2H,0,redEnd" name="^{1,5}X_{Gal}" mass="1206.3592160980002" score="0.0"/>
<FragmentEntry fragment="redEnd--??1D-GalNAc,p(--6b1D-GlcNAc,p/#xcleavage_1_4--6?1S/#lcleavage)--3b1D-Gal,p--2a1L-Fuc,p$MONO,Und,-H,0,redEnd" name="^{1,4}X_{GlcNAc}" mass="603.237448891" score="0.0"/>
<FragmentEntry fragment="redEnd--??1D-GalNAc,p(--6b1D-GlcNAc,p(--4b1D-Gal,p(--4b1D-GalNAc,p/#zcleavage)--3a2D-NeuGc,p)--6?1S)--3b1D-Gal,p--2a1L-Fuc,p/#xcleavage_3_5$MONO,Und,-2H,0,redEnd" name="Z^{3,5}X_{Fuc}" mass="1207.3432316829999" score="0.0"/>
<FragmentEntry fragment="redEnd--??1D-GalNAc,p(--6b1D-GlcNAc,p(--4b1D-Gal,p(--4b1D-GalNAc,p/#ycleavage)--3a2D-NeuGc,p)--6?1S)--3b1D-Gal,p--2a1L-Fuc,p/#xcleavage_1_3$MONO,Und,-2H,0,redEnd" name="Y^{1,3}X_{Fuc}" mass="1223.374531811" score="0.0"/>
<FragmentEntry fragment="redEnd--??1D-GalNAc,p(--6b1D-GlcNAc,p(--4b1D-Gal,p(--4b1D-GalNAc,p/#ycleavage)--3a2D-NeuGc,p)--6?1S)--3b1D-Gal,p--2a1L-Fuc,p/#xcleavage_2_4$MONO,Und,-2H,0,redEnd" name="Y^{2,4}X_{Fuc}" mass="1223.374531811" score="0.0"/>
<FragmentEntry fragment="redEnd--??1D-GalNAc,p(--6b1D-GlcNAc,p(--4b1D-Gal,p(--4b1D-GalNAc,p)--3a2D-NeuGc,p/#xcleavage_2_4)--6?1S)--3b1D-Gal,p--2a1L-Fuc,p/#ycleavage$MONO,Und,-2H,0,redEnd" name="^{2,4}X_{NeuGc}Y" mass="1223.374531811" score="0.0"/>
<FragmentEntry fragment="?1D-GalNAc,p/#acleavage_2_5(--6b1D-GlcNAc,p(--4b1D-Gal,p/#ycleavage)--6?1S/#lcleavage)--3b1D-Gal,p--2a1L-Fuc,p$MONO,Und,-H,0,redEnd" name="^{2,5}A_{GalNAc}Y" mass="615.237448891" score="0.0"/>
<FragmentEntry fragment="redEnd--??1D-GalNAc,p(--6b1D-GlcNAc,p(--4b1D-Gal,p(--4b1D-GalNAc,p/#ycleavage)--3a2D-NeuGc,p/#xcleavage_1_3)--6?1S)--3b1D-Gal,p--2a1L-Fuc,p$MONO,Und,-2H,0,redEnd" name="Y^{1,3}X_{NeuGc}" mass="1239.3694464330001" score="0.0"/>
<FragmentEntry fragment="redEnd--??1D-GalNAc,p(--6b1D-GlcNAc,p(--4b1D-Gal,p(--4b1D-GalNAc,p/#ycleavage)--3a2D-NeuGc,p)--6?1S)--3b1D-Gal,p--2a1L-Fuc,p/#xcleavage_0_4$MONO,Und,-2H,0,redEnd" name="Y^{0,4}X_{Fuc}" mass="1239.3694464330001" score="0.0"/>
<FragmentEntry fragment="redEnd--??1D-GalNAc,p(--6b1D-GlcNAc,p(--4b1D-Gal,p(--4b1D-GalNAc,p/#xcleavage_1_3)--3a2D-NeuGc,p)--6?1S)--3b1D-Gal,p--2a1L-Fuc,p/#ycleavage$MONO,Und,-2H,0,redEnd" name="^{1,3}X_{GalNAc}Y" mass="1239.3694464330001" score="0.0"/>
<FragmentEntry fragment="b1D-GlcNAc,p/#acleavage_1_5(--4b1D-Gal,p(--4b1D-GalNAc,p)--3a2D-NeuGc,p/#ycleavage)--6?1S$MONO,Und,-H,0,redEnd" name="^{1,5}A_{GlcNAc}Y" mass="620.173468426" score="0.0"/>
<FragmentEntry fragment="redEnd--??1D-GalNAc,p(--6b1D-GlcNAc,p(--4b1D-Gal,p(--4b1D-GalNAc,p/#xcleavage_3_5)--3a2D-NeuGc,p)--6?1S)--3b1D-Gal,p--2a1L-Fuc,p/#zcleavage$MONO,Und,-2H,0,redEnd" name="^{3,5}X_{GalNAc}Z" mass="1248.369780784" score="0.0"/>
<FragmentEntry fragment="?1D-GalNAc,p/#acleavage_3_5--6b1D-GlcNAc,p(--4b1D-Gal,p(--4b1D-GalNAc,p)--3a2D-NeuGc,p/#zcleavage)--6?1S/#lcleavage$MONO,Und,-H,0,redEnd" name="^{3,5}A_{GalNAc}Z" mass="624.237783242" score="0.0"/>
<FragmentEntry fragment="redEnd--??1D-GalNAc,p(--6b1D-GlcNAc,p(--4b1D-Gal,p(--4b1D-GalNAc,p)--3a2D-NeuGc,p/#xcleavage_0_2)--6?1S)--3b1D-Gal,p--2a1L-Fuc,p$MONO,Und,-2H,0,redEnd" name="^{0,2}X_{NeuGc}" mass="1249.390181875" score="0.0"/>
<FragmentEntry fragment="redEnd--??1D-GalNAc,p(--6b1D-GlcNAc,p(--4b1D-Gal,p(--4b1D-GalNAc,p)--3a2D-NeuGc,p/#xcleavage_0_2)--6?1S)--3b1D-Gal,p--2a1L-Fuc,p$MONO,Und,-2H,0,redEnd" name="^{0,2}X_{NeuGc}" mass="1249.390181875" score="0.0"/>
<FragmentEntry fragment="redEnd--??1D-GalNAc,p(--6b1D-GlcNAc,p(--4b1D-Gal,p(--4b1D-GalNAc,p/#xcleavage_0_3)--3a2D-NeuGc,p)--6?1S)--3b1D-Gal,p--2a1L-Fuc,p/#ycleavage$MONO,Und,-2H,0,redEnd" name="^{0,3}X_{GalNAc}Y" mass="1250.385430848" score="0.0"/>
<FragmentEntry fragment="redEnd--??1D-GalNAc,p(--6b1D-GlcNAc,p(--4b1D-Gal,p(--4b1D-GalNAc,p)--3a2D-NeuGc,p)--6?1S)--3b1D-Gal,p/#xcleavage_1_4$MONO,Und,-2H,0,redEnd" name="^{1,4}X_{Gal}" mass="1250.3854308480002" score="0.0"/>
<FragmentEntry fragment="redEnd--??1D-GalNAc,p(--6b1D-GlcNAc,p(--4b1D-Gal,p(--4b1D-GalNAc,p/#xcleavage_0_4)--3a2D-NeuGc,p)--6?1S)--3b1D-Gal,p--2a1L-Fuc,p/#zcleavage$MONO,Und,-2H,0,redEnd" name="^{0,4}X_{GalNAc}Z" mass="1262.3854308480002" score="0.0"/>
<FragmentEntry fragment="redEnd--??1D-GalNAc,p(--6b1D-GlcNAc,p(--4b1D-Gal,p(--4b1D-GalNAc,p/#xcleavage_2_4)--3a2D-NeuGc,p)--6?1S)--3b1D-Gal,p--2a1L-Fuc,p/#zcleavage$MONO,Und,-2H,0,redEnd" name="^{2,4}X_{GalNAc}Z" mass="1262.3854308480002" score="0.0"/>
<FragmentEntry fragment="?1D-GalNAc,p/#acleavage_0_2(--6b1D-GlcNAc,p(--4b1D-Gal,p/#ycleavage)--6?1S/#lcleavage)--3b1D-Gal,p--2a1L-Fuc,p$MONO,Und,-H,0,redEnd" name="^{0,2}A_{GalNAc}Y" mass="631.232363513" score="0.0"/>
<FragmentEntry fragment="redEnd--??1D-GalNAc,p(--6b1D-GlcNAc,p(--4b1D-Gal,p/#zcleavage)--6?1S)--3b1D-Gal,p--2a1L-Fuc,p/#zcleavage$MONO,Und,-H,0,redEnd" name="ZZ" mass="632.173468426" score="0.0"/>
<FragmentEntry fragment="redEnd--??1D-GalNAc,p(--6b1D-GlcNAc,p(--4b1D-Gal,p(--4b1D-GalNAc,p/#zcleavage)--3a2D-NeuGc,p)--6?1S)--3b1D-Gal,p--2a1L-Fuc,p$MONO,Und,-2H,0,redEnd" name="Z" mass="1265.385096497" score="0.0"/>
<FragmentEntry fragment="b1D-GlcNAc,p/#acleavage_2_5(--4b1D-Gal,p(--4b1D-GalNAc,p/#zcleavage)--3a2D-NeuGc,p)--6?1S$MONO,Und,-H,0,redEnd" name="^{2,5}A_{GlcNAc}Z" mass="635.136748569" score="0.0"/>
<FragmentEntry fragment="b1D-GlcNAc,p/#acleavage_2_5(--4b1D-Gal,p(--4b1D-GalNAc,p/#zcleavage)--3a2D-NeuGc,p)--6?1S$MONO,Und,-H,0,redEnd" name="^{2,5}A_{GlcNAc}Z" mass="635.136748569" score="0.0"/>
<FragmentEntry fragment="?1D-GalNAc,p/#acleavage_1_5(--6b1D-GlcNAc,p(--4b1D-Gal,p(--4b1D-GalNAc,p)--3a2D-NeuGc,p)--6?1S)--3b1D-Gal,p--2a1L-Fuc,p/#zcleavage$MONO,Und,-2H,0,redEnd" name="^{1,5}A_{GalNAc}Z" mass="1274.385430848" score="0.0"/>
<FragmentEntry fragment="redEnd--??1D-GalNAc,p(--6b1D-GlcNAc,p(--4b1D-Gal,p(--4b1D-GalNAc,p/#xcleavage_1_4)--3a2D-NeuGc,p)--6?1S/#lcleavage)--3b1D-Gal,p--2a1L-Fuc,p$MONO,Und,-2H,0,redEnd" name="^{1,4}X_{GalNAc}" mass="1275.459975999" score="0.0"/>
<FragmentEntry fragment="redEnd--??1D-GalNAc,p(--6b1D-GlcNAc,p(--4b1D-Gal,p(--4b1D-GalNAc,p)--3a2D-NeuGc,p/#xcleavage_1_4)--6?1S/#lcleavage)--3b1D-Gal,p--2a1L-Fuc,p$MONO,Und,-2H,0,redEnd" name="^{1,4}X_{NeuGc}" mass="1275.459975999" score="0.0"/>
<FragmentEntry fragment="b1D-GlcNAc,p/#acleavage_0_3(--4b1D-Gal,p(--4b1D-GalNAc,p/#ycleavage)--3a2D-NeuGc,p)--6?1S$MONO,Und,-H,0,redEnd" name="^{0,3}A_{GlcNAc}Y" mass="639.131663191" score="0.0"/>
<FragmentEntry fragment="redEnd--??1D-GalNAc,p(--6b1D-GlcNAc,p(--4b1D-Gal,p(--4b1D-GalNAc,p)--3a2D-NeuGc,p/#xcleavage_1_3)--6?1S)--3b1D-Gal,p--2a1L-Fuc,p/#zcleavage$MONO,Und,-2H,0,redEnd" name="^{1,3}X_{NeuGc}Z" mass="1278.38034547" score="0.0"/>
<FragmentEntry fragment="redEnd--??1D-GalNAc,p(--6b1D-GlcNAc,p(--4b1D-Gal,p(--4b1D-GalNAc,p)--3a2D-NeuGc,p/#xcleavage_0_3)--6?1S)--3b1D-Gal,p--2a1L-Fuc,p$MONO,Und,-2H,0,redEnd" name="^{0,3}X_{NeuGc}" mass="1279.400746561" score="0.0"/>
<FragmentEntry fragment="?1D-GalNAc,p/#bcleavage--6b1D-GlcNAc,p(--4b1D-Gal,p(--4b1D-GalNAc,p)--3a2D-NeuGc,p/#xcleavage_1_5)--6?1S/#lcleavage$MONO,Und,-H,0,redEnd" name="B^{1,5}X_{NeuGc}" mass="640.196312358" score="0.0"/>
<FragmentEntry fragment="redEnd--??1D-GalNAc,p(--6b1D-GlcNAc,p(--4b1D-Gal,p(--4b1D-GalNAc,p/#xcleavage_0_4)--3a2D-NeuGc,p)--6?1S)--3b1D-Gal,p--2a1L-Fuc,p/#ycleavage$MONO,Und,-2H,0,redEnd" name="^{0,4}X_{GalNAc}Y" mass="1280.3959955340001" score="0.0"/>
<FragmentEntry fragment="redEnd--??1D-GalNAc,p(--6b1D-GlcNAc,p(--4b1D-Gal,p(--4b1D-GalNAc,p/#xcleavage_2_4)--3a2D-NeuGc,p)--6?1S)--3b1D-Gal,p--2a1L-Fuc,p/#ycleavage$MONO,Und,-2H,0,redEnd" name="^{2,4}X_{GalNAc}Y" mass="1280.3959955340001" score="0.0"/>
<FragmentEntry fragment="redEnd--??1D-GalNAc,p(--6b1D-GlcNAc,p(--4b1D-Gal,p(--4b1D-GalNAc,p)--3a2D-NeuGc,p)--6?1S)--3b1D-Gal,p/#xcleavage_1_3$MONO,Und,-2H,0,redEnd" name="^{1,3}X_{Gal}" mass="1280.3959955340001" score="0.0"/>
<FragmentEntry fragment="?1D-GalNAc,p/#acleavage_0_3--6b1D-GlcNAc,p(--4b1D-Gal,p(--4b1D-GalNAc,p)--3a2D-NeuGc,p/#zcleavage)--6?1S/#lcleavage$MONO,Und,-H,0,redEnd" name="^{0,3}A_{GalNAc}Z" mass="640.232697864" score="0.0"/>
<FragmentEntry fragment="redEnd--??1D-GalNAc,p(--6b1D-GlcNAc,p(--4b1D-Gal,p(--4b1D-GalNAc,p/#ycleavage)--3a2D-NeuGc,p)--6?1S)--3b1D-Gal,p--2a1L-Fuc,p$MONO,Und,-2H,0,redEnd" name="Y" mass="1283.3956611830001" score="0.0"/>
<FragmentEntry fragment="redEnd--??1D-GalNAc,p(--6b1D-GlcNAc,p(--4b1D-Gal,p(--4b1D-GalNAc,p/#ycleavage)--3a2D-NeuGc,p)--6?1S)--3b1D-Gal,p--2a1L-Fuc,p$MONO,Und,-2H,0,redEnd" name="Y" mass="1283.3956611830001" score="0.0"/>
<FragmentEntry fragment="?1D-GalNAc,p/#acleavage_3_5--6b1D-GlcNAc,p(--4b1D-Gal,p(--4b1D-GalNAc,p)--3a2D-NeuGc,p/#ycleavage)--6?1S/#lcleavage$MONO,Und,-H,0,redEnd" name="^{3,5}A_{GalNAc}Y" mass="642.2483479279999" score="0.0"/>
<FragmentEntry fragment="redEnd--??1D-GalNAc,p(--6b1D-GlcNAc,p(--4b1D-Gal,p/#zcleavage)--6?1S/#lcleavage)--3b1D-Gal,p--2a1L-Fuc,p/#xcleavage_0_3$MONO,Und,-H,0,redEnd" name="Z^{0,3}X_{Fuc}" mass="642.2483479279999" score="0.0"/>
<FragmentEntry fragment="redEnd--??1D-GalNAc,p(--6b1D-GlcNAc,p(--4b1D-Gal,p/#xcleavage_1_4)--6?1S/#lcleavage)--3b1D-Gal,p--2a1L-Fuc,p/#zcleavage$MONO,Und,-H,0,redEnd" name="^{1,4}X_{Gal}Z" mass="642.2483479279999" score="0.0"/>
<FragmentEntry fragment="redEnd--??1D-GalNAc,p(--6b1D-GlcNAc,p(--4b1D-Gal,p(--4b1D-GalNAc,p/#xcleavage_0_2)--3a2D-NeuGc,p)--6?1S/#lcleavage)--3b1D-Gal,p--2a1L-Fuc,p$MONO,Und,-2H,0,redEnd" name="^{0,2}X_{GalNAc}" mass="1286.4759604140002" score="0.0"/>
<FragmentEntry fragment="redEnd--??1D-GalNAc,p(--6b1D-GlcNAc,p(--4b1D-Gal,p(--4b1D-GalNAc,p)--3a2D-NeuGc,p/#xcleavage_0_4)--6?1S/#lcleavage)--3b1D-Gal,p--2a1L-Fuc,p$MONO,Und,-2H,0,redEnd" name="^{0,4}X_{NeuGc}" mass="1286.4759604140002" score="0.0"/>
<FragmentEntry fragment="?1D-GalNAc,p/#acleavage_2_5(--6b1D-GlcNAc,p(--4b1D-Gal,p(--4b1D-GalNAc,p)--3a2D-NeuGc,p)--6?1S/#lcleavage)--3b1D-Gal,p--2a1L-Fuc,p$MONO,Und,-2H,0,redEnd" name="^{2,5}A_{GalNAc}" mass="1287.4599759989999" score="0.0"/>
<FragmentEntry fragment="b1D-Gal,p/#acleavage_1_5(--4b1D-GalNAc,p)--3a2D-NeuGc,p$MONO,Und,-H,0,redEnd" name="^{1,5}A_{Gal}" mass="644.227612486" score="0.0"/>
<FragmentEntry fragment="b1D-GlcNAc,p/#acleavage_1_5(--4b1D-Gal,p(--4b1D-GalNAc,p/#ycleavage)--3a2D-NeuGc,p)--6?1S/#lcleavage$MONO,Und,-H,0,redEnd" name="^{1,5}A_{GlcNAc}Y" mass="644.227612486" score="0.0"/>
<FragmentEntry fragment="redEnd--??1D-GalNAc,p(--6b1D-GlcNAc,p(--4b1D-Gal,p(--4b1D-GalNAc,p)--3a2D-NeuGc,p)--6?1S/#lcleavage)--3b1D-Gal,p--2a1L-Fuc,p/#xcleavage_1_5$MONO,Und,-2H,0,redEnd" name="^{1,5}X_{Fuc}" mass="1288.455224972" score="0.0"/>
<FragmentEntry fragment="redEnd--??1D-GalNAc,p(--6b1D-GlcNAc,p/#xcleavage_0_3)--3b1D-Gal,p--2a1L-Fuc,p$MONO,Und,-H,0,redEnd" name="^{0,3}X_{GlcNAc}" mass="644.263997992" score="0.0"/>
<FragmentEntry fragment="redEnd--??1D-GalNAc,p(--6b1D-GlcNAc,p(--4b1D-Gal,p/#ycleavage)--6?1S/#lcleavage)--3b1D-Gal,p--2a1L-Fuc,p/#xcleavage_1_4$MONO,Und,-H,0,redEnd" name="Y^{1,4}X_{Fuc}" mass="644.263997992" score="0.0"/>
<FragmentEntry fragment="?1D-GalNAc,p/#bcleavage--6b1D-GlcNAc,p(--4b1D-Gal,p(--4b1D-GalNAc,p)--3a2D-NeuGc,p/#ycleavage)--6?1S$MONO,Und,-H,0,redEnd" name="BY" mass="648.168383048" score="0.0"/>
<FragmentEntry fragment="?1D-GalNAc,p/#ccleavage--6b1D-GlcNAc,p(--4b1D-Gal,p(--4b1D-GalNAc,p)--3a2D-NeuGc,p/#zcleavage)--6?1S$MONO,Und,-H,0,redEnd" name="CZ" mass="648.168383048" score="0.0"/>
<FragmentEntry fragment="b1D-GlcNAc,p/#acleavage_0_2(--4b1D-Gal,p(--4b1D-GalNAc,p/#zcleavage)--3a2D-NeuGc,p)--6?1S$MONO,Und,-H,0,redEnd" name="^{0,2}A_{GlcNAc}Z" mass="651.131663191" score="0.0"/>
<FragmentEntry fragment="redEnd--??1D-GalNAc,p(--6b1D-GlcNAc,p(--4b1D-Gal,p(--4b1D-GalNAc,p)--3a2D-NeuGc,p)--6?1S/#lcleavage)--3b1D-Gal,p--2a1L-Fuc,p/#xcleavage_0_2$MONO,Und,-2H,0,redEnd" name="^{0,2}X_{Fuc}" mass="1302.4708750359998" score="0.0"/>
<FragmentEntry fragment="redEnd--??1D-GalNAc,p(--6b1D-GlcNAc,p(--4b1D-Gal,p(--4b1D-GalNAc,p/#xcleavage_2_5)--3a2D-NeuGc,p)--6?1S/#lcleavage)--3b1D-Gal,p--2a1L-Fuc,p$MONO,Und,-2H,0,redEnd" name="^{2,5}X_{GalNAc}" mass="1302.470875036" score="0.0"/>
<FragmentEntry fragment="?1D-GalNAc,p/#acleavage_0_2(--6b1D-GlcNAc,p(--4b1D-Gal,p(--4b1D-GalNAc,p)--3a2D-NeuGc,p)--6?1S/#lcleavage)--3b1D-Gal,p--2a1L-Fuc,p$MONO,Und,-2H,0,redEnd" name="^{0,2}A_{GalNAc}" mass="1303.454890621" score="0.0"/>
<FragmentEntry fragment="?1D-GalNAc,p/#bcleavage--6b1D-GlcNAc,p(--4b1D-Gal,p(--4b1D-GalNAc,p/#zcleavage)--3a2D-NeuGc,p)--6?1S/#lcleavage$MONO,Und,-H,0,redEnd" name="BZ" mass="654.2119624219999" score="0.0"/>
<FragmentEntry fragment="?1D-GalNAc,p/#ccleavage--6b1D-GlcNAc,p(--4b1D-Gal,p(--4b1D-GalNAc,p)--3a2D-NeuGc,p/#xcleavage_1_5)--6?1S/#lcleavage$MONO,Und,-H,0,redEnd" name="C^{1,5}X_{NeuGc}" mass="658.206877044" score="0.0"/>
<FragmentEntry fragment="?1D-GalNAc,p/#acleavage_0_3--6b1D-GlcNAc,p(--4b1D-Gal,p(--4b1D-GalNAc,p)--3a2D-NeuGc,p/#ycleavage)--6?1S/#lcleavage$MONO,Und,-H,0,redEnd" name="^{0,3}A_{GalNAc}Y" mass="658.2432625499999" score="0.0"/>
<FragmentEntry fragment="redEnd--??1D-GalNAc,p(--6b1D-GlcNAc,p(--4b1D-Gal,p(--4b1D-GalNAc,p)--3a2D-NeuGc,p)--6?1S/#lcleavage)--3b1D-Gal,p--2a1L-Fuc,p/#xcleavage_1_4$MONO,Und,-2H,0,redEnd" name="^{1,4}X_{Fuc}" mass="1316.4865250999999" score="0.0"/>
<FragmentEntry fragment="redEnd--??1D-GalNAc,p(--6b1D-GlcNAc,p(--4b1D-Gal,p(--4b1D-GalNAc,p/#xcleavage_0_3)--3a2D-NeuGc,p)--6?1S/#lcleavage)--3b1D-Gal,p--2a1L-Fuc,p$MONO,Und,-2H,0,redEnd" name="^{0,3}X_{GalNAc}" mass="1316.4865251" score="0.0"/>
<FragmentEntry fragment="redEnd--??1D-GalNAc,p(--6b1D-GlcNAc,p(--4b1D-Gal,p/#zcleavage)--6?1S/#lcleavage)--3b1D-Gal,p--2a1L-Fuc,p/#xcleavage_3_5$MONO,Und,-H,0,redEnd" name="Z^{3,5}X_{Fuc}" mass="658.24326255" score="0.0"/>
<FragmentEntry fragment="redEnd--??1D-GalNAc,p(--6b1D-GlcNAc,p(--4b1D-Gal,p(--4b1D-GalNAc,p)--3a2D-NeuGc,p)--6?1S)--3b1D-Gal,p--2a1L-Fuc,p/#zcleavage$MONO,Und,-2H,0,redEnd" name="Z" mass="1322.40656022" score="0.0"/>
<FragmentEntry fragment="redEnd--??1D-GalNAc,p(--6b1D-GlcNAc,p(--4b1D-Gal,p/#ycleavage)--6?1S)--3b1D-Gal,p--2a1L-Fuc,p/#ycleavage$MONO,Und,-H,0,redEnd" name="YY" mass="668.1945977979999" score="0.0"/>
<FragmentEntry fragment="b1D-GlcNAc,p/#acleavage_0_2(--4b1D-Gal,p(--4b1D-GalNAc,p/#ycleavage)--3a2D-NeuGc,p)--6?1S$MONO,Und,-H,0,redEnd" name="^{0,2}A_{GlcNAc}Y" mass="669.142227877" score="0.0"/>
<FragmentEntry fragment="redEnd--??1D-GalNAc,p(--6b1D-GlcNAc,p(--4b1D-Gal,p(--4b1D-GalNAc,p)--3a2D-NeuGc,p)--6?1S)--3b1D-Gal,p--2a1L-Fuc,p/#ycleavage$MONO,Und,-2H,0,redEnd" name="Y" mass="1340.417124906" score="0.0"/>
<FragmentEntry fragment="redEnd--??1D-GalNAc,p(--6b1D-GlcNAc,p(--4b1D-Gal,p(--4b1D-GalNAc,p)--3a2D-NeuGc,p)--6?1S)--3b1D-Gal,p--2a1L-Fuc,p/#ycleavage$MONO,Und,-2H,0,redEnd" name="Y" mass="1340.417124906" score="0.0"/>
<FragmentEntry fragment="?1D-GalNAc,p/#ccleavage--6b1D-GlcNAc,p(--4b1D-Gal,p(--4b1D-GalNAc,p/#zcleavage)--3a2D-NeuGc,p)--6?1S/#lcleavage$MONO,Und,-H,0,redEnd" name="CZ" mass="672.2225271079999" score="0.0"/>
<FragmentEntry fragment="?1D-GalNAc,p/#bcleavage--6b1D-GlcNAc,p(--4b1D-Gal,p(--4b1D-GalNAc,p/#ycleavage)--3a2D-NeuGc,p)--6?1S/#lcleavage$MONO,Und,-H,0,redEnd" name="BY" mass="672.222527108" score="0.0"/>
<FragmentEntry fragment="b1D-GlcNAc,p/#bcleavage--4b1D-Gal,p(--4b1D-GalNAc,p)--3a2D-NeuGc,p$MONO,Und,-H,0,redEnd" name="B" mass="672.222527108" score="0.0"/>
<FragmentEntry fragment="redEnd--??1D-GalNAc,p(--6b1D-GlcNAc,p(--4b1D-Gal,p/#ycleavage)--6?1S/#lcleavage)--3b1D-Gal,p--2a1L-Fuc,p/#xcleavage_3_5$MONO,Und,-H,0,redEnd" name="Y^{3,5}X_{Fuc}" mass="676.253827236" score="0.0"/>
<FragmentEntry fragment="redEnd--??1D-GalNAc,p(--6b1D-GlcNAc,p(--4b1D-Gal,p/#ycleavage)--6?1S/#lcleavage)--3b1D-Gal,p--2a1L-Fuc,p/#xcleavage_3_5$MONO,Und,-H,0,redEnd" name="Y^{3,5}X_{Fuc}" mass="676.253827236" score="0.0"/>
<FragmentEntry fragment="?1D-GalNAc,p/#acleavage_2_5(--6b1D-GlcNAc,p(--4b1D-Gal,p/#zcleavage)--6?1S)--3b1D-Gal,p--2a1L-Fuc,p$MONO,Und,-H,0,redEnd" name="^{2,5}A_{GalNAc}Z" mass="677.183698761" score="0.0"/>
<FragmentEntry fragment="redEnd--??1D-GalNAc,p(--6b1D-GlcNAc,p(--4b1D-Gal,p(--4b1D-GalNAc,p)--3a2D-NeuGc,p)--6?1S/#lcleavage)--3b1D-Gal,p--2a1L-Fuc,p/#xcleavage_0_4$MONO,Und,-2H,0,redEnd" name="^{0,4}X_{Fuc}" mass="1362.492004408" score="0.0"/>
<FragmentEntry fragment="redEnd--??1D-GalNAc,p(--6b1D-GlcNAc,p(--4b1D-Gal,p(--4b1D-GalNAc,p)--3a2D-NeuGc,p/#xcleavage_1_3)--6?1S/#lcleavage)--3b1D-Gal,p--2a1L-Fuc,p$MONO,Und,-2H,0,redEnd" name="^{1,3}X_{NeuGc}" mass="1362.4920044080002" score="0.0"/>
<FragmentEntry fragment="redEnd--??1D-GalNAc,p(--6b1D-GlcNAc,p/#xcleavage_1_4--6?1S)--3b1D-Gal,p--2a1L-Fuc,p$MONO,Und,-H,0,redEnd" name="^{1,4}X_{GlcNAc}" mass="683.1942634469999" score="0.0"/>
<FragmentEntry fragment="redEnd--??1D-GalNAc,p(--6b1D-GlcNAc,p(--4b1D-Gal,p(--4b1D-GalNAc,p/#xcleavage_0_2)--3a2D-NeuGc,p)--6?1S)--3b1D-Gal,p--2a1L-Fuc,p$MONO,Und,-2H,0,redEnd" name="^{0,2}X_{GalNAc}" mass="1366.4327749700003" score="0.0"/>
<FragmentEntry fragment="redEnd--??1D-GalNAc,p(--6b1D-GlcNAc,p(--4b1D-Gal,p(--4b1D-GalNAc,p)--3a2D-NeuGc,p/#xcleavage_0_4)--6?1S)--3b1D-Gal,p--2a1L-Fuc,p$MONO,Und,-2H,0,redEnd" name="^{0,4}X_{NeuGc}" mass="1366.4327749700003" score="0.0"/>
<FragmentEntry fragment="redEnd--??1D-GalNAc,p(--6b1D-GlcNAc,p/#xcleavage_1_4--6?1S)--3b1D-Gal,p--2a1L-Fuc,p$MONO,Und,-H,0,redEnd" name="^{1,4}X_{GlcNAc}" mass="683.1942634469999" score="0.0"/>
<FragmentEntry fragment="redEnd--??1D-GalNAc,p(--6b1D-GlcNAc,p(--4b1D-Gal,p(--4b1D-GalNAc,p/#xcleavage_0_2)--3a2D-NeuGc,p)--6?1S)--3b1D-Gal,p--2a1L-Fuc,p$MONO,Und,-2H,0,redEnd" name="^{0,2}X_{GalNAc}" mass="1366.4327749700003" score="0.0"/>
<FragmentEntry fragment="redEnd--??1D-GalNAc,p(--6b1D-GlcNAc,p(--4b1D-Gal,p(--4b1D-GalNAc,p)--3a2D-NeuGc,p/#xcleavage_0_4)--6?1S)--3b1D-Gal,p--2a1L-Fuc,p$MONO,Und,-2H,0,redEnd" name="^{0,4}X_{NeuGc}" mass="1366.4327749700003" score="0.0"/>
<FragmentEntry fragment="?1D-GalNAc,p/#acleavage_2_5(--6b1D-GlcNAc,p(--4b1D-Gal,p(--4b1D-GalNAc,p)--3a2D-NeuGc,p)--6?1S)--3b1D-Gal,p--2a1L-Fuc,p$MONO,Und,-2H,0,redEnd" name="^{2,5}A_{GalNAc}" mass="1367.416790555" score="0.0"/>
<FragmentEntry fragment="redEnd--??1D-GalNAc,p(--6b1D-GlcNAc,p(--4b1D-Gal,p(--4b1D-GalNAc,p/#xcleavage_2_5)--3a2D-NeuGc,p)--6?1S)--3b1D-Gal,p--2a1L-Fuc,p$MONO,Und,-2H,0,redEnd" name="^{2,5}X_{GalNAc}" mass="1382.427689592" score="0.0"/>
<FragmentEntry fragment="redEnd--??1D-GalNAc,p(--6b1D-GlcNAc,p(--4b1D-Gal,p(--4b1D-GalNAc,p)--3a2D-NeuGc,p)--6?1S)--3b1D-Gal,p--2a1L-Fuc,p/#xcleavage_0_2$MONO,Und,-2H,0,redEnd" name="^{0,2}X_{Fuc}" mass="1382.427689592" score="0.0"/>
<FragmentEntry fragment="?1D-GalNAc,p/#acleavage_0_2(--6b1D-GlcNAc,p(--4b1D-Gal,p(--4b1D-GalNAc,p)--3a2D-NeuGc,p)--6?1S)--3b1D-Gal,p--2a1L-Fuc,p$MONO,Und,-2H,0,redEnd" name="^{0,2}A_{GalNAc}" mass="1383.4117051770002" score="0.0"/>
<FragmentEntry fragment="redEnd--??1D-GalNAc,p(--6b1D-GlcNAc,p(--4b1D-Gal,p/#zcleavage)--6?1S)--3b1D-Gal,p--2a1L-Fuc,p/#xcleavage_0_2$MONO,Und,-H,0,redEnd" name="Z^{0,2}X_{Fuc}" mass="692.1945977979999" score="0.0"/>
<FragmentEntry fragment="redEnd--??1D-GalNAc,p(--6b1D-GlcNAc,p(--4b1D-Gal,p/#xcleavage_0_2)--6?1S)--3b1D-Gal,p--2a1L-Fuc,p/#zcleavage$MONO,Und,-H,0,redEnd" name="^{0,2}X_{Gal}Z" mass="692.1945977980001" score="0.0"/>
<FragmentEntry fragment="redEnd--??1D-GalNAc,p(--6b1D-GlcNAc,p(--4b1D-Gal,p(--4b1D-GalNAc,p/#xcleavage_1_3)--3a2D-NeuGc,p)--6?1S)--3b1D-Gal,p--2a1L-Fuc,p$MONO,Und,-2H,0,redEnd" name="^{1,3}X_{GalNAc}" mass="1385.4273552410002" score="0.0"/>
<FragmentEntry fragment="?1D-GalNAc,p/#acleavage_2_5(--6b1D-GlcNAc,p(--4b1D-Gal,p/#ycleavage)--6?1S)--3b1D-Gal,p--2a1L-Fuc,p$MONO,Und,-H,0,redEnd" name="^{2,5}A_{GalNAc}Y" mass="695.1942634469999" score="0.0"/>
<FragmentEntry fragment="redEnd--??1D-GalNAc,p(--6b1D-GlcNAc,p(--4b1D-Gal,p/#xcleavage_1_5)--6?1S)--3b1D-Gal,p--2a1L-Fuc,p/#ycleavage$MONO,Und,-H,0,redEnd" name="^{1,5}X_{Gal}Y" mass="696.18951242" score="0.0"/>
<FragmentEntry fragment="redEnd--??1D-GalNAc,p(--6b1D-GlcNAc,p(--4b1D-Gal,p/#ycleavage)--6?1S)--3b1D-Gal,p--2a1L-Fuc,p/#xcleavage_1_5$MONO,Und,-H,0,redEnd" name="Y^{1,5}X_{Fuc}" mass="696.18951242" score="0.0"/>
<FragmentEntry fragment="redEnd--??1D-GalNAc,p(--6b1D-GlcNAc,p(--4b1D-Gal,p(--4b1D-GalNAc,p/#xcleavage_0_3)--3a2D-NeuGc,p)--6?1S)--3b1D-Gal,p--2a1L-Fuc,p$MONO,Und,-2H,0,redEnd" name="^{0,3}X_{GalNAc}" mass="1396.443339656" score="0.0"/>
<FragmentEntry fragment="redEnd--??1D-GalNAc,p(--6b1D-GlcNAc,p(--4b1D-Gal,p(--4b1D-GalNAc,p)--3a2D-NeuGc,p)--6?1S)--3b1D-Gal,p--2a1L-Fuc,p/#xcleavage_1_4$MONO,Und,-2H,0,redEnd" name="^{1,4}X_{Fuc}" mass="1396.443339656" score="0.0"/>
<FragmentEntry fragment="redEnd--??1D-GalNAc,p(--6b1D-GlcNAc,p(--4b1D-Gal,p(--4b1D-GalNAc,p)--3a2D-NeuGc,p)--6?1S)--3b1D-Gal,p--2a1L-Fuc,p/#xcleavage_2_5$MONO,Und,-2H,0,redEnd" name="^{2,5}X_{Fuc}" mass="1398.422604214" score="0.0"/>
<FragmentEntry fragment="redEnd--??1D-GalNAc,p(--6b1D-GlcNAc,p(--4b1D-Gal,p(--4b1D-GalNAc,p)--3a2D-NeuGc,p)--6?1S)--3b1D-Gal,p--2a1L-Fuc,p/#xcleavage_2_5$MONO,Und,-2H,0,redEnd" name="^{2,5}X_{Fuc}" mass="1398.422604214" score="0.0"/>
<FragmentEntry fragment="?1D-GalNAc,p/#bcleavage--6b1D-GlcNAc,p(--4b1D-Gal,p(--4b1D-GalNAc,p/#xcleavage_1_5)--3a2D-NeuGc,p)--6?1S/#lcleavage$MONO,Und,-H,0,redEnd" name="B^{1,5}X_{GalNAc}" mass="700.21744173" score="0.0"/>
<FragmentEntry fragment="redEnd--??1D-GalNAc,p(--6b1D-GlcNAc,p(--4b1D-Gal,p(--4b1D-GalNAc,p)--3a2D-NeuGc,p)--6?1S/#lcleavage)--3b1D-Gal,p--2a1L-Fuc,p$MONO,Und,-2H,0,redEnd" name="" mass="1406.518219158" score="0.0"/>
<FragmentEntry fragment="b1D-GlcNAc,p/#acleavage_1_5(--4b1D-Gal,p(--4b1D-GalNAc,p/#zcleavage)--3a2D-NeuGc,p)--6?1S$MONO,Und,-H,0,redEnd" name="^{1,5}A_{GlcNAc}Z" mass="706.173862356" score="0.0"/>
<FragmentEntry fragment="redEnd--??1D-GalNAc,p(--6b1D-GlcNAc,p(--4b1D-Gal,p/#zcleavage)--6?1S)--3b1D-Gal,p--2a1L-Fuc,p/#xcleavage_1_4$MONO,Und,-H,0,redEnd" name="Z^{1,4}X_{Fuc}" mass="706.210247862" score="0.0"/>
<FragmentEntry fragment="redEnd--??1D-GalNAc,p(--6b1D-GlcNAc,p(--4b1D-Gal,p(--4b1D-GalNAc,p/#xcleavage_3_5)--3a2D-NeuGc,p)--6?1S)--3b1D-Gal,p--2a1L-Fuc,p$MONO,Und,-2H,0,redEnd" name="^{3,5}X_{GalNAc}" mass="1412.4382542780002" score="0.0"/>
<FragmentEntry fragment="redEnd--??1D-GalNAc,p(--6b1D-GlcNAc,p(--4b1D-Gal,p(--4b1D-GalNAc,p)--3a2D-NeuGc,p)--6?1S)--3b1D-Gal,p--2a1L-Fuc,p/#xcleavage_0_3$MONO,Und,-2H,0,redEnd" name="^{0,3}X_{Fuc}" mass="1412.4382542780002" score="0.0"/>
<FragmentEntry fragment="?1D-GalNAc,p/#acleavage_0_4--6b1D-GlcNAc,p(--4b1D-Gal,p(--4b1D-GalNAc,p)--3a2D-NeuGc,p/#ycleavage)--6?1S$MONO,Und,-H,0,redEnd" name="^{0,4}A_{GalNAc}Y" mass="708.1895124199999" score="0.0"/>
<FragmentEntry fragment="redEnd--??1D-GalNAc,p(--6b1D-GlcNAc,p(--4b1D-Gal,p/#zcleavage)--6?1S)--3b1D-Gal,p--2a1L-Fuc,p/#xcleavage_2_5$MONO,Und,-H,0,redEnd" name="Z^{2,5}X_{Fuc}" mass="708.18951242" score="0.0"/>
<FragmentEntry fragment="redEnd--??1D-GalNAc,p(--6b1D-GlcNAc,p(--4b1D-Gal,p/#xcleavage_2_5)--6?1S)--3b1D-Gal,p--2a1L-Fuc,p/#zcleavage$MONO,Und,-H,0,redEnd" name="^{2,5}X_{Gal}Z" mass="708.18951242" score="0.0"/>
<FragmentEntry fragment="redEnd--??1D-GalNAc,p(--6b1D-GlcNAc,p(--4b1D-Gal,p/#zcleavage)--6?1S/#lcleavage)--3b1D-Gal,p--2a1L-Fuc,p$MONO,Und,-H,0,redEnd" name="Z" mass="716.2851273639999" score="0.0"/>
<FragmentEntry fragment="?1D-GalNAc,p/#ccleavage--6b1D-GlcNAc,p(--4b1D-Gal,p(--4b1D-GalNAc,p)--3a2D-NeuGc,p/#xcleavage_0_3)--6?1S$MONO,Und,-H,0,redEnd" name="C^{0,3}X_{NeuGc}" mass="766.194991728" score="0.0"/>
<FragmentEntry fragment="?1D-GalNAc,p/#acleavage_1_5(--6b1D-GlcNAc,p(--4b1D-Gal,p/#ycleavage)--6?1S)--3b1D-Gal,p--2a1L-Fuc,p$MONO,Und,-H,0,redEnd" name="^{1,5}A_{GalNAc}Y" mass="766.231377234" score="0.0"/>
<FragmentEntry fragment="redEnd--??1D-GalNAc,p(--6b1D-GlcNAc,p(--4b1D-Gal,p/#zcleavage)--6?1S)--3b1D-Gal,p--2a1L-Fuc,p$MONO,Und,-H,0,redEnd" name="Z" mass="796.24194192" score="0.0"/>
<FragmentEntry fragment="redEnd--??1D-GalNAc,p(--6b1D-GlcNAc,p(--4b1D-Gal,p/#ycleavage)--6?1S)--3b1D-Gal,p--2a1L-Fuc,p$MONO,Und,-H,0,redEnd" name="Y" mass="814.252506606" score="0.0"/>
<FragmentEntry fragment="?1D-GalNAc,p/#bcleavage--6b1D-GlcNAc,p(--4b1D-Gal,p(--4b1D-GalNAc,p/#xcleavage_0_4)--3a2D-NeuGc,p)--6?1S/#lcleavage$MONO,Und,-H,0,redEnd" name="B^{0,4}X_{GalNAc}" mass="815.280770267" score="0.0"/>
<FragmentEntry fragment="?1D-GalNAc,p/#bcleavage--6b1D-GlcNAc,p(--4b1D-Gal,p(--4b1D-GalNAc,p/#xcleavage_2_4)--3a2D-NeuGc,p)--6?1S/#lcleavage$MONO,Und,-H,0,redEnd" name="B^{2,4}X_{GalNAc}" mass="815.280770267" score="0.0"/>
<FragmentEntry fragment="?1D-GalNAc,p/#bcleavage--6b1D-GlcNAc,p(--4b1D-Gal,p(--4b1D-GalNAc,p/#xcleavage_0_4)--3a2D-NeuGc,p)--6?1S/#lcleavage$MONO,Und,-H,0,redEnd" name="B^{0,4}X_{GalNAc}" mass="815.280770267" score="0.0"/>
<FragmentEntry fragment="?1D-GalNAc,p/#bcleavage--6b1D-GlcNAc,p(--4b1D-Gal,p(--4b1D-GalNAc,p/#xcleavage_2_4)--3a2D-NeuGc,p)--6?1S/#lcleavage$MONO,Und,-H,0,redEnd" name="B^{2,4}X_{GalNAc}" mass="815.280770267" score="0.0"/>
<FragmentEntry fragment="?1D-GalNAc,p/#acleavage_0_3--6b1D-GlcNAc,p(--4b1D-Gal,p(--4b1D-GalNAc,p/#ycleavage)--3a2D-NeuGc,p)--6?1S$MONO,Und,-H,0,redEnd" name="^{0,3}A_{GalNAc}Y" mass="842.211035722" score="0.0"/>
<FragmentEntry fragment="?1D-GalNAc,p/#ccleavage--6b1D-GlcNAc,p(--4b1D-Gal,p(--4b1D-GalNAc,p/#xcleavage_1_4)--3a2D-NeuGc,p)--6?1S$MONO,Und,-H,0,redEnd" name="C^{1,4}X_{GalNAc}" mass="842.211035722" score="0.0"/>
<FragmentEntry fragment="?1D-GalNAc,p/#ccleavage--6b1D-GlcNAc,p(--4b1D-Gal,p(--4b1D-GalNAc,p)--3a2D-NeuGc,p/#xcleavage_1_4)--6?1S$MONO,Und,-H,0,redEnd" name="C^{1,4}X_{NeuGc}" mass="842.211035722" score="0.0"/>
<FragmentEntry fragment="b1D-GlcNAc,p/#acleavage_0_3(--4b1D-Gal,p(--4b1D-GalNAc,p)--3a2D-NeuGc,p)--6?1S$MONO,Und,-H,0,redEnd" name="^{0,3}A_{GlcNAc}" mass="842.211035722" score="0.0"/>
<FragmentEntry fragment="redEnd--??1D-GalNAc,p(--6b1D-GlcNAc,p(--4b1D-Gal,p/#xcleavage_1_5)--6?1S)--3b1D-Gal,p--2a1L-Fuc,p$MONO,Und,-H,0,redEnd" name="^{1,5}X_{Gal}" mass="842.2474212280001" score="0.0"/>
<FragmentEntry fragment="?1D-GalNAc,p/#acleavage_0_3--6b1D-GlcNAc,p(--4b1D-Gal,p(--4b1D-GalNAc,p/#ycleavage)--3a2D-NeuGc,p)--6?1S$MONO,Und,-H,0,redEnd" name="^{0,3}A_{GalNAc}Y" mass="842.211035722" score="0.0"/>
<FragmentEntry fragment="?1D-GalNAc,p/#ccleavage--6b1D-GlcNAc,p(--4b1D-Gal,p(--4b1D-GalNAc,p/#xcleavage_1_4)--3a2D-NeuGc,p)--6?1S$MONO,Und,-H,0,redEnd" name="C^{1,4}X_{GalNAc}" mass="842.211035722" score="0.0"/>
<FragmentEntry fragment="?1D-GalNAc,p/#ccleavage--6b1D-GlcNAc,p(--4b1D-Gal,p(--4b1D-GalNAc,p)--3a2D-NeuGc,p/#xcleavage_1_4)--6?1S$MONO,Und,-H,0,redEnd" name="C^{1,4}X_{NeuGc}" mass="842.211035722" score="0.0"/>
<FragmentEntry fragment="b1D-GlcNAc,p/#acleavage_0_3(--4b1D-Gal,p(--4b1D-GalNAc,p)--3a2D-NeuGc,p)--6?1S$MONO,Und,-H,0,redEnd" name="^{0,3}A_{GlcNAc}" mass="842.211035722" score="0.0"/>
<FragmentEntry fragment="redEnd--??1D-GalNAc,p(--6b1D-GlcNAc,p(--4b1D-Gal,p/#xcleavage_1_5)--6?1S)--3b1D-Gal,p--2a1L-Fuc,p$MONO,Und,-H,0,redEnd" name="^{1,5}X_{Gal}" mass="842.2474212280001" score="0.0"/>
<FragmentEntry fragment="redEnd--??1D-GalNAc,p(--6b1D-GlcNAc,p(--4b1D-Gal,p(--4b1D-GalNAc,p)--3a2D-NeuGc,p/#zcleavage)--6?1S)--3b1D-Gal,p/#ycleavage$MONO,Und,-H,0,redEnd" name="ZY" mass="853.2634056429999" score="0.0"/>
<FragmentEntry fragment="redEnd--??1D-GalNAc,p(--6b1D-GlcNAc,p(--4b1D-Gal,p(--4b1D-GalNAc,p)--3a2D-NeuGc,p/#ycleavage)--6?1S)--3b1D-Gal,p/#zcleavage$MONO,Und,-H,0,redEnd" name="YZ" mass="853.2634056429999" score="0.0"/>
<FragmentEntry fragment="redEnd--??1D-GalNAc,p(--6b1D-GlcNAc,p(--4b1D-Gal,p(--4b1D-GalNAc,p)--3a2D-NeuGc,p/#zcleavage)--6?1S)--3b1D-Gal,p/#ycleavage$MONO,Und,-H,0,redEnd" name="ZY" mass="853.2634056429999" score="0.0"/>
<FragmentEntry fragment="redEnd--??1D-GalNAc,p(--6b1D-GlcNAc,p(--4b1D-Gal,p(--4b1D-GalNAc,p)--3a2D-NeuGc,p/#ycleavage)--6?1S)--3b1D-Gal,p/#zcleavage$MONO,Und,-H,0,redEnd" name="YZ" mass="853.2634056429999" score="0.0"/>
<FragmentEntry fragment="?1D-GalNAc,p/#bcleavage--6b1D-GlcNAc,p(--4b1D-Gal,p(--4b1D-GalNAc,p/#xcleavage_1_3)--3a2D-NeuGc,p)--6?1S$MONO,Und,-H,0,redEnd" name="B^{1,3}X_{GalNAc}" mass="854.211035722" score="0.0"/>
<FragmentEntry fragment="b1D-GlcNAc,p/#acleavage_2_5(--4b1D-Gal,p(--4b1D-GalNAc,p)--3a2D-NeuGc,p)--6?1S$MONO,Und,-H,0,redEnd" name="^{2,5}A_{GlcNAc}" mass="856.226685786" score="0.0"/>
<FragmentEntry fragment="?1D-GalNAc,p/#ccleavage--6b1D-GlcNAc,p(--4b1D-Gal,p(--4b1D-GalNAc,p)--3a2D-NeuGc,p/#xcleavage_2_4)--6?1S$MONO,Und,-H,0,redEnd" name="C^{2,4}X_{NeuGc}" mass="856.2266857860001" score="0.0"/>
<FragmentEntry fragment="redEnd--??1D-GalNAc,p(--6b1D-GlcNAc,p(--4b1D-Gal,p/#xcleavage_0_2)--6?1S)--3b1D-Gal,p--2a1L-Fuc,p$MONO,Und,-H,0,redEnd" name="^{0,2}X_{Gal}" mass="856.2630712920002" score="0.0"/>
<FragmentEntry fragment="redEnd--??1D-GalNAc,p(--6b1D-GlcNAc,p(--4b1D-Gal,p(--4b1D-GalNAc,p)--3a2D-NeuGc,p/#xcleavage_0_2)--6?1S/#lcleavage)--3b1D-Gal,p/#ycleavage$MONO,Und,-H,0,redEnd" name="^{0,2}X_{NeuGc}Y" mass="861.322635081" score="0.0"/>
<FragmentEntry fragment="redEnd--??1D-GalNAc,p(--6b1D-GlcNAc,p(--4b1D-Gal,p(--4b1D-GalNAc,p)--3a2D-NeuGc,p/#xcleavage_1_5)--6?1S/#lcleavage)--3b1D-Gal,p/#ycleavage$MONO,Und,-H,0,redEnd" name="^{1,5}X_{NeuGc}Y" mass="863.3018996389999" score="0.0"/>
<FragmentEntry fragment="redEnd--??1D-GalNAc,p(--6b1D-GlcNAc,p(--4b1D-Gal,p(--4b1D-GalNAc,p)--3a2D-NeuGc,p/#ycleavage)--6?1S/#lcleavage)--3b1D-Gal,p/#xcleavage_1_4$MONO,Und,-H,0,redEnd" name="Y^{1,4}X_{Gal}" mass="863.3382851449999" score="0.0"/>
<FragmentEntry fragment="redEnd--??1D-GalNAc,p(--6b1D-GlcNAc,p(--4b1D-Gal,p(--4b1D-GalNAc,p)--3a2D-NeuGc,p/#ycleavage)--6?1S)--3b1D-Gal,p/#ycleavage$MONO,Und,-H,0,redEnd" name="YY" mass="871.2739703289999" score="0.0"/>
<FragmentEntry fragment="?1D-GalNAc,p/#ccleavage--6b1D-GlcNAc,p(--4b1D-Gal,p(--4b1D-GalNAc,p/#xcleavage_1_3)--3a2D-NeuGc,p)--6?1S$MONO,Und,-H,0,redEnd" name="C^{1,3}X_{GalNAc}" mass="872.221600408" score="0.0"/>
<FragmentEntry fragment="b1D-GlcNAc,p/#acleavage_0_2(--4b1D-Gal,p(--4b1D-GalNAc,p)--3a2D-NeuGc,p)--6?1S$MONO,Und,-H,0,redEnd" name="^{0,2}A_{GlcNAc}" mass="872.221600408" score="0.0"/>
<FragmentEntry fragment="redEnd--??1D-GalNAc,p(--6b1D-GlcNAc,p(--4b1D-Gal,p/#xcleavage_2_5)--6?1S)--3b1D-Gal,p--2a1L-Fuc,p$MONO,Und,-H,0,redEnd" name="^{2,5}X_{Gal}" mass="872.2579859140001" score="0.0"/>
<FragmentEntry fragment="redEnd--??1D-GalNAc,p(--6b1D-GlcNAc,p(--4b1D-Gal,p(--4b1D-GalNAc,p)--3a2D-NeuGc,p/#xcleavage_0_3)--6?1S/#lcleavage)--3b1D-Gal,p/#zcleavage$MONO,Und,-H,0,redEnd" name="^{0,3}X_{NeuGc}Z" mass="873.322635081" score="0.0"/>
<FragmentEntry fragment="?1D-GalNAc,p/#bcleavage--6b1D-GlcNAc,p(--4b1D-Gal,p(--4b1D-GalNAc,p/#xcleavage_3_5)--3a2D-NeuGc,p)--6?1S$MONO,Und,-H,0,redEnd" name="B^{3,5}X_{GalNAc}" mass="881.221934759" score="0.0"/>
<FragmentEntry fragment="redEnd--??1D-GalNAc,p(--6b1D-GlcNAc,p(--4b1D-Gal,p(--4b1D-GalNAc,p)--3a2D-NeuGc,p/#zcleavage)--6?1S)--3b1D-Gal,p/#xcleavage_1_5$MONO,Und,-H,0,redEnd" name="Z^{1,5}X_{Gal}" mass="881.2583202650001" score="0.0"/>
<FragmentEntry fragment="?1D-GalNAc,p/#bcleavage--6b1D-GlcNAc,p(--4b1D-Gal,p(--4b1D-GalNAc,p/#xcleavage_3_5)--3a2D-NeuGc,p)--6?1S$MONO,Und,-H,0,redEnd" name="B^{3,5}X_{GalNAc}" mass="881.221934759" score="0.0"/>
<FragmentEntry fragment="redEnd--??1D-GalNAc,p(--6b1D-GlcNAc,p(--4b1D-Gal,p(--4b1D-GalNAc,p)--3a2D-NeuGc,p/#zcleavage)--6?1S)--3b1D-Gal,p/#xcleavage_1_5$MONO,Und,-H,0,redEnd" name="Z^{1,5}X_{Gal}" mass="881.2583202650001" score="0.0"/>
<FragmentEntry fragment="redEnd--??1D-GalNAc,p(--6b1D-GlcNAc,p(--4b1D-Gal,p(--4b1D-GalNAc,p/#ycleavage)--3a2D-NeuGc,p/#ycleavage)--6?1S/#lcleavage)--3b1D-Gal,p--2a1L-Fuc,p$MONO,Und,-H,0,redEnd" name="YY" mass="896.3485154800001" score="0.0"/>
<FragmentEntry fragment="redEnd--??1D-GalNAc,p(--6b1D-GlcNAc,p(--4b1D-Gal,p(--4b1D-GalNAc,p/#zcleavage)--3a2D-NeuGc,p/#ycleavage)--6?1S)--3b1D-Gal,p--2a1L-Fuc,p$MONO,Und,-H,0,redEnd" name="ZY" mass="958.29476535" score="0.0"/>
<FragmentEntry fragment="redEnd--??1D-GalNAc,p(--6b1D-GlcNAc,p(--4b1D-Gal,p(--4b1D-GalNAc,p/#ycleavage)--3a2D-NeuGc,p/#zcleavage)--6?1S)--3b1D-Gal,p--2a1L-Fuc,p$MONO,Und,-H,0,redEnd" name="YZ" mass="958.29476535" score="0.0"/>
<FragmentEntry fragment="redEnd--??1D-GalNAc,p(--6b1D-GlcNAc,p(--4b1D-Gal,p(--4b1D-GalNAc,p/#xcleavage_0_2)--3a2D-NeuGc,p)--6?1S/#lcleavage)--3b1D-Gal,p/#zcleavage$MONO,Und,-H,0,redEnd" name="^{0,2}X_{GalNAc}Z" mass="960.3546634900001" score="0.0"/>
<FragmentEntry fragment="redEnd--??1D-GalNAc,p(--6b1D-GlcNAc,p(--4b1D-Gal,p(--4b1D-GalNAc,p)--3a2D-NeuGc,p/#xcleavage_0_4)--6?1S/#lcleavage)--3b1D-Gal,p/#zcleavage$MONO,Und,-H,0,redEnd" name="^{0,4}X_{NeuGc}Z" mass="960.3546634900001" score="0.0"/>
<FragmentEntry fragment="redEnd--??1D-GalNAc,p(--6b1D-GlcNAc,p(--4b1D-Gal,p(--4b1D-GalNAc,p/#zcleavage)--3a2D-NeuGc,p/#xcleavage_2_5)--6?1S/#lcleavage)--3b1D-Gal,p--2a1L-Fuc,p$MONO,Und,-H,0,redEnd" name="Z^{2,5}X_{NeuGc}" mass="964.3383447240001" score="0.0"/>
<FragmentEntry fragment="?1D-GalNAc,p/#ccleavage--6b1D-GlcNAc,p(--4b1D-Gal,p(--4b1D-GalNAc,p)--3a2D-NeuGc,p)--6?1S$MONO,Und,-H,0,redEnd" name="C" mass="973.269278881" score="0.0"/>
<FragmentEntry fragment="redEnd--??1D-GalNAc,p(--6b1D-GlcNAc,p(--4b1D-Gal,p(--4b1D-GalNAc,p/#ycleavage)--3a2D-NeuGc,p)--6?1S)--3b1D-Gal,p/#ycleavage$MONO,Und,-H,0,redEnd" name="YY" mass="975.284928945" score="0.0"/>
<FragmentEntry fragment="redEnd--??1D-GalNAc,p(--6b1D-GlcNAc,p(--4b1D-Gal,p(--4b1D-GalNAc,p/#ycleavage)--3a2D-NeuGc,p/#ycleavage)--6?1S)--3b1D-Gal,p--2a1L-Fuc,p$MONO,Und,-H,0,redEnd" name="YY" mass="976.305330036" score="0.0"/>
<FragmentEntry fragment="redEnd--??1D-GalNAc,p(--6b1D-GlcNAc,p(--4b1D-Gal,p(--4b1D-GalNAc,p/#ycleavage)--3a2D-NeuGc,p/#ycleavage)--6?1S)--3b1D-Gal,p--2a1L-Fuc,p$MONO,Und,-H,0,redEnd" name="YY" mass="976.305330036" score="0.0"/>
<FragmentEntry fragment="redEnd--??1D-GalNAc,p(--6b1D-GlcNAc,p(--4b1D-Gal,p(--4b1D-GalNAc,p)--3a2D-NeuGc,p/#zcleavage)--6?1S/#lcleavage)--3b1D-Gal,p--2a1L-Fuc,p/#xcleavage_0_2$MONO,Und,-H,0,redEnd" name="Z^{0,2}X_{Fuc}" mass="977.369979203" score="0.0"/>
<FragmentEntry fragment="redEnd--??1D-GalNAc,p(--6b1D-GlcNAc,p(--4b1D-Gal,p(--4b1D-GalNAc,p/#xcleavage_2_5)--3a2D-NeuGc,p/#zcleavage)--6?1S/#lcleavage)--3b1D-Gal,p--2a1L-Fuc,p$MONO,Und,-H,0,redEnd" name="^{2,5}X_{GalNAc}Z" mass="977.3699792030002" score="0.0"/>
<FragmentEntry fragment="redEnd--??1D-GalNAc,p(--6b1D-GlcNAc,p(--4b1D-Gal,p(--4b1D-GalNAc,p)--3a2D-NeuGc,p/#zcleavage)--6?1S/#lcleavage)--3b1D-Gal,p--2a1L-Fuc,p/#xcleavage_0_2$MONO,Und,-H,0,redEnd" name="Z^{0,2}X_{Fuc}" mass="977.369979203" score="0.0"/>
<FragmentEntry fragment="redEnd--??1D-GalNAc,p(--6b1D-GlcNAc,p(--4b1D-Gal,p(--4b1D-GalNAc,p/#xcleavage_2_5)--3a2D-NeuGc,p/#zcleavage)--6?1S/#lcleavage)--3b1D-Gal,p--2a1L-Fuc,p$MONO,Und,-H,0,redEnd" name="^{2,5}X_{GalNAc}Z" mass="977.3699792030002" score="0.0"/>
<FragmentEntry fragment="redEnd--??1D-GalNAc,p(--6b1D-GlcNAc,p(--4b1D-Gal,p(--4b1D-GalNAc,p/#zcleavage)--3a2D-NeuGc,p)--6?1S/#lcleavage)--3b1D-Gal,p/#xcleavage_1_3$MONO,Und,-H,0,redEnd" name="Z^{1,3}X_{Gal}" mass="979.349243761" score="0.0"/>
<FragmentEntry fragment="redEnd--??1D-GalNAc,p(--6b1D-GlcNAc,p(--4b1D-Gal,p(--4b1D-GalNAc,p/#xcleavage_1_3)--3a2D-NeuGc,p)--6?1S/#lcleavage)--3b1D-Gal,p/#zcleavage$MONO,Und,-H,0,redEnd" name="^{1,3}X_{GalNAc}Z" mass="979.349243761" score="0.0"/>
<FragmentEntry fragment="redEnd--??1D-GalNAc,p(--6b1D-GlcNAc,p(--4b1D-Gal,p(--4b1D-GalNAc,p/#xcleavage_0_2)--3a2D-NeuGc,p/#ycleavage)--6?1S/#lcleavage)--3b1D-Gal,p--2a1L-Fuc,p$MONO,Und,-H,0,redEnd" name="^{0,2}X_{GalNAc}Y" mass="979.385629267" score="0.0"/>
<FragmentEntry fragment="redEnd--??1D-GalNAc,p(--6b1D-GlcNAc,p(--4b1D-Gal,p(--4b1D-GalNAc,p/#zcleavage)--3a2D-NeuGc,p)--6?1S)--3b1D-Gal,p/#xcleavage_1_5$MONO,Und,-H,0,redEnd" name="Z^{1,5}X_{Gal}" mass="985.269278881" score="0.0"/>
<FragmentEntry fragment="redEnd--??1D-GalNAc,p(--6b1D-GlcNAc,p(--4b1D-Gal,p(--4b1D-GalNAc,p/#xcleavage_1_5)--3a2D-NeuGc,p)--6?1S)--3b1D-Gal,p/#zcleavage$MONO,Und,-H,0,redEnd" name="^{1,5}X_{GalNAc}Z" mass="985.269278881" score="0.0"/>
<FragmentEntry fragment="redEnd--??1D-GalNAc,p(--6b1D-GlcNAc,p(--4b1D-Gal,p(--4b1D-GalNAc,p/#ycleavage)--3a2D-NeuGc,p)--6?1S)--3b1D-Gal,p/#xcleavage_1_5$MONO,Und,-H,0,redEnd" name="Y^{1,5}X_{Gal}" mass="1003.279843567" score="0.0"/>
<FragmentEntry fragment="redEnd--??1D-GalNAc,p(--6b1D-GlcNAc,p(--4b1D-Gal,p(--4b1D-GalNAc,p/#xcleavage_1_5)--3a2D-NeuGc,p)--6?1S)--3b1D-Gal,p/#ycleavage$MONO,Und,-H,0,redEnd" name="^{1,5}X_{GalNAc}Y" mass="1003.279843567" score="0.0"/>
<FragmentEntry fragment="redEnd--??1D-GalNAc,p(--6b1D-GlcNAc,p(--4b1D-Gal,p(--4b1D-GalNAc,p)--3a2D-NeuGc,p/#ycleavage)--6?1S)--3b1D-Gal,p--2a1L-Fuc,p/#zcleavage$MONO,Und,-H,0,redEnd" name="YZ" mass="1015.3162290729999" score="0.0"/>
<FragmentEntry fragment="redEnd--??1D-GalNAc,p(--6b1D-GlcNAc,p(--4b1D-Gal,p(--4b1D-GalNAc,p)--3a2D-NeuGc,p/#zcleavage)--6?1S)--3b1D-Gal,p--2a1L-Fuc,p/#ycleavage$MONO,Und,-H,0,redEnd" name="ZY" mass="1015.3162290730002" score="0.0"/>
<FragmentEntry fragment="redEnd--??1D-GalNAc,p(--6b1D-GlcNAc,p(--4b1D-Gal,p(--4b1D-GalNAc,p)--3a2D-NeuGc,p/#ycleavage)--6?1S)--3b1D-Gal,p--2a1L-Fuc,p/#zcleavage$MONO,Und,-H,0,redEnd" name="YZ" mass="1015.3162290729999" score="0.0"/>
<FragmentEntry fragment="redEnd--??1D-GalNAc,p(--6b1D-GlcNAc,p(--4b1D-Gal,p(--4b1D-GalNAc,p)--3a2D-NeuGc,p/#zcleavage)--6?1S)--3b1D-Gal,p--2a1L-Fuc,p/#ycleavage$MONO,Und,-H,0,redEnd" name="ZY" mass="1015.3162290730002" score="0.0"/>
<FragmentEntry fragment="redEnd--??1D-GalNAc,p(--6b1D-GlcNAc,p(--4b1D-Gal,p(--4b1D-GalNAc,p)--3a2D-NeuGc,p/#ycleavage)--6?1S)--3b1D-Gal,p--2a1L-Fuc,p/#ycleavage$MONO,Und,-H,0,redEnd" name="YY" mass="1033.326793759" score="0.0"/>
<FragmentEntry fragment="redEnd--??1D-GalNAc,p(--6b1D-GlcNAc,p(--4b1D-Gal,p(--4b1D-GalNAc,p)--3a2D-NeuGc,p/#xcleavage_0_3)--6?1S/#lcleavage)--3b1D-Gal,p--2a1L-Fuc,p/#zcleavage$MONO,Und,-H,0,redEnd" name="^{0,3}X_{NeuGc}Z" mass="1035.375458511" score="0.0"/>
<FragmentEntry fragment="redEnd--??1D-GalNAc,p(--6b1D-GlcNAc,p(--4b1D-Gal,p(--4b1D-GalNAc,p/#xcleavage_0_2)--3a2D-NeuGc,p/#zcleavage)--6?1S)--3b1D-Gal,p--2a1L-Fuc,p$MONO,Und,-H,0,redEnd" name="^{0,2}X_{GalNAc}Z" mass="1041.331879137" score="0.0"/>
<FragmentEntry fragment="redEnd--??1D-GalNAc,p(--6b1D-GlcNAc,p(--4b1D-Gal,p(--4b1D-GalNAc,p)--3a2D-NeuGc,p/#ycleavage)--6?1S/#lcleavage)--3b1D-Gal,p--2a1L-Fuc,p/#xcleavage_3_5$MONO,Und,-H,0,redEnd" name="Y^{3,5}X_{Fuc}" mass="1041.386023197" score="0.0"/>
<FragmentEntry fragment="redEnd--??1D-GalNAc,p(--6b1D-GlcNAc,p(--4b1D-Gal,p(--4b1D-GalNAc,p/#xcleavage_0_2)--3a2D-NeuGc,p/#zcleavage)--6?1S)--3b1D-Gal,p--2a1L-Fuc,p$MONO,Und,-H,0,redEnd" name="^{0,2}X_{GalNAc}Z" mass="1041.331879137" score="0.0"/>
<FragmentEntry fragment="redEnd--??1D-GalNAc,p(--6b1D-GlcNAc,p(--4b1D-Gal,p(--4b1D-GalNAc,p)--3a2D-NeuGc,p/#ycleavage)--6?1S/#lcleavage)--3b1D-Gal,p--2a1L-Fuc,p/#xcleavage_3_5$MONO,Und,-H,0,redEnd" name="Y^{3,5}X_{Fuc}" mass="1041.386023197" score="0.0"/>
<FragmentEntry fragment="?1D-GalNAc,p/#acleavage_2_5(--6b1D-GlcNAc,p(--4b1D-Gal,p(--4b1D-GalNAc,p)--3a2D-NeuGc,p/#zcleavage)--6?1S)--3b1D-Gal,p--2a1L-Fuc,p$MONO,Und,-H,0,redEnd" name="^{2,5}A_{GalNAc}Z" mass="1042.315894722" score="0.0"/>
<FragmentEntry fragment="redEnd--??1D-GalNAc,p(--6b1D-GlcNAc,p(--4b1D-Gal,p(--4b1D-GalNAc,p/#xcleavage_1_4)--3a2D-NeuGc,p)--6?1S)--3b1D-Gal,p/#ycleavage$MONO,Und,-H,0,redEnd" name="^{1,4}X_{GalNAc}Y" mass="1047.306058317" score="0.0"/>
<FragmentEntry fragment="redEnd--??1D-GalNAc,p(--6b1D-GlcNAc,p(--4b1D-Gal,p(--4b1D-GalNAc,p)--3a2D-NeuGc,p/#xcleavage_1_4)--6?1S)--3b1D-Gal,p/#ycleavage$MONO,Und,-H,0,redEnd" name="^{1,4}X_{NeuGc}Y" mass="1047.306058317" score="0.0"/>
<FragmentEntry fragment="redEnd--??1D-GalNAc,p(--6b1D-GlcNAc,p(--4b1D-Gal,p(--4b1D-GalNAc,p/#ycleavage)--3a2D-NeuGc,p)--6?1S)--3b1D-Gal,p/#xcleavage_1_4$MONO,Und,-H,0,redEnd" name="Y^{1,4}X_{Gal}" mass="1047.3060583170002" score="0.0"/>
<FragmentEntry fragment="redEnd--??1D-GalNAc,p(--6b1D-GlcNAc,p(--4b1D-Gal,p(--4b1D-GalNAc,p)--3a2D-NeuGc,p/#xcleavage_3_5)--6?1S/#lcleavage)--3b1D-Gal,p--2a1L-Fuc,p/#zcleavage$MONO,Und,-H,0,redEnd" name="^{3,5}X_{NeuGc}Z" mass="1051.3703731330002" score="0.0"/>
<FragmentEntry fragment="?1D-GalNAc,p/#acleavage_1_5(--6b1D-GlcNAc,p(--4b1D-Gal,p(--4b1D-GalNAc,p)--3a2D-NeuGc,p/#ycleavage)--6?1S/#lcleavage)--3b1D-Gal,p--2a1L-Fuc,p$MONO,Und,-H,0,redEnd" name="^{1,5}A_{GalNAc}Y" mass="1051.406758639" score="0.0"/>
<FragmentEntry fragment="redEnd--??1D-GalNAc,p(--6b1D-GlcNAc,p(--4b1D-Gal,p(--4b1D-GalNAc,p/#xcleavage_2_5)--3a2D-NeuGc,p)--6?1S)--3b1D-Gal,p/#zcleavage$MONO,Und,-H,0,redEnd" name="^{2,5}X_{GalNAc}Z" mass="1056.306392668" score="0.0"/>
<FragmentEntry fragment="redEnd--??1D-GalNAc,p(--6b1D-GlcNAc,p(--4b1D-Gal,p(--4b1D-GalNAc,p/#ycleavage)--3a2D-NeuGc,p)--6?1S/#lcleavage)--3b1D-Gal,p--2a1L-Fuc,p/#ycleavage$MONO,Und,-H,0,redEnd" name="YY" mass="1057.380937819" score="0.0"/>
<FragmentEntry fragment="redEnd--??1D-GalNAc,p(--6b1D-GlcNAc,p(--4b1D-Gal,p(--4b1D-GalNAc,p/#ycleavage)--3a2D-NeuGc,p)--6?1S)--3b1D-Gal,p/#xcleavage_1_3$MONO,Und,-H,0,redEnd" name="Y^{1,3}X_{Gal}" mass="1077.3166230030001" score="0.0"/>
<FragmentEntry fragment="redEnd--??1D-GalNAc,p(--6b1D-GlcNAc,p(--4b1D-Gal,p(--4b1D-GalNAc,p/#xcleavage_1_3)--3a2D-NeuGc,p)--6?1S)--3b1D-Gal,p/#ycleavage$MONO,Und,-H,0,redEnd" name="^{1,3}X_{GalNAc}Y" mass="1077.3166230030001" score="0.0"/>
<FragmentEntry fragment="redEnd--??1D-GalNAc,p(--6b1D-GlcNAc,p(--4b1D-Gal,p(--4b1D-GalNAc,p)--3a2D-NeuGc,p)--6?1S/#lcleavage)--3b1D-Gal,p/#ycleavage$MONO,Und,-H,0,redEnd" name="Y" mass="1098.4074869199999" score="0.0"/>
<FragmentEntry fragment="redEnd--??1D-GalNAc,p(--6b1D-GlcNAc,p(--4b1D-Gal,p(--4b1D-GalNAc,p)--3a2D-NeuGc,p)--6?1S/#lcleavage)--3b1D-Gal,p/#ycleavage$MONO,Und,-H,0,redEnd" name="Y" mass="1098.4074869199999" score="0.0"/>
<FragmentEntry fragment="redEnd--??1D-GalNAc,p(--6b1D-GlcNAc,p(--4b1D-Gal,p(--4b1D-GalNAc,p)--3a2D-NeuGc,p/#ycleavage)--6?1S/#lcleavage)--3b1D-Gal,p--2a1L-Fuc,p$MONO,Und,-H,0,redEnd" name="Y" mass="1099.427888011" score="0.0"/>
<FragmentEntry fragment="redEnd--??1D-GalNAc,p(--6b1D-GlcNAc,p(--4b1D-Gal,p(--4b1D-GalNAc,p)--3a2D-NeuGc,p/#xcleavage_0_3)--6?1S)--3b1D-Gal,p--2a1L-Fuc,p/#zcleavage$MONO,Und,-H,0,redEnd" name="^{0,3}X_{NeuGc}Z" mass="1115.3322730670002" score="0.0"/>
<FragmentEntry fragment="redEnd--??1D-GalNAc,p(--6b1D-GlcNAc,p(--4b1D-Gal,p(--4b1D-GalNAc,p/#ycleavage)--3a2D-NeuGc,p)--6?1S/#lcleavage)--3b1D-Gal,p--2a1L-Fuc,p/#xcleavage_2_5$MONO,Und,-H,0,redEnd" name="Y^{2,5}X_{Fuc}" mass="1115.386417127" score="0.0"/>
<FragmentEntry fragment="redEnd--??1D-GalNAc,p(--6b1D-GlcNAc,p(--4b1D-Gal,p(--4b1D-GalNAc,p)--3a2D-NeuGc,p/#xcleavage_1_3)--6?1S)--3b1D-Gal,p/#zcleavage$MONO,Und,-H,0,redEnd" name="^{1,3}X_{NeuGc}Z" mass="1116.32752204" score="0.0"/>
<FragmentEntry fragment="redEnd--??1D-GalNAc,p(--6b1D-GlcNAc,p(--4b1D-Gal,p(--4b1D-GalNAc,p)--3a2D-NeuGc,p/#xcleavage_1_3)--6?1S)--3b1D-Gal,p/#zcleavage$MONO,Und,-H,0,redEnd" name="^{1,3}X_{NeuGc}Z" mass="1116.32752204" score="0.0"/>
<FragmentEntry fragment="redEnd--??1D-GalNAc,p(--6b1D-GlcNAc,p(--4b1D-Gal,p(--4b1D-GalNAc,p)--3a2D-NeuGc,p/#zcleavage)--6?1S)--3b1D-Gal,p--2a1L-Fuc,p/#xcleavage_0_4$MONO,Und,-H,0,redEnd" name="Z^{0,4}X_{Fuc}" mass="1117.347923131" score="0.0"/>
<FragmentEntry fragment="redEnd--??1D-GalNAc,p(--6b1D-GlcNAc,p(--4b1D-Gal,p(--4b1D-GalNAc,p/#xcleavage_0_4)--3a2D-NeuGc,p)--6?1S)--3b1D-Gal,p/#ycleavage$MONO,Und,-H,0,redEnd" name="^{0,4}X_{GalNAc}Y" mass="1118.3431721040001" score="0.0"/>
<FragmentEntry fragment="redEnd--??1D-GalNAc,p(--6b1D-GlcNAc,p(--4b1D-Gal,p(--4b1D-GalNAc,p/#xcleavage_2_4)--3a2D-NeuGc,p)--6?1S)--3b1D-Gal,p/#ycleavage$MONO,Und,-H,0,redEnd" name="^{2,4}X_{GalNAc}Y" mass="1118.3431721040001" score="0.0"/>
<FragmentEntry fragment="redEnd--??1D-GalNAc,p(--6b1D-GlcNAc,p(--4b1D-Gal,p(--4b1D-GalNAc,p/#zcleavage)--3a2D-NeuGc,p/#xcleavage_1_4)--6?1S)--3b1D-Gal,p--2a1L-Fuc,p$MONO,Und,-H,0,redEnd" name="Z^{1,4}X_{NeuGc}" mass="1134.326853338" score="0.0"/>
<FragmentEntry fragment="redEnd--??1D-GalNAc,p(--6b1D-GlcNAc,p(--4b1D-Gal,p(--4b1D-GalNAc,p)--3a2D-NeuGc,p/#xcleavage_1_3)--6?1S)--3b1D-Gal,p/#ycleavage$MONO,Und,-H,0,redEnd" name="^{1,3}X_{NeuGc}Y" mass="1134.338086726" score="0.0"/>
<FragmentEntry fragment="redEnd--??1D-GalNAc,p(--6b1D-GlcNAc,p(--4b1D-Gal,p(--4b1D-GalNAc,p/#ycleavage)--3a2D-NeuGc,p)--6?1S)--3b1D-Gal,p--2a1L-Fuc,p/#ycleavage$MONO,Und,-H,0,redEnd" name="YY" mass="1137.337752375" score="0.0"/>
<FragmentEntry fragment="redEnd--??1D-GalNAc,p(--6b1D-GlcNAc,p(--4b1D-Gal,p(--4b1D-GalNAc,p/#xcleavage_2_5)--3a2D-NeuGc,p)--6?1S/#lcleavage)--3b1D-Gal,p--2a1L-Fuc,p/#ycleavage$MONO,Und,-H,0,redEnd" name="^{2,5}X_{GalNAc}Y" mass="1156.412966228" score="0.0"/>
<FragmentEntry fragment="?1D-GalNAc,p/#acleavage_0_2(--6b1D-GlcNAc,p(--4b1D-Gal,p(--4b1D-GalNAc,p)--3a2D-NeuGc,p)--6?1S/#lcleavage)--3b1D-Gal,p--2a1L-Fuc,p/#ycleavage$MONO,Und,-H,0,redEnd" name="^{0,2}A_{GalNAc}Y" mass="1157.396981813" score="0.0"/>
<FragmentEntry fragment="redEnd--??1D-GalNAc,p(--6b1D-GlcNAc,p(--4b1D-Gal,p(--4b1D-GalNAc,p/#ycleavage)--3a2D-NeuGc,p/#xcleavage_1_3)--6?1S/#lcleavage)--3b1D-Gal,p--2a1L-Fuc,p$MONO,Und,-H,0,redEnd" name="Y^{1,3}X_{NeuGc}" mass="1159.412631877" score="0.0"/>
<FragmentEntry fragment="redEnd--??1D-GalNAc,p(--6b1D-GlcNAc,p(--4b1D-Gal,p(--4b1D-GalNAc,p/#ycleavage)--3a2D-NeuGc,p)--6?1S/#lcleavage)--3b1D-Gal,p--2a1L-Fuc,p/#xcleavage_0_4$MONO,Und,-H,0,redEnd" name="Y^{0,4}X_{Fuc}" mass="1159.412631877" score="0.0"/>
<FragmentEntry fragment="redEnd--??1D-GalNAc,p(--6b1D-GlcNAc,p(--4b1D-Gal,p(--4b1D-GalNAc,p/#xcleavage_1_3)--3a2D-NeuGc,p)--6?1S/#lcleavage)--3b1D-Gal,p--2a1L-Fuc,p/#ycleavage$MONO,Und,-H,0,redEnd" name="^{1,3}X_{GalNAc}Y" mass="1159.412631877" score="0.0"/>
<FragmentEntry fragment="redEnd--??1D-GalNAc,p(--6b1D-GlcNAc,p(--4b1D-Gal,p(--4b1D-GalNAc,p)--3a2D-NeuGc,p/#zcleavage)--6?1S)--3b1D-Gal,p--2a1L-Fuc,p$MONO,Und,-H,0,redEnd" name="Z" mass="1161.374137881" score="0.0"/>
<FragmentEntry fragment="redEnd--??1D-GalNAc,p(--6b1D-GlcNAc,p(--4b1D-Gal,p(--4b1D-GalNAc,p)--3a2D-NeuGc,p/#zcleavage)--6?1S)--3b1D-Gal,p--2a1L-Fuc,p$MONO,Und,-H,0,redEnd" name="Z" mass="1161.374137881" score="0.0"/>
<FragmentEntry fragment="redEnd--??1D-GalNAc,p(--6b1D-GlcNAc,p(--4b1D-Gal,p(--4b1D-GalNAc,p/#ycleavage)--3a2D-NeuGc,p/#xcleavage_0_4)--6?1S)--3b1D-Gal,p--2a1L-Fuc,p$MONO,Und,-H,0,redEnd" name="Y^{0,4}X_{NeuGc}" mass="1163.353402439" score="0.0"/>
<FragmentEntry fragment="redEnd--??1D-GalNAc,p(--6b1D-GlcNAc,p(--4b1D-Gal,p(--4b1D-GalNAc,p)--3a2D-NeuGc,p/#xcleavage_0_2)--6?1S/#lcleavage)--3b1D-Gal,p--2a1L-Fuc,p$MONO,Und,-H,0,redEnd" name="^{0,2}X_{NeuGc}" mass="1169.4333673190001" score="0.0"/>
<FragmentEntry fragment="redEnd--??1D-GalNAc,p(--6b1D-GlcNAc,p(--4b1D-Gal,p(--4b1D-GalNAc,p)--3a2D-NeuGc,p/#xcleavage_1_5)--6?1S/#lcleavage)--3b1D-Gal,p--2a1L-Fuc,p$MONO,Und,-H,0,redEnd" name="^{1,5}X_{NeuGc}" mass="1171.412631877" score="0.0"/>
<FragmentEntry fragment="redEnd--??1D-GalNAc,p(--6b1D-GlcNAc,p(--4b1D-Gal,p(--4b1D-GalNAc,p/#zcleavage)--3a2D-NeuGc,p)--6?1S)--3b1D-Gal,p--2a1L-Fuc,p/#xcleavage_2_5$MONO,Und,-H,0,redEnd" name="Z^{2,5}X_{Fuc}" mass="1177.332666997" score="0.0"/>
<FragmentEntry fragment="redEnd--??1D-GalNAc,p(--6b1D-GlcNAc,p(--4b1D-Gal,p(--4b1D-GalNAc,p)--3a2D-NeuGc,p)--6?1S)--3b1D-Gal,p/#ycleavage$MONO,Und,-H,0,redEnd" name="Y" mass="1178.364301476" score="0.0"/>
<FragmentEntry fragment="redEnd--??1D-GalNAc,p(--6b1D-GlcNAc,p(--4b1D-Gal,p(--4b1D-GalNAc,p)--3a2D-NeuGc,p/#ycleavage)--6?1S)--3b1D-Gal,p--2a1L-Fuc,p$MONO,Und,-H,0,redEnd" name="Y" mass="1179.384702567" score="0.0"/>
<FragmentEntry fragment="?1D-GalNAc,p/#acleavage_0_2(--6b1D-GlcNAc,p(--4b1D-Gal,p(--4b1D-GalNAc,p/#ycleavage)--3a2D-NeuGc,p)--6?1S)--3b1D-Gal,p--2a1L-Fuc,p$MONO,Und,-H,0,redEnd" name="^{0,2}A_{GalNAc}Y" mass="1180.332332646" score="0.0"/>
<FragmentEntry fragment="redEnd--??1D-GalNAc,p(--6b1D-GlcNAc,p(--4b1D-Gal,p(--4b1D-GalNAc,p/#xcleavage_0_4)--3a2D-NeuGc,p)--6?1S/#lcleavage)--3b1D-Gal,p--2a1L-Fuc,p/#zcleavage$MONO,Und,-H,0,redEnd" name="^{0,4}X_{GalNAc}Z" mass="1182.428616292" score="0.0"/>
<FragmentEntry fragment="redEnd--??1D-GalNAc,p(--6b1D-GlcNAc,p(--4b1D-Gal,p(--4b1D-GalNAc,p/#xcleavage_2_4)--3a2D-NeuGc,p)--6?1S/#lcleavage)--3b1D-Gal,p--2a1L-Fuc,p/#zcleavage$MONO,Und,-H,0,redEnd" name="^{2,4}X_{GalNAc}Z" mass="1182.428616292" score="0.0"/>
<FragmentEntry fragment="redEnd--??1D-GalNAc,p(--6b1D-GlcNAc,p(--4b1D-Gal,p(--4b1D-GalNAc,p/#xcleavage_0_4)--3a2D-NeuGc,p)--6?1S/#lcleavage)--3b1D-Gal,p--2a1L-Fuc,p/#zcleavage$MONO,Und,-H,0,redEnd" name="^{0,4}X_{GalNAc}Z" mass="1182.428616292" score="0.0"/>
<FragmentEntry fragment="redEnd--??1D-GalNAc,p(--6b1D-GlcNAc,p(--4b1D-Gal,p(--4b1D-GalNAc,p/#xcleavage_2_4)--3a2D-NeuGc,p)--6?1S/#lcleavage)--3b1D-Gal,p--2a1L-Fuc,p/#zcleavage$MONO,Und,-H,0,redEnd" name="^{2,4}X_{GalNAc}Z" mass="1182.428616292" score="0.0"/>
<FragmentEntry fragment="redEnd--??1D-GalNAc,p(--6b1D-GlcNAc,p(--4b1D-Gal,p(--4b1D-GalNAc,p/#ycleavage)--3a2D-NeuGc,p)--6?1S)--3b1D-Gal,p--2a1L-Fuc,p/#xcleavage_1_4$MONO,Und,-H,0,redEnd" name="Y^{1,4}X_{Fuc}" mass="1193.363967125" score="0.0"/>
<FragmentEntry fragment="?1D-GalNAc,p/#acleavage_1_5(--6b1D-GlcNAc,p(--4b1D-Gal,p(--4b1D-GalNAc,p)--3a2D-NeuGc,p)--6?1S/#lcleavage)--3b1D-Gal,p--2a1L-Fuc,p/#zcleavage$MONO,Und,-H,0,redEnd" name="^{1,5}A_{GalNAc}Z" mass="1194.428616292" score="0.0"/>
<FragmentEntry fragment="redEnd--??1D-GalNAc,p(--6b1D-GlcNAc,p(--4b1D-Gal,p(--4b1D-GalNAc,p/#ycleavage)--3a2D-NeuGc,p)--6?1S)--3b1D-Gal,p--2a1L-Fuc,p/#xcleavage_2_5$MONO,Und,-H,0,redEnd" name="Y^{2,5}X_{Fuc}" mass="1195.343231683" score="0.0"/>
<FragmentEntry fragment="redEnd--??1D-GalNAc,p(--6b1D-GlcNAc,p(--4b1D-Gal,p(--4b1D-GalNAc,p/#zcleavage)--3a2D-NeuGc,p)--6?1S)--3b1D-Gal,p--2a1L-Fuc,p/#xcleavage_1_3$MONO,Und,-H,0,redEnd" name="Z^{1,3}X_{Fuc}" mass="1205.363967125" score="0.0"/>
<FragmentEntry fragment="redEnd--??1D-GalNAc,p(--6b1D-GlcNAc,p(--4b1D-Gal,p(--4b1D-GalNAc,p/#zcleavage)--3a2D-NeuGc,p)--6?1S)--3b1D-Gal,p--2a1L-Fuc,p/#xcleavage_2_4$MONO,Und,-H,0,redEnd" name="Z^{2,4}X_{Fuc}" mass="1205.363967125" score="0.0"/>
<FragmentEntry fragment="redEnd--??1D-GalNAc,p(--6b1D-GlcNAc,p(--4b1D-Gal,p(--4b1D-GalNAc,p)--3a2D-NeuGc,p/#xcleavage_2_4)--6?1S)--3b1D-Gal,p--2a1L-Fuc,p/#zcleavage$MONO,Und,-H,0,redEnd" name="^{2,4}X_{NeuGc}Z" mass="1205.363967125" score="0.0"/>
<FragmentEntry fragment="?1D-GalNAc,p/#acleavage_2_5(--6b1D-GlcNAc,p(--4b1D-Gal,p(--4b1D-GalNAc,p)--3a2D-NeuGc,p)--6?1S)--3b1D-Gal,p--2a1L-Fuc,p/#ycleavage$MONO,Und,-H,0,redEnd" name="^{2,5}A_{GalNAc}Y" mass="1221.358881747" score="0.0"/>
<FragmentEntry fragment="redEnd--??1D-GalNAc,p(--6b1D-GlcNAc,p(--4b1D-Gal,p(--4b1D-GalNAc,p/#zcleavage)--3a2D-NeuGc,p/#xcleavage_1_3)--6?1S)--3b1D-Gal,p--2a1L-Fuc,p$MONO,Und,-H,0,redEnd" name="Z^{1,3}X_{NeuGc}" mass="1221.358881747" score="0.0"/>
<FragmentEntry fragment="redEnd--??1D-GalNAc,p(--6b1D-GlcNAc,p(--4b1D-Gal,p(--4b1D-GalNAc,p/#zcleavage)--3a2D-NeuGc,p)--6?1S)--3b1D-Gal,p--2a1L-Fuc,p/#xcleavage_0_4$MONO,Und,-H,0,redEnd" name="Z^{0,4}X_{Fuc}" mass="1221.358881747" score="0.0"/>
<FragmentEntry fragment="redEnd--??1D-GalNAc,p(--6b1D-GlcNAc,p(--4b1D-Gal,p(--4b1D-GalNAc,p/#xcleavage_1_3)--3a2D-NeuGc,p)--6?1S)--3b1D-Gal,p--2a1L-Fuc,p/#zcleavage$MONO,Und,-H,0,redEnd" name="^{1,3}X_{GalNAc}Z" mass="1221.3588817470002" score="0.0"/>
<FragmentEntry fragment="?1D-GalNAc,p/#acleavage_1_5(--6b1D-GlcNAc,p(--4b1D-Gal,p(--4b1D-GalNAc,p/#ycleavage)--3a2D-NeuGc,p)--6?1S)--3b1D-Gal,p--2a1L-Fuc,p$MONO,Und,-H,0,redEnd" name="^{1,5}A_{GalNAc}Y" mass="1235.374531811" score="0.0"/>
<FragmentEntry fragment="?1D-GalNAc,p/#acleavage_0_2(--6b1D-GlcNAc,p(--4b1D-Gal,p(--4b1D-GalNAc,p)--3a2D-NeuGc,p)--6?1S)--3b1D-Gal,p--2a1L-Fuc,p/#ycleavage$MONO,Und,-H,0,redEnd" name="^{0,2}A_{GalNAc}Y" mass="1237.353796369" score="0.0"/>
<FragmentEntry fragment="?1D-GalNAc,p/#acleavage_0_2(--6b1D-GlcNAc,p(--4b1D-Gal,p(--4b1D-GalNAc,p)--3a2D-NeuGc,p)--6?1S)--3b1D-Gal,p--2a1L-Fuc,p/#ycleavage$MONO,Und,-H,0,redEnd" name="^{0,2}A_{GalNAc}Y" mass="1237.353796369" score="0.0"/>
<FragmentEntry fragment="redEnd--??1D-GalNAc,p(--6b1D-GlcNAc,p(--4b1D-Gal,p(--4b1D-GalNAc,p/#ycleavage)--3a2D-NeuGc,p/#xcleavage_1_3)--6?1S)--3b1D-Gal,p--2a1L-Fuc,p$MONO,Und,-H,0,redEnd" name="Y^{1,3}X_{NeuGc}" mass="1239.3694464330001" score="0.0"/>
<FragmentEntry fragment="redEnd--??1D-GalNAc,p(--6b1D-GlcNAc,p(--4b1D-Gal,p(--4b1D-GalNAc,p/#ycleavage)--3a2D-NeuGc,p)--6?1S)--3b1D-Gal,p--2a1L-Fuc,p/#xcleavage_0_4$MONO,Und,-H,0,redEnd" name="Y^{0,4}X_{Fuc}" mass="1239.3694464330001" score="0.0"/>
<FragmentEntry fragment="redEnd--??1D-GalNAc,p(--6b1D-GlcNAc,p(--4b1D-Gal,p(--4b1D-GalNAc,p/#xcleavage_1_3)--3a2D-NeuGc,p)--6?1S)--3b1D-Gal,p--2a1L-Fuc,p/#ycleavage$MONO,Und,-H,0,redEnd" name="^{1,3}X_{GalNAc}Y" mass="1239.3694464330001" score="0.0"/>
<FragmentEntry fragment="redEnd--??1D-GalNAc,p(--6b1D-GlcNAc,p(--4b1D-Gal,p(--4b1D-GalNAc,p/#xcleavage_3_5)--3a2D-NeuGc,p)--6?1S)--3b1D-Gal,p--2a1L-Fuc,p/#zcleavage$MONO,Und,-H,0,redEnd" name="^{3,5}X_{GalNAc}Z" mass="1248.369780784" score="0.0"/>
<FragmentEntry fragment="redEnd--??1D-GalNAc,p(--6b1D-GlcNAc,p(--4b1D-Gal,p(--4b1D-GalNAc,p)--3a2D-NeuGc,p/#xcleavage_0_2)--6?1S)--3b1D-Gal,p--2a1L-Fuc,p$MONO,Und,-H,0,redEnd" name="^{0,2}X_{NeuGc}" mass="1249.390181875" score="0.0"/>
<FragmentEntry fragment="redEnd--??1D-GalNAc,p(--6b1D-GlcNAc,p(--4b1D-Gal,p(--4b1D-GalNAc,p/#xcleavage_0_3)--3a2D-NeuGc,p)--6?1S)--3b1D-Gal,p--2a1L-Fuc,p/#ycleavage$MONO,Und,-H,0,redEnd" name="^{0,3}X_{GalNAc}Y" mass="1250.385430848" score="0.0"/>
<FragmentEntry fragment="redEnd--??1D-GalNAc,p(--6b1D-GlcNAc,p(--4b1D-Gal,p(--4b1D-GalNAc,p)--3a2D-NeuGc,p)--6?1S)--3b1D-Gal,p/#xcleavage_1_4$MONO,Und,-H,0,redEnd" name="^{1,4}X_{Gal}" mass="1250.3854308480002" score="0.0"/>
<FragmentEntry fragment="redEnd--??1D-GalNAc,p(--6b1D-GlcNAc,p(--4b1D-Gal,p(--4b1D-GalNAc,p)--3a2D-NeuGc,p/#xcleavage_1_5)--6?1S)--3b1D-Gal,p--2a1L-Fuc,p$MONO,Und,-H,0,redEnd" name="^{1,5}X_{NeuGc}" mass="1251.3694464330001" score="0.0"/>
<FragmentEntry fragment="redEnd--??1D-GalNAc,p(--6b1D-GlcNAc,p(--4b1D-Gal,p(--4b1D-GalNAc,p/#xcleavage_0_4)--3a2D-NeuGc,p)--6?1S)--3b1D-Gal,p--2a1L-Fuc,p/#zcleavage$MONO,Und,-H,0,redEnd" name="^{0,4}X_{GalNAc}Z" mass="1262.3854308480002" score="0.0"/>
<FragmentEntry fragment="redEnd--??1D-GalNAc,p(--6b1D-GlcNAc,p(--4b1D-Gal,p(--4b1D-GalNAc,p/#xcleavage_2_4)--3a2D-NeuGc,p)--6?1S)--3b1D-Gal,p--2a1L-Fuc,p/#zcleavage$MONO,Und,-H,0,redEnd" name="^{2,4}X_{GalNAc}Z" mass="1262.3854308480002" score="0.0"/>
<FragmentEntry fragment="redEnd--??1D-GalNAc,p(--6b1D-GlcNAc,p(--4b1D-Gal,p(--4b1D-GalNAc,p)--3a2D-NeuGc,p/#xcleavage_0_3)--6?1S)--3b1D-Gal,p--2a1L-Fuc,p$MONO,Und,-H,0,redEnd" name="^{0,3}X_{NeuGc}" mass="1279.400746561" score="0.0"/>
<FragmentEntry fragment="redEnd--??1D-GalNAc,p(--6b1D-GlcNAc,p(--4b1D-Gal,p(--4b1D-GalNAc,p)--3a2D-NeuGc,p)--6?1S)--3b1D-Gal,p--2a1L-Fuc,p/#zcleavage$MONO,Und,-H,0,redEnd" name="Z" mass="1322.40656022" score="0.0"/>
<FragmentEntry fragment="redEnd--??1D-GalNAc,p(--6b1D-GlcNAc,p(--4b1D-Gal,p(--4b1D-GalNAc,p)--3a2D-NeuGc,p)--6?1S)--3b1D-Gal,p--2a1L-Fuc,p/#ycleavage$MONO,Und,-H,0,redEnd" name="Y" mass="1340.417124906" score="0.0"/>
<FragmentEntry fragment="redEnd--??1D-GalNAc,p(--6b1D-GlcNAc,p(--4b1D-Gal,p(--4b1D-GalNAc,p/#xcleavage_0_2)--3a2D-NeuGc,p)--6?1S)--3b1D-Gal,p--2a1L-Fuc,p$MONO,Und,-H,0,redEnd" name="^{0,2}X_{GalNAc}" mass="1366.4327749700003" score="0.0"/>
<FragmentEntry fragment="redEnd--??1D-GalNAc,p(--6b1D-GlcNAc,p(--4b1D-Gal,p(--4b1D-GalNAc,p)--3a2D-NeuGc,p/#xcleavage_0_4)--6?1S)--3b1D-Gal,p--2a1L-Fuc,p$MONO,Und,-H,0,redEnd" name="^{0,4}X_{NeuGc}" mass="1366.4327749700003" score="0.0"/>
<FragmentEntry fragment="?1D-GalNAc,p/#acleavage_2_5(--6b1D-GlcNAc,p(--4b1D-Gal,p(--4b1D-GalNAc,p)--3a2D-NeuGc,p)--6?1S)--3b1D-Gal,p--2a1L-Fuc,p$MONO,Und,-H,0,redEnd" name="^{2,5}A_{GalNAc}" mass="1367.416790555" score="0.0"/>
<FragmentEntry fragment="redEnd--??1D-GalNAc,p(--6b1D-GlcNAc,p(--4b1D-Gal,p(--4b1D-GalNAc,p)--3a2D-NeuGc,p)--6?1S)--3b1D-Gal,p--2a1L-Fuc,p/#xcleavage_1_5$MONO,Und,-H,0,redEnd" name="^{1,5}X_{Fuc}" mass="1368.4120395280002" score="0.0"/>
</FragmentCollection>
</Fragments>
<PeakList>
<Peak mz_ratio="232.88" intensity="0.2"/>
<Peak mz_ratio="233.11" intensity="0.2"/>
<Peak mz_ratio="233.91" intensity="0.7"/>
<Peak mz_ratio="247.18" intensity="0.2"/>
<Peak mz_ratio="256.31" intensity="0.3"/>
<Peak mz_ratio="269.9" intensity="0.4"/>
<Peak mz_ratio="287.76" intensity="0.3"/>
<Peak mz_ratio="290.1" intensity="0.4"/>
<Peak mz_ratio="293.09" intensity="0.4"/>
<Peak mz_ratio="297.09" intensity="0.5"/>
<Peak mz_ratio="301.0" intensity="0.2"/>
<Peak mz_ratio="306.09" intensity="23.5"/>
<Peak mz_ratio="307.02" intensity="0.8"/>
<Peak mz_ratio="307.42" intensity="0.3"/>
<Peak mz_ratio="307.97" intensity="0.6"/>
<Peak mz_ratio="345.83" intensity="0.1"/>
<Peak mz_ratio="347.36" intensity="0.5"/>
<Peak mz_ratio="362.04" intensity="0.4"/>
<Peak mz_ratio="395.11" intensity="0.2"/>
<Peak mz_ratio="396.12" intensity="0.5"/>
<Peak mz_ratio="400.42" intensity="0.2"/>
<Peak mz_ratio="414.06" intensity="0.3"/>
<Peak mz_ratio="426.14" intensity="0.4"/>
<Peak mz_ratio="473.26" intensity="0.2"/>
<Peak mz_ratio="477.62" intensity="0.5"/>
<Peak mz_ratio="484.33" intensity="0.3"/>
<Peak mz_ratio="508.27" intensity="0.3"/>
<Peak mz_ratio="512.9" intensity="0.3"/>
<Peak mz_ratio="515.67" intensity="0.2"/>
<Peak mz_ratio="518.08" intensity="0.4"/>
<Peak mz_ratio="522.12" intensity="0.3"/>
<Peak mz_ratio="523.52" intensity="0.5"/>
<Peak mz_ratio="529.77" intensity="0.6"/>
<Peak mz_ratio="534.18" intensity="1.0"/>
<Peak mz_ratio="540.03" intensity="0.5"/>
<Peak mz_ratio="541.74" intensity="0.7"/>
<Peak mz_ratio="545.29" intensity="0.2"/>
<Peak mz_ratio="545.79" intensity="0.9"/>
<Peak mz_ratio="551.32" intensity="1.1"/>
<Peak mz_ratio="567.75" intensity="0.6"/>
<Peak mz_ratio="568.41" intensity="0.6"/>
<Peak mz_ratio="579.97" intensity="1.3"/>
<Peak mz_ratio="580.86" intensity="0.2"/>
<Peak mz_ratio="587.09" intensity="0.4"/>
<Peak mz_ratio="588.11" intensity="3.7"/>
<Peak mz_ratio="588.39" intensity="3.2"/>
<Peak mz_ratio="588.69" intensity="1.8"/>
<Peak mz_ratio="589.22" intensity="0.2"/>
<Peak mz_ratio="589.62" intensity="0.9"/>
<Peak mz_ratio="594.5" intensity="0.3"/>
<Peak mz_ratio="601.68" intensity="2.3"/>
<Peak mz_ratio="602.68" intensity="1.2"/>
<Peak mz_ratio="610.53" intensity="0.9"/>
<Peak mz_ratio="613.92" intensity="0.7"/>
<Peak mz_ratio="618.75" intensity="0.9"/>
<Peak mz_ratio="623.53" intensity="2.5"/>
<Peak mz_ratio="623.97" intensity="2.2"/>
<Peak mz_ratio="630.66" intensity="0.3"/>
<Peak mz_ratio="631.51" intensity="0.7"/>
<Peak mz_ratio="633.39" intensity="1.0"/>
<Peak mz_ratio="633.8" intensity="1.2"/>
<Peak mz_ratio="634.12" intensity="0.4"/>
<Peak mz_ratio="635.11" intensity="2.3"/>
<Peak mz_ratio="635.65" intensity="1.0"/>
<Peak mz_ratio="636.62" intensity="0.3"/>
<Peak mz_ratio="638.16" intensity="0.9"/>
<Peak mz_ratio="639.18" intensity="1.2"/>
<Peak mz_ratio="640.16" intensity="0.3"/>
<Peak mz_ratio="640.65" intensity="5.1"/>
<Peak mz_ratio="641.13" intensity="2.1"/>
<Peak mz_ratio="641.65" intensity="1.1"/>
<Peak mz_ratio="642.22" intensity="0.5"/>
<Peak mz_ratio="643.02" intensity="0.9"/>
<Peak mz_ratio="647.4" intensity="0.3"/>
<Peak mz_ratio="650.24" intensity="0.8"/>
<Peak mz_ratio="653.19" intensity="0.6"/>
<Peak mz_ratio="653.91" intensity="0.3"/>
<Peak mz_ratio="657.01" intensity="0.3"/>
<Peak mz_ratio="660.26" intensity="0.7"/>
<Peak mz_ratio="660.92" intensity="0.2"/>
<Peak mz_ratio="662.13" intensity="0.3"/>
<Peak mz_ratio="667.26" intensity="0.9"/>
<Peak mz_ratio="668.27" intensity="1.5"/>
<Peak mz_ratio="669.14" intensity="5.0"/>
<Peak mz_ratio="669.44" intensity="3.1"/>
<Peak mz_ratio="669.84" intensity="1.4"/>
<Peak mz_ratio="670.16" intensity="2.3"/>
<Peak mz_ratio="671.29" intensity="0.2"/>
<Peak mz_ratio="674.64" intensity="0.6"/>
<Peak mz_ratio="675.1" intensity="1.1"/>
<Peak mz_ratio="675.7" intensity="0.5"/>
<Peak mz_ratio="679.25" intensity="0.3"/>
<Peak mz_ratio="680.34" intensity="0.8"/>
<Peak mz_ratio="680.9" intensity="1.1"/>
<Peak mz_ratio="681.34" intensity="0.3"/>
<Peak mz_ratio="682.03" intensity="0.4"/>
<Peak mz_ratio="682.58" intensity="0.2"/>
<Peak mz_ratio="690.63" intensity="0.6"/>
<Peak mz_ratio="691.45" intensity="0.6"/>
<Peak mz_ratio="694.11" intensity="0.3"/>
<Peak mz_ratio="695.02" intensity="0.3"/>
<Peak mz_ratio="696.7" intensity="0.4"/>
<Peak mz_ratio="697.3" intensity="0.6"/>
<Peak mz_ratio="697.8" intensity="0.8"/>
<Peak mz_ratio="698.35" intensity="0.5"/>
<Peak mz_ratio="698.79" intensity="0.4"/>
<Peak mz_ratio="701.8" intensity="1.1"/>
<Peak mz_ratio="704.37" intensity="0.3"/>
<Peak mz_ratio="705.13" intensity="0.8"/>
<Peak mz_ratio="706.15" intensity="0.8"/>
<Peak mz_ratio="707.08" intensity="0.2"/>
<Peak mz_ratio="711.59" intensity="0.3"/>
<Peak mz_ratio="714.14" intensity="0.4"/>
<Peak mz_ratio="715.6" intensity="1.3"/>
<Peak mz_ratio="765.29" intensity="0.5"/>
<Peak mz_ratio="792.13" intensity="0.9"/>
<Peak mz_ratio="795.3" intensity="0.6"/>
<Peak mz_ratio="813.4" intensity="0.4"/>
<Peak mz_ratio="814.19" intensity="1.4"/>
<Peak mz_ratio="814.42" intensity="0.8"/>
<Peak mz_ratio="828.99" intensity="0.6"/>
<Peak mz_ratio="836.17" intensity="0.2"/>
<Peak mz_ratio="840.97" intensity="0.6"/>
<Peak mz_ratio="841.19" intensity="0.6"/>
<Peak mz_ratio="843.38" intensity="0.3"/>
<Peak mz_ratio="850.8" intensity="0.3"/>
<Peak mz_ratio="851.32" intensity="0.4"/>
<Peak mz_ratio="851.71" intensity="0.2"/>
<Peak mz_ratio="852.21" intensity="3.0"/>
<Peak mz_ratio="852.49" intensity="2.3"/>
<Peak mz_ratio="853.38" intensity="0.7"/>
<Peak mz_ratio="854.22" intensity="0.7"/>
<Peak mz_ratio="855.58" intensity="0.9"/>
<Peak mz_ratio="859.99" intensity="0.3"/>
<Peak mz_ratio="861.25" intensity="0.7"/>
<Peak mz_ratio="861.92" intensity="0.5"/>
<Peak mz_ratio="863.01" intensity="0.5"/>
<Peak mz_ratio="870.24" intensity="2.1"/>
<Peak mz_ratio="871.14" intensity="2.4"/>
<Peak mz_ratio="872.22" intensity="0.7"/>
<Peak mz_ratio="878.2" intensity="15.5"/>
<Peak mz_ratio="879.21" intensity="6.8"/>
<Peak mz_ratio="879.98" intensity="0.5"/>
<Peak mz_ratio="880.41" intensity="0.6"/>
<Peak mz_ratio="881.3" intensity="1.0"/>
<Peak mz_ratio="895.8" intensity="0.6"/>
<Peak mz_ratio="896.29" intensity="0.4"/>
<Peak mz_ratio="899.21" intensity="0.4"/>
<Peak mz_ratio="913.21" intensity="0.4"/>
<Peak mz_ratio="927.3" intensity="0.2"/>
<Peak mz_ratio="957.0" intensity="0.2"/>
<Peak mz_ratio="958.23" intensity="1.1"/>
<Peak mz_ratio="959.15" intensity="0.5"/>
<Peak mz_ratio="963.23" intensity="0.4"/>
<Peak mz_ratio="972.67" intensity="0.2"/>
<Peak mz_ratio="974.63" intensity="1.3"/>
<Peak mz_ratio="975.06" intensity="6.4"/>
<Peak mz_ratio="975.33" intensity="2.6"/>
<Peak mz_ratio="976.12" intensity="3.9"/>
<Peak mz_ratio="976.37" intensity="2.1"/>
<Peak mz_ratio="978.43" intensity="0.9"/>
<Peak mz_ratio="983.0" intensity="0.8"/>
<Peak mz_ratio="984.28" intensity="0.2"/>
<Peak mz_ratio="1001.2" intensity="1.0"/>
<Peak mz_ratio="1001.45" intensity="0.8"/>
<Peak mz_ratio="1002.48" intensity="0.4"/>
<Peak mz_ratio="1014.1" intensity="0.3"/>
<Peak mz_ratio="1014.53" intensity="0.5"/>
<Peak mz_ratio="1016.35" intensity="1.1"/>
<Peak mz_ratio="1018.66" intensity="0.4"/>
<Peak mz_ratio="1026.22" intensity="0.2"/>
<Peak mz_ratio="1032.14" intensity="6.0"/>
<Peak mz_ratio="1033.07" intensity="2.0"/>
<Peak mz_ratio="1033.37" intensity="1.3"/>
<Peak mz_ratio="1034.16" intensity="0.9"/>
<Peak mz_ratio="1040.35" intensity="1.3"/>
<Peak mz_ratio="1040.6" intensity="0.2"/>
<Peak mz_ratio="1041.09" intensity="0.9"/>
<Peak mz_ratio="1045.85" intensity="0.3"/>
<Peak mz_ratio="1050.37" intensity="0.4"/>
<Peak mz_ratio="1051.0" intensity="0.5"/>
<Peak mz_ratio="1055.43" intensity="0.3"/>
<Peak mz_ratio="1055.88" intensity="0.3"/>
<Peak mz_ratio="1076.5" intensity="1.1"/>
<Peak mz_ratio="1097.11" intensity="0.3"/>
<Peak mz_ratio="1097.41" intensity="0.3"/>
<Peak mz_ratio="1098.02" intensity="0.5"/>
<Peak mz_ratio="1114.01" intensity="0.3"/>
<Peak mz_ratio="1115.25" intensity="3.1"/>
<Peak mz_ratio="1115.57" intensity="0.7"/>
<Peak mz_ratio="1116.33" intensity="3.0"/>
<Peak mz_ratio="1117.12" intensity="1.6"/>
<Peak mz_ratio="1133.48" intensity="0.5"/>
<Peak mz_ratio="1136.23" intensity="0.9"/>
<Peak mz_ratio="1141.62" intensity="0.5"/>
<Peak mz_ratio="1155.35" intensity="0.2"/>
<Peak mz_ratio="1156.14" intensity="0.4"/>
<Peak mz_ratio="1158.15" intensity="0.4"/>
<Peak mz_ratio="1160.06" intensity="0.8"/>
<Peak mz_ratio="1160.51" intensity="1.0"/>
<Peak mz_ratio="1162.32" intensity="0.6"/>
<Peak mz_ratio="1168.32" intensity="0.3"/>
<Peak mz_ratio="1170.11" intensity="0.3"/>
<Peak mz_ratio="1176.59" intensity="1.5"/>
<Peak mz_ratio="1177.18" intensity="1.7"/>
<Peak mz_ratio="1178.26" intensity="319.4"/>
<Peak mz_ratio="1179.24" intensity="134.9"/>
<Peak mz_ratio="1180.28" intensity="59.8"/>
<Peak mz_ratio="1181.19" intensity="4.5"/>
<Peak mz_ratio="1181.58" intensity="2.8"/>
<Peak mz_ratio="1182.65" intensity="0.1"/>
<Peak mz_ratio="1187.71" intensity="0.2"/>
<Peak mz_ratio="1192.03" intensity="0.3"/>
<Peak mz_ratio="1193.39" intensity="0.2"/>
<Peak mz_ratio="1194.25" intensity="0.4"/>
<Peak mz_ratio="1195.26" intensity="0.2"/>
<Peak mz_ratio="1196.26" intensity="0.7"/>
<Peak mz_ratio="1204.39" intensity="1.3"/>
<Peak mz_ratio="1220.03" intensity="0.3"/>
<Peak mz_ratio="1234.81" intensity="0.2"/>
<Peak mz_ratio="1236.0" intensity="0.9"/>
<Peak mz_ratio="1236.48" intensity="1.4"/>
<Peak mz_ratio="1237.02" intensity="0.2"/>
<Peak mz_ratio="1238.33" intensity="1.2"/>
<Peak mz_ratio="1247.57" intensity="0.4"/>
<Peak mz_ratio="1248.16" intensity="2.6"/>
<Peak mz_ratio="1249.3" intensity="2.1"/>
<Peak mz_ratio="1250.12" intensity="0.8"/>
<Peak mz_ratio="1261.53" intensity="0.3"/>
<Peak mz_ratio="1268.31" intensity="0.7"/>
<Peak mz_ratio="1278.22" intensity="0.1"/>
<Peak mz_ratio="1313.1" intensity="0.2"/>
<Peak mz_ratio="1321.18" intensity="0.5"/>
<Peak mz_ratio="1339.23" intensity="0.4"/>
<Peak mz_ratio="1343.1" intensity="0.5"/>
<Peak mz_ratio="1358.35" intensity="0.5"/>
<Peak mz_ratio="1364.47" intensity="0.2"/>
<Peak mz_ratio="1365.02" intensity="1.0"/>
<Peak mz_ratio="1366.16" intensity="0.2"/>
<Peak mz_ratio="1367.67" intensity="0.3"/>
<Peak mz_ratio="1369.49" intensity="0.4"/>
<Peak mz_ratio="1390.99" intensity="1.0"/>
<Peak mz_ratio="1391.29" intensity="4.1"/>
<Peak mz_ratio="1392.13" intensity="0.2"/>
<Peak mz_ratio="1392.42" intensity="0.9"/>
<Peak mz_ratio="1392.87" intensity="0.4"/>
<Peak mz_ratio="1394.04" intensity="0.4"/>
</PeakList>
<AnnotatedPeakList>
<Annotations>
<Glycan structure="redEnd--??1D-GalNAc,p(--6b1D-GlcNAc,p(--4b1D-Gal,p(--4b1D-GalNAc,p)--3a2D-NeuGc,p)--6?1S)--3b1D-Gal,p--2a1L-Fuc,p$MONO,Und,-2H,0,redEnd"/>
<PeakAnnotationCollection>
<PeakAnnotation>
<Peak mz_ratio="232.88" intensity="0.2"/>
<Annotation ions="-H"  neutralExchanges="0">
<FragmentEntry fragment="b1D-GlcNAc,p/#acleavage_0_2(--4b1D-Gal,p(--4b1D-GalNAc,p)--3a2D-NeuGc,p/#zcleavage)--6?1S/#lcleavage$MONO,Und,-2H,0,redEnd" name="^{0,2}A_{GlcNAc}Z" mass="467.16389001899995" score="0.0"/>
</Annotation>
</PeakAnnotation>
<PeakAnnotation>
<Peak mz_ratio="232.88" intensity="0.2"/>
<Annotation ions="-H"  neutralExchanges="0">
<FragmentEntry fragment="?1D-GalNAc,p/#bcleavage--3b1D-Gal,p--2a1L-Fuc,p/#xcleavage_0_3$MONO,Und,-H,0,redEnd" name="B^{0,3}X_{Fuc}" mass="234.07395280199998" score="0.0"/>
</Annotation>
</PeakAnnotation>
<PeakAnnotation>
<Peak mz_ratio="232.88" intensity="0.2"/>
<Annotation ions="-H"  neutralExchanges="0">
<FragmentEntry fragment="redEnd--??1D-GalNAc,p(--6b1D-GlcNAc,p/#xcleavage_0_2)--3b1D-Gal,p--2a1L-Fuc,p/#ycleavage$MONO,Und,-2H,0,redEnd" name="^{0,2}X_{GlcNAc}Y" mass="468.195524498" score="0.0"/>
</Annotation>
</PeakAnnotation>
<PeakAnnotation>
<Peak mz_ratio="232.88" intensity="0.2"/>
<Annotation ions="-H"  neutralExchanges="0">
<FragmentEntry fragment="redEnd--??1D-GalNAc,p(--6b1D-GlcNAc,p(--4b1D-Gal,p/#xcleavage_0_2)--6?1S/#lcleavage)--3b1D-Gal,p/#ycleavage$MONO,Und,-2H,0,redEnd" name="^{0,2}X_{Gal}Y" mass="468.195524498" score="0.0"/>
</Annotation>
</PeakAnnotation>
<PeakAnnotation>
<Peak mz_ratio="233.11" intensity="0.2"/>
<Annotation ions="-H"  neutralExchanges="0">
<FragmentEntry fragment="b1D-GlcNAc,p/#bcleavage--4b1D-Gal,p(--4b1D-GalNAc,p/#ycleavage)--3a2D-NeuGc,p$MONO,Und,-2H,0,redEnd" name="BY" mass="469.14315457699996" score="0.0"/>
</Annotation>
</PeakAnnotation>
<PeakAnnotation>
<Peak mz_ratio="233.11" intensity="0.2"/>
<Annotation ions="-H"  neutralExchanges="0">
<FragmentEntry fragment="b1D-GlcNAc,p/#ccleavage--4b1D-Gal,p(--4b1D-GalNAc,p/#zcleavage)--3a2D-NeuGc,p$MONO,Und,-2H,0,redEnd" name="CZ" mass="469.14315457699996" score="0.0"/>
</Annotation>
</PeakAnnotation>
<PeakAnnotation>
<Peak mz_ratio="233.91" intensity="0.7"/>
<Annotation ions="-H"  neutralExchanges="0">
<FragmentEntry fragment="b1D-GlcNAc,p/#bcleavage--4b1D-Gal,p(--4b1D-GalNAc,p/#ycleavage)--3a2D-NeuGc,p$MONO,Und,-2H,0,redEnd" name="BY" mass="469.14315457699996" score="0.0"/>
</Annotation>
</PeakAnnotation>
<PeakAnnotation>
<Peak mz_ratio="233.91" intensity="0.7"/>
<Annotation ions="-H"  neutralExchanges="0">
<FragmentEntry fragment="b1D-GlcNAc,p/#ccleavage--4b1D-Gal,p(--4b1D-GalNAc,p/#zcleavage)--3a2D-NeuGc,p$MONO,Und,-2H,0,redEnd" name="CZ" mass="469.14315457699996" score="0.0"/>
</Annotation>
</PeakAnnotation>
<PeakAnnotation>
<Peak mz_ratio="233.91" intensity="0.7"/>
<Annotation ions="-H"  neutralExchanges="0">
<FragmentEntry fragment="redEnd--??1D-GalNAc,p(--6b1D-GlcNAc,p(--4b1D-Gal,p/#zcleavage)--6?1S)--3b1D-Gal,p/#zcleavage$MONO,Und,-2H,0,redEnd" name="ZZ" mass="470.12064499599995" score="0.0"/>
</Annotation>
</PeakAnnotation>
<PeakAnnotation>
<Peak mz_ratio="247.18" intensity="0.2"/>
<Annotation ions="-H"  neutralExchanges="0">
<FragmentEntry fragment="?1D-GalNAc,p/#bcleavage--3b1D-Gal,p--2a1L-Fuc,p/#xcleavage_1_3$MONO,Und,-H,0,redEnd" name="B^{1,3}X_{Fuc}" mass="248.089602866" score="0.0"/>
</Annotation>
</PeakAnnotation>
<PeakAnnotation>
<Peak mz_ratio="247.18" intensity="0.2"/>
<Annotation ions="-H"  neutralExchanges="0">
<FragmentEntry fragment="?1D-GalNAc,p/#bcleavage--3b1D-Gal,p--2a1L-Fuc,p/#xcleavage_2_4$MONO,Und,-H,0,redEnd" name="B^{2,4}X_{Fuc}" mass="248.089602866" score="0.0"/>
</Annotation>
</PeakAnnotation>
<PeakAnnotation>
<Peak mz_ratio="247.18" intensity="0.2"/>
<Annotation ions="-H"  neutralExchanges="0">
<FragmentEntry fragment="redEnd--??1D-GalNAc,p(--6b1D-GlcNAc,p/#xcleavage_3_5)--3b1D-Gal,p--2a1L-Fuc,p/#zcleavage$MONO,Und,-2H,0,redEnd" name="^{3,5}X_{GlcNAc}Z" mass="496.19043911999995" score="0.0"/>
</Annotation>
</PeakAnnotation>
<PeakAnnotation>
<Peak mz_ratio="247.18" intensity="0.2"/>
<Annotation ions="-H"  neutralExchanges="0">
<FragmentEntry fragment="b1D-GlcNAc,p/#acleavage_1_4--4b1D-Gal,p(--4b1D-GalNAc,p)--3a2D-NeuGc,p/#ycleavage$MONO,Und,-2H,0,redEnd" name="^{1,4}A_{GlcNAc}Y" mass="496.19043912" score="0.0"/>
</Annotation>
</PeakAnnotation>
<PeakAnnotation>
<Peak mz_ratio="247.18" intensity="0.2"/>
<Annotation ions="-H"  neutralExchanges="0">
<FragmentEntry fragment="b1D-GlcNAc,p/#bcleavage--4b1D-Gal,p(--4b1D-GalNAc,p/#xcleavage_1_5)--3a2D-NeuGc,p$MONO,Und,-2H,0,redEnd" name="B^{1,5}X_{GalNAc}" mass="497.138069199" score="0.0"/>
</Annotation>
</PeakAnnotation>
<PeakAnnotation>
<Peak mz_ratio="256.31" intensity="0.3"/>
<Annotation ions="-H"  neutralExchanges="0">
<FragmentEntry fragment="redEnd--??1D-GalNAc,p(--6b1D-GlcNAc,p/#xcleavage_3_5)--3b1D-Gal,p--2a1L-Fuc,p/#ycleavage$MONO,Und,-2H,0,redEnd" name="^{3,5}X_{GlcNAc}Y" mass="514.201003806" score="0.0"/>
</Annotation>
</PeakAnnotation>
<PeakAnnotation>
<Peak mz_ratio="256.31" intensity="0.3"/>
<Annotation ions="-H"  neutralExchanges="0">
<FragmentEntry fragment="b1D-GlcNAc,p/#ccleavage--4b1D-Gal,p(--4b1D-GalNAc,p/#xcleavage_1_5)--3a2D-NeuGc,p$MONO,Und,-2H,0,redEnd" name="C^{1,5}X_{GalNAc}" mass="515.148633885" score="0.0"/>
</Annotation>
</PeakAnnotation>
<PeakAnnotation>
<Peak mz_ratio="269.9" intensity="0.4"/>
<Annotation ions="-H"  neutralExchanges="0">
<FragmentEntry fragment="b1D-GlcNAc,p/#acleavage_0_3(--4b1D-Gal,p(--4b1D-GalNAc,p/#zcleavage)--3a2D-NeuGc,p)--6?1S/#lcleavage$MONO,Und,-2H,0,redEnd" name="^{0,3}A_{GlcNAc}Z" mass="541.1642839489999" score="0.0"/>
</Annotation>
</PeakAnnotation>
<PeakAnnotation>
<Peak mz_ratio="269.9" intensity="0.4"/>
<Annotation ions="-H"  neutralExchanges="0">
<FragmentEntry fragment="b1D-GlcNAc,p/#bcleavage--4b1D-Gal,p(--4b1D-GalNAc,p/#xcleavage_1_4)--3a2D-NeuGc,p$MONO,Und,-2H,0,redEnd" name="B^{1,4}X_{GalNAc}" mass="541.164283949" score="0.0"/>
</Annotation>
</PeakAnnotation>
<PeakAnnotation>
<Peak mz_ratio="269.9" intensity="0.4"/>
<Annotation ions="-H"  neutralExchanges="0">
<FragmentEntry fragment="b1D-GlcNAc,p/#bcleavage--4b1D-Gal,p(--4b1D-GalNAc,p)--3a2D-NeuGc,p/#xcleavage_1_4$MONO,Und,-2H,0,redEnd" name="B^{1,4}X_{NeuGc}" mass="541.164283949" score="0.0"/>
</Annotation>
</PeakAnnotation>
<PeakAnnotation>
<Peak mz_ratio="287.76" intensity="0.3"/>
<Annotation ions="-H"  neutralExchanges="0">
<FragmentEntry fragment="redEnd--??1D-GalNAc,p(--6b1D-GlcNAc,p(--4b1D-Gal,p/#ycleavage)--6?1S)--3b1D-Gal,p/#xcleavage_1_4$MONO,Und,-2H,0,redEnd" name="Y^{1,4}X_{Gal}" mass="578.16290374" score="0.0"/>
</Annotation>
</PeakAnnotation>
<PeakAnnotation>
<Peak mz_ratio="287.76" intensity="0.3"/>
<Annotation ions="-H"  neutralExchanges="0">
<FragmentEntry fragment="redEnd--??1D-GalNAc,p(--6b1D-GlcNAc,p(--4b1D-Gal,p/#xcleavage_1_4)--6?1S)--3b1D-Gal,p/#ycleavage$MONO,Und,-2H,0,redEnd" name="^{1,4}X_{Gal}Y" mass="578.16290374" score="0.0"/>
</Annotation>
</PeakAnnotation>
<PeakAnnotation>
<Peak mz_ratio="290.1" intensity="0.4"/>
<Annotation ions="-H"  neutralExchanges="0">
<FragmentEntry fragment="b1D-GlcNAc,p/#acleavage_1_4--4b1D-Gal,p(--4b1D-GalNAc,p/#zcleavage)--3a2D-NeuGc,p$MONO,Und,-2H,0,redEnd" name="^{1,4}A_{GlcNAc}Z" mass="582.1908330499999" score="0.0"/>
</Annotation>
</PeakAnnotation>
<PeakAnnotation>
<Peak mz_ratio="290.1" intensity="0.4"/>
<Annotation ions="-H"  neutralExchanges="0">
<FragmentEntry fragment="b1D-GlcNAc,p/#bcleavage--4b1D-Gal,p(--4b1D-GalNAc,p/#xcleavage_0_3)--3a2D-NeuGc,p$MONO,Und,-2H,0,redEnd" name="B^{0,3}X_{GalNAc}" mass="582.19083305" score="0.0"/>
</Annotation>
</PeakAnnotation>
<PeakAnnotation>
<Peak mz_ratio="293.09" intensity="0.4"/>
<Annotation ions="-H"  neutralExchanges="0">
<FragmentEntry fragment="redEnd--??1D-GalNAc,p(--6b1D-GlcNAc,p(--4b1D-Gal,p/#ycleavage)--6?1S/#lcleavage)--3b1D-Gal,p--2a1L-Fuc,p/#ycleavage$MONO,Und,-2H,0,redEnd" name="YY" mass="588.237783242" score="0.0"/>
</Annotation>
</PeakAnnotation>
<PeakAnnotation>
<Peak mz_ratio="301.0" intensity="0.2"/>
<Annotation ions="-H"  neutralExchanges="0">
<FragmentEntry fragment="redEnd--??1D-GalNAc,p(--6b1D-GlcNAc,p/#xcleavage_1_4--6?1S/#lcleavage)--3b1D-Gal,p--2a1L-Fuc,p$MONO,Und,-2H,0,redEnd" name="^{1,4}X_{GlcNAc}" mass="603.237448891" score="0.0"/>
</Annotation>
</PeakAnnotation>
<PeakAnnotation>
<Peak mz_ratio="306.09" intensity="23.5"/>
<Annotation ions="-H"  neutralExchanges="0">
<FragmentEntry fragment="b1D-Gal,p/#bcleavage--3a2D-NeuGc,p$MONO,Und,-H,0,redEnd" name="B" mass="307.090331147" score="0.0"/>
</Annotation>
</PeakAnnotation>
<PeakAnnotation>
<Peak mz_ratio="307.02" intensity="0.8"/>
<Annotation ions="-H"  neutralExchanges="0">
<FragmentEntry fragment="?1D-GalNAc,p/#bcleavage--3b1D-Gal,p--2a1L-Fuc,p$MONO,Und,-H,0,redEnd" name="B" mass="308.11073223799997" score="0.0"/>
</Annotation>
</PeakAnnotation>
<PeakAnnotation>
<Peak mz_ratio="307.42" intensity="0.3"/>
<Annotation ions="-H"  neutralExchanges="0">
<FragmentEntry fragment="?1D-GalNAc,p/#bcleavage--3b1D-Gal,p--2a1L-Fuc,p$MONO,Und,-H,0,redEnd" name="B" mass="308.11073223799997" score="0.0"/>
</Annotation>
</PeakAnnotation>
<PeakAnnotation>
<Peak mz_ratio="345.83" intensity="0.1"/>
<Annotation ions="-H"  neutralExchanges="0">
<FragmentEntry fragment="b1D-GlcNAc,p/#bcleavage--4b1D-Gal,p(--4b1D-GalNAc,p)--3a2D-NeuGc,p/#zcleavage$MONO,Und,-H,0,redEnd" name="BZ" mass="347.12163127499997" score="0.0"/>
</Annotation>
</PeakAnnotation>
<PeakAnnotation>
<Peak mz_ratio="347.36" intensity="0.5"/>
<Annotation ions="-H"  neutralExchanges="0">
<FragmentEntry fragment="redEnd--??1D-GalNAc,p(--6b1D-GlcNAc,p(--4b1D-Gal,p/#ycleavage)--6?1S)--3b1D-Gal,p--2a1L-Fuc,p/#xcleavage_1_5$MONO,Und,-2H,0,redEnd" name="Y^{1,5}X_{Fuc}" mass="696.18951242" score="0.0"/>
</Annotation>
</PeakAnnotation>
<PeakAnnotation>
<Peak mz_ratio="347.36" intensity="0.5"/>
<Annotation ions="-H"  neutralExchanges="0">
<FragmentEntry fragment="redEnd--??1D-GalNAc,p(--6b1D-GlcNAc,p(--4b1D-Gal,p/#xcleavage_1_5)--6?1S)--3b1D-Gal,p--2a1L-Fuc,p/#ycleavage$MONO,Und,-2H,0,redEnd" name="^{1,5}X_{Gal}Y" mass="696.18951242" score="0.0"/>
</Annotation>
</PeakAnnotation>
<PeakAnnotation>
<Peak mz_ratio="347.36" intensity="0.5"/>
<Annotation ions="-H"  neutralExchanges="0">
<FragmentEntry fragment="redEnd--??1D-GalNAc,p(--6b1D-GlcNAc,p/#xcleavage_2_4--6?1S/#lcleavage)--3b1D-Gal,p/#zcleavage$MONO,Und,-H,0,redEnd" name="^{2,4}X_{GlcNAc}Z" mass="348.153265754" score="0.0"/>
</Annotation>
</PeakAnnotation>
<PeakAnnotation>
<Peak mz_ratio="362.04" intensity="0.4"/>
<Annotation ions="-H"  neutralExchanges="0">
<FragmentEntry fragment="redEnd--??1D-GalNAc,p(--6b1D-GlcNAc,p(--4b1D-Gal,p/#ycleavage)--6?1S)--3b1D-Gal,p--2a1L-Fuc,p/#xcleavage_2_5$MONO,Und,-2H,0,redEnd" name="Y^{2,5}X_{Fuc}" mass="726.200077106" score="0.0"/>
</Annotation>
</PeakAnnotation>
<PeakAnnotation>
<Peak mz_ratio="362.04" intensity="0.4"/>
<Annotation ions="-H"  neutralExchanges="0">
<FragmentEntry fragment="redEnd--??1D-GalNAc,p(--6b1D-GlcNAc,p(--4b1D-Gal,p/#xcleavage_2_5)--6?1S)--3b1D-Gal,p--2a1L-Fuc,p/#ycleavage$MONO,Und,-2H,0,redEnd" name="^{2,5}X_{Gal}Y" mass="726.200077106" score="0.0"/>
</Annotation>
</PeakAnnotation>
<PeakAnnotation>
<Peak mz_ratio="395.11" intensity="0.2"/>
<Annotation ions="-H"  neutralExchanges="0">
<FragmentEntry fragment="redEnd--??1D-GalNAc,p(--6b1D-GlcNAc,p(--4b1D-Gal,p(--4b1D-GalNAc,p)--3a2D-NeuGc,p/#ycleavage)--6?1S/#lcleavage)--3b1D-Gal,p/#ycleavage$MONO,Und,-2H,0,redEnd" name="YY" mass="791.317155773" score="0.0"/>
</Annotation>
</PeakAnnotation>
<PeakAnnotation>
<Peak mz_ratio="396.12" intensity="0.5"/>
<Annotation ions="-H"  neutralExchanges="0">
<FragmentEntry fragment="?1D-GalNAc,p/#acleavage_0_4--6b1D-GlcNAc,p(--4b1D-Gal,p(--4b1D-GalNAc,p/#zcleavage)--3a2D-NeuGc,p)--6?1S$MONO,Und,-2H,0,redEnd" name="^{0,4}A_{GalNAc}Z" mass="794.1899063499999" score="0.0"/>
</Annotation>
</PeakAnnotation>
<PeakAnnotation>
<Peak mz_ratio="400.42" intensity="0.2"/>
<Annotation ions="-H"  neutralExchanges="0">
<FragmentEntry fragment="?1D-GalNAc,p/#ccleavage--6b1D-GlcNAc,p(--4b1D-Gal,p(--4b1D-GalNAc,p/#xcleavage_0_3)--3a2D-NeuGc,p)--6?1S/#lcleavage$MONO,Und,-2H,0,redEnd" name="C^{0,3}X_{GalNAc}" mass="803.280770267" score="0.0"/>
</Annotation>
</PeakAnnotation>
<PeakAnnotation>
<Peak mz_ratio="400.42" intensity="0.2"/>
<Annotation ions="-H"  neutralExchanges="0">
<FragmentEntry fragment="b1D-GlcNAc,p/#acleavage_1_4--4b1D-Gal,p(--4b1D-GalNAc,p)--3a2D-NeuGc,p$MONO,Und,-2H,0,redEnd" name="^{1,4}A_{GlcNAc}" mass="803.280770267" score="0.0"/>
</Annotation>
</PeakAnnotation>
<PeakAnnotation>
<Peak mz_ratio="426.14" intensity="0.4"/>
<Annotation ions="-H"  neutralExchanges="0">
<FragmentEntry fragment="?1D-GalNAc,p/#bcleavage--6b1D-GlcNAc,p(--4b1D-Gal,p(--4b1D-GalNAc,p/#xcleavage_1_3)--3a2D-NeuGc,p)--6?1S$MONO,Und,-2H,0,redEnd" name="B^{1,3}X_{GalNAc}" mass="854.211035722" score="0.0"/>
</Annotation>
</PeakAnnotation>
<PeakAnnotation>
<Peak mz_ratio="426.14" intensity="0.4"/>
<Annotation ions="-H"  neutralExchanges="0">
<FragmentEntry fragment="redEnd--??1D-GalNAc,p(--6b1D-GlcNAc,p/#ycleavage)--3b1D-Gal,p--2a1L-Fuc,p/#xcleavage_0_2$MONO,Und,-H,0,redEnd" name="Y^{0,2}X_{Fuc}" mass="427.168975397" score="0.0"/>
</Annotation>
</PeakAnnotation>
<PeakAnnotation>
<Peak mz_ratio="473.26" intensity="0.2"/>
<Annotation ions="-H"  neutralExchanges="0">
<FragmentEntry fragment="redEnd--??1D-GalNAc,p(--6b1D-GlcNAc,p(--4b1D-Gal,p(--4b1D-GalNAc,p/#zcleavage)--3a2D-NeuGc,p/#xcleavage_0_2)--6?1S/#lcleavage)--3b1D-Gal,p--2a1L-Fuc,p$MONO,Und,-2H,0,redEnd" name="Z^{0,2}X_{NeuGc}" mass="948.343430102" score="0.0"/>
</Annotation>
</PeakAnnotation>
<PeakAnnotation>
<Peak mz_ratio="473.26" intensity="0.2"/>
<Annotation ions="-H"  neutralExchanges="0">
<FragmentEntry fragment="redEnd--??1D-GalNAc,p(--6b1D-GlcNAc,p(--4b1D-Gal,p(--4b1D-GalNAc,p/#zcleavage)--3a2D-NeuGc,p)--6?1S/#lcleavage)--3b1D-Gal,p/#xcleavage_1_4$MONO,Und,-2H,0,redEnd" name="Z^{1,4}X_{Gal}" mass="949.3386790749998" score="0.0"/>
</Annotation>
</PeakAnnotation>
<PeakAnnotation>
<Peak mz_ratio="473.26" intensity="0.2"/>
<Annotation ions="-H"  neutralExchanges="0">
<FragmentEntry fragment="?1D-GalNAc,p/#acleavage_3_5--6b1D-GlcNAc,p(--4b1D-Gal,p(--4b1D-GalNAc,p)--3a2D-NeuGc,p)--6?1S/#lcleavage$MONO,Und,-2H,0,redEnd" name="^{3,5}A_{GalNAc}" mass="949.338679075" score="0.0"/>
</Annotation>
</PeakAnnotation>
<PeakAnnotation>
<Peak mz_ratio="473.26" intensity="0.2"/>
<Annotation ions="-H"  neutralExchanges="0">
<FragmentEntry fragment="redEnd--??1D-GalNAc,p(--6b1D-GlcNAc,p(--4b1D-Gal,p(--4b1D-GalNAc,p/#xcleavage_1_4)--3a2D-NeuGc,p)--6?1S/#lcleavage)--3b1D-Gal,p/#zcleavage$MONO,Und,-2H,0,redEnd" name="^{1,4}X_{GalNAc}Z" mass="949.3386790750001" score="0.0"/>
</Annotation>
</PeakAnnotation>
<PeakAnnotation>
<Peak mz_ratio="473.26" intensity="0.2"/>
<Annotation ions="-H"  neutralExchanges="0">
<FragmentEntry fragment="redEnd--??1D-GalNAc,p(--6b1D-GlcNAc,p(--4b1D-Gal,p(--4b1D-GalNAc,p)--3a2D-NeuGc,p/#xcleavage_1_4)--6?1S/#lcleavage)--3b1D-Gal,p/#zcleavage$MONO,Und,-2H,0,redEnd" name="^{1,4}X_{NeuGc}Z" mass="949.3386790750001" score="0.0"/>
</Annotation>
</PeakAnnotation>
<PeakAnnotation>
<Peak mz_ratio="477.62" intensity="0.5"/>
<Annotation ions="-H"  neutralExchanges="0">
<FragmentEntry fragment="redEnd--??1D-GalNAc,p(--6b1D-GlcNAc,p(--4b1D-Gal,p(--4b1D-GalNAc,p/#zcleavage)--3a2D-NeuGc,p)--6?1S)--3b1D-Gal,p/#ycleavage$MONO,Und,-2H,0,redEnd" name="ZY" mass="957.2743642589999" score="0.0"/>
</Annotation>
</PeakAnnotation>
<PeakAnnotation>
<Peak mz_ratio="477.62" intensity="0.5"/>
<Annotation ions="-H"  neutralExchanges="0">
<FragmentEntry fragment="redEnd--??1D-GalNAc,p(--6b1D-GlcNAc,p(--4b1D-Gal,p(--4b1D-GalNAc,p/#ycleavage)--3a2D-NeuGc,p)--6?1S)--3b1D-Gal,p/#zcleavage$MONO,Und,-2H,0,redEnd" name="YZ" mass="957.2743642590001" score="0.0"/>
</Annotation>
</PeakAnnotation>
<PeakAnnotation>
<Peak mz_ratio="484.33" intensity="0.3"/>
<Annotation ions="-H"  neutralExchanges="0">
<FragmentEntry fragment="b1D-GlcNAc,p/#acleavage_0_2(--4b1D-Gal,p(--4b1D-GalNAc,p)--3a2D-NeuGc,p/#ycleavage)--6?1S/#lcleavage$MONO,Und,-H,0,redEnd" name="^{0,2}A_{GlcNAc}Y" mass="485.174454705" score="0.0"/>
</Annotation>
</PeakAnnotation>
<PeakAnnotation>
<Peak mz_ratio="484.33" intensity="0.3"/>
<Annotation ions="-H"  neutralExchanges="0">
<FragmentEntry fragment="redEnd--??1D-GalNAc,p(--6b1D-GlcNAc,p(--4b1D-Gal,p(--4b1D-GalNAc,p)--3a2D-NeuGc,p/#xcleavage_0_3)--6?1S)--3b1D-Gal,p/#ycleavage$MONO,Und,-2H,0,redEnd" name="^{0,3}X_{NeuGc}Y" mass="971.2900143229999" score="0.0"/>
</Annotation>
</PeakAnnotation>
<PeakAnnotation>
<Peak mz_ratio="512.9" intensity="0.3"/>
<Annotation ions="-H"  neutralExchanges="0">
<FragmentEntry fragment="redEnd--??1D-GalNAc,p(--6b1D-GlcNAc,p(--4b1D-Gal,p(--4b1D-GalNAc,p/#zcleavage)--3a2D-NeuGc,p/#xcleavage_0_2)--6?1S)--3b1D-Gal,p--2a1L-Fuc,p$MONO,Und,-2H,0,redEnd" name="Z^{0,2}X_{NeuGc}" mass="1028.300244658" score="0.0"/>
</Annotation>
</PeakAnnotation>
<PeakAnnotation>
<Peak mz_ratio="512.9" intensity="0.3"/>
<Annotation ions="-H"  neutralExchanges="0">
<FragmentEntry fragment="redEnd--??1D-GalNAc,p(--6b1D-GlcNAc,p/#xcleavage_3_5)--3b1D-Gal,p--2a1L-Fuc,p/#ycleavage$MONO,Und,-H,0,redEnd" name="^{3,5}X_{GlcNAc}Y" mass="514.201003806" score="0.0"/>
</Annotation>
</PeakAnnotation>
<PeakAnnotation>
<Peak mz_ratio="515.67" intensity="0.2"/>
<Annotation ions="-H"  neutralExchanges="0">
<FragmentEntry fragment="redEnd--??1D-GalNAc,p(--6b1D-GlcNAc,p(--4b1D-Gal,p(--4b1D-GalNAc,p)--3a2D-NeuGc,p/#ycleavage)--6?1S)--3b1D-Gal,p--2a1L-Fuc,p/#ycleavage$MONO,Und,-2H,0,redEnd" name="YY" mass="1033.326793759" score="0.0"/>
</Annotation>
</PeakAnnotation>
<PeakAnnotation>
<Peak mz_ratio="518.08" intensity="0.4"/>
<Annotation ions="-H"  neutralExchanges="0">
<FragmentEntry fragment="redEnd--??1D-GalNAc,p(--6b1D-GlcNAc,p(--4b1D-Gal,p(--4b1D-GalNAc,p)--3a2D-NeuGc,p/#zcleavage)--6?1S/#lcleavage)--3b1D-Gal,p--2a1L-Fuc,p/#xcleavage_0_4$MONO,Und,-2H,0,redEnd" name="Z^{0,4}X_{Fuc}" mass="1037.391108575" score="0.0"/>
</Annotation>
</PeakAnnotation>
<PeakAnnotation>
<Peak mz_ratio="518.08" intensity="0.4"/>
<Annotation ions="-H"  neutralExchanges="0">
<FragmentEntry fragment="b1D-GlcNAc,p/#acleavage_3_5(--4b1D-Gal,p(--4b1D-GalNAc,p)--3a2D-NeuGc,p/#ycleavage)--6?1S$MONO,Und,-H,0,redEnd" name="^{3,5}A_{GlcNAc}Y" mass="519.125789953" score="0.0"/>
</Annotation>
</PeakAnnotation>
<PeakAnnotation>
<Peak mz_ratio="518.08" intensity="0.4"/>
<Annotation ions="-H"  neutralExchanges="0">
<FragmentEntry fragment="redEnd--??1D-GalNAc,p(--6b1D-GlcNAc,p/#xcleavage_1_4--6?1S)--3b1D-Gal,p--2a1L-Fuc,p/#zcleavage$MONO,Und,-H,0,redEnd" name="^{1,4}X_{GlcNAc}Z" mass="519.1257899530001" score="0.0"/>
</Annotation>
</PeakAnnotation>
<PeakAnnotation>
<Peak mz_ratio="518.08" intensity="0.4"/>
<Annotation ions="-H"  neutralExchanges="0">
<FragmentEntry fragment="redEnd--??1D-GalNAc,p(--6b1D-GlcNAc,p(--4b1D-Gal,p(--4b1D-GalNAc,p/#xcleavage_0_4)--3a2D-NeuGc,p)--6?1S/#lcleavage)--3b1D-Gal,p/#ycleavage$MONO,Und,-2H,0,redEnd" name="^{0,4}X_{GalNAc}Y" mass="1038.386357548" score="0.0"/>
</Annotation>
</PeakAnnotation>
<PeakAnnotation>
<Peak mz_ratio="518.08" intensity="0.4"/>
<Annotation ions="-H"  neutralExchanges="0">
<FragmentEntry fragment="redEnd--??1D-GalNAc,p(--6b1D-GlcNAc,p(--4b1D-Gal,p(--4b1D-GalNAc,p/#xcleavage_2_4)--3a2D-NeuGc,p)--6?1S/#lcleavage)--3b1D-Gal,p/#ycleavage$MONO,Und,-2H,0,redEnd" name="^{2,4}X_{GalNAc}Y" mass="1038.386357548" score="0.0"/>
</Annotation>
</PeakAnnotation>
<PeakAnnotation>
<Peak mz_ratio="522.12" intensity="0.3"/>
<Annotation ions="-H"  neutralExchanges="0">
<FragmentEntry fragment="?1D-GalNAc,p/#acleavage_0_3--6b1D-GlcNAc,p(--4b1D-Gal,p(--4b1D-GalNAc,p)--3a2D-NeuGc,p)--6?1S$MONO,Und,-2H,0,redEnd" name="^{0,3}A_{GalNAc}" mass="1045.290408253" score="0.0"/>
</Annotation>
</PeakAnnotation>
<PeakAnnotation>
<Peak mz_ratio="522.12" intensity="0.3"/>
<Annotation ions="-H"  neutralExchanges="0">
<FragmentEntry fragment="redEnd--??1D-GalNAc,p(--6b1D-GlcNAc,p(--4b1D-Gal,p(--4b1D-GalNAc,p/#ycleavage)--3a2D-NeuGc,p/#xcleavage_0_2)--6?1S)--3b1D-Gal,p--2a1L-Fuc,p$MONO,Und,-2H,0,redEnd" name="Y^{0,2}X_{NeuGc}" mass="1046.310809344" score="0.0"/>
</Annotation>
</PeakAnnotation>
<PeakAnnotation>
<Peak mz_ratio="523.52" intensity="0.5"/>
<Annotation ions="-H"  neutralExchanges="0">
<FragmentEntry fragment="redEnd--??1D-GalNAc,p(--6b1D-GlcNAc,p(--4b1D-Gal,p(--4b1D-GalNAc,p/#ycleavage)--3a2D-NeuGc,p/#xcleavage_1_5)--6?1S)--3b1D-Gal,p--2a1L-Fuc,p$MONO,Und,-2H,0,redEnd" name="Y^{1,5}X_{NeuGc}" mass="1048.2900739020001" score="0.0"/>
</Annotation>
</PeakAnnotation>
<PeakAnnotation>
<Peak mz_ratio="523.52" intensity="0.5"/>
<Annotation ions="-H"  neutralExchanges="0">
<FragmentEntry fragment="redEnd--??1D-GalNAc,p(--6b1D-GlcNAc,p(--4b1D-Gal,p(--4b1D-GalNAc,p/#xcleavage_1_4)--3a2D-NeuGc,p/#ycleavage)--6?1S)--3b1D-Gal,p--2a1L-Fuc,p$MONO,Und,-2H,0,redEnd" name="^{1,4}X_{GalNAc}Y" mass="1048.3264594080001" score="0.0"/>
</Annotation>
</PeakAnnotation>
<PeakAnnotation>
<Peak mz_ratio="529.77" intensity="0.6"/>
<Annotation ions="-H"  neutralExchanges="0">
<FragmentEntry fragment="redEnd--??1D-GalNAc,p(--6b1D-GlcNAc,p/#ycleavage)--3b1D-Gal,p--2a1L-Fuc,p$MONO,Und,-H,0,redEnd" name="Y" mass="531.2163195190001" score="0.0"/>
</Annotation>
</PeakAnnotation>
<PeakAnnotation>
<Peak mz_ratio="534.18" intensity="1.0"/>
<Annotation ions="-H"  neutralExchanges="0">
<FragmentEntry fragment="redEnd--??1D-GalNAc,p(--6b1D-GlcNAc,p(--4b1D-Gal,p(--4b1D-GalNAc,p)--3a2D-NeuGc,p/#xcleavage_3_5)--6?1S/#lcleavage)--3b1D-Gal,p--2a1L-Fuc,p/#ycleavage$MONO,Und,-2H,0,redEnd" name="^{3,5}X_{NeuGc}Y" mass="1069.380937819" score="0.0"/>
</Annotation>
</PeakAnnotation>
<PeakAnnotation>
<Peak mz_ratio="534.18" intensity="1.0"/>
<Annotation ions="-H"  neutralExchanges="0">
<FragmentEntry fragment="b1D-GlcNAc,p/#acleavage_0_3(--4b1D-Gal,p(--4b1D-GalNAc,p)--3a2D-NeuGc,p/#ycleavage)--6?1S$MONO,Und,-H,0,redEnd" name="^{0,3}A_{GlcNAc}Y" mass="535.120704575" score="0.0"/>
</Annotation>
</PeakAnnotation>
<PeakAnnotation>
<Peak mz_ratio="534.18" intensity="1.0"/>
<Annotation ions="-H"  neutralExchanges="0">
<FragmentEntry fragment="redEnd--??1D-GalNAc,p(--6b1D-GlcNAc,p(--4b1D-Gal,p(--4b1D-GalNAc,p/#xcleavage_0_3)--3a2D-NeuGc,p)--6?1S)--3b1D-Gal,p/#zcleavage$MONO,Und,-2H,0,redEnd" name="^{0,3}X_{GalNAc}Z" mass="1070.322042732" score="0.0"/>
</Annotation>
</PeakAnnotation>
<PeakAnnotation>
<Peak mz_ratio="534.18" intensity="1.0"/>
<Annotation ions="-H"  neutralExchanges="0">
<FragmentEntry fragment="redEnd--??1D-GalNAc,p(--6b1D-GlcNAc,p(--4b1D-Gal,p(--4b1D-GalNAc,p/#xcleavage_0_3)--3a2D-NeuGc,p/#zcleavage)--6?1S)--3b1D-Gal,p--2a1L-Fuc,p$MONO,Und,-2H,0,redEnd" name="^{0,3}X_{GalNAc}Z" mass="1071.342443823" score="0.0"/>
</Annotation>
</PeakAnnotation>
<PeakAnnotation>
<Peak mz_ratio="534.18" intensity="1.0"/>
<Annotation ions="-H"  neutralExchanges="0">
<FragmentEntry fragment="redEnd--??1D-GalNAc,p(--6b1D-GlcNAc,p(--4b1D-Gal,p(--4b1D-GalNAc,p)--3a2D-NeuGc,p/#zcleavage)--6?1S)--3b1D-Gal,p--2a1L-Fuc,p/#xcleavage_1_4$MONO,Und,-2H,0,redEnd" name="Z^{1,4}X_{Fuc}" mass="1071.3424438230002" score="0.0"/>
</Annotation>
</PeakAnnotation>
<PeakAnnotation>
<Peak mz_ratio="540.03" intensity="0.5"/>
<Annotation ions="-H"  neutralExchanges="0">
<FragmentEntry fragment="redEnd--??1D-GalNAc,p(--6b1D-GlcNAc,p(--4b1D-Gal,p(--4b1D-GalNAc,p)--3a2D-NeuGc,p/#zcleavage)--6?1S/#lcleavage)--3b1D-Gal,p--2a1L-Fuc,p$MONO,Und,-2H,0,redEnd" name="Z" mass="1081.417323325" score="0.0"/>
</Annotation>
</PeakAnnotation>
<PeakAnnotation>
<Peak mz_ratio="541.74" intensity="0.7"/>
<Annotation ions="-H"  neutralExchanges="0">
<FragmentEntry fragment="redEnd--??1D-GalNAc,p(--6b1D-GlcNAc,p(--4b1D-Gal,p(--4b1D-GalNAc,p)--3a2D-NeuGc,p/#xcleavage_0_2)--6?1S)--3b1D-Gal,p--2a1L-Fuc,p/#zcleavage$MONO,Und,-2H,0,redEnd" name="^{0,2}X_{NeuGc}Z" mass="1085.321708381" score="0.0"/>
</Annotation>
</PeakAnnotation>
<PeakAnnotation>
<Peak mz_ratio="541.74" intensity="0.7"/>
<Annotation ions="-H"  neutralExchanges="0">
<FragmentEntry fragment="redEnd--??1D-GalNAc,p(--6b1D-GlcNAc,p(--4b1D-Gal,p(--4b1D-GalNAc,p/#ycleavage)--3a2D-NeuGc,p)--6?1S/#lcleavage)--3b1D-Gal,p--2a1L-Fuc,p/#xcleavage_1_5$MONO,Und,-2H,0,redEnd" name="Y^{1,5}X_{Fuc}" mass="1085.375852441" score="0.0"/>
</Annotation>
</PeakAnnotation>
<PeakAnnotation>
<Peak mz_ratio="541.74" intensity="0.7"/>
<Annotation ions="-H"  neutralExchanges="0">
<FragmentEntry fragment="redEnd--??1D-GalNAc,p(--6b1D-GlcNAc,p(--4b1D-Gal,p(--4b1D-GalNAc,p/#xcleavage_1_5)--3a2D-NeuGc,p)--6?1S/#lcleavage)--3b1D-Gal,p--2a1L-Fuc,p/#ycleavage$MONO,Und,-2H,0,redEnd" name="^{1,5}X_{GalNAc}Y" mass="1085.375852441" score="0.0"/>
</Annotation>
</PeakAnnotation>
<PeakAnnotation>
<Peak mz_ratio="541.74" intensity="0.7"/>
<Annotation ions="-H"  neutralExchanges="0">
<FragmentEntry fragment="redEnd--??1D-GalNAc,p(--6b1D-GlcNAc,p(--4b1D-Gal,p(--4b1D-GalNAc,p/#xcleavage_3_5)--3a2D-NeuGc,p)--6?1S)--3b1D-Gal,p/#zcleavage$MONO,Und,-2H,0,redEnd" name="^{3,5}X_{GalNAc}Z" mass="1086.3169573540001" score="0.0"/>
</Annotation>
</PeakAnnotation>
<PeakAnnotation>
<Peak mz_ratio="541.74" intensity="0.7"/>
<Annotation ions="-H"  neutralExchanges="0">
<FragmentEntry fragment="b1D-GlcNAc,p/#acleavage_3_5(--4b1D-Gal,p(--4b1D-GalNAc,p/#ycleavage)--3a2D-NeuGc,p)--6?1S/#lcleavage$MONO,Und,-H,0,redEnd" name="^{3,5}A_{GlcNAc}Y" mass="543.179934013" score="0.0"/>
</Annotation>
</PeakAnnotation>
<PeakAnnotation>
<Peak mz_ratio="541.74" intensity="0.7"/>
<Annotation ions="-H"  neutralExchanges="0">
<FragmentEntry fragment="redEnd--??1D-GalNAc,p(--6b1D-GlcNAc,p(--4b1D-Gal,p(--4b1D-GalNAc,p/#ycleavage)--3a2D-NeuGc,p/#xcleavage_2_4)--6?1S/#lcleavage)--3b1D-Gal,p--2a1L-Fuc,p$MONO,Und,-2H,0,redEnd" name="Y^{2,4}X_{NeuGc}" mass="1086.3962535320002" score="0.0"/>
</Annotation>
</PeakAnnotation>
<PeakAnnotation>
<Peak mz_ratio="545.29" intensity="0.2"/>
<Annotation ions="-H"  neutralExchanges="0">
<FragmentEntry fragment="redEnd--??1D-GalNAc,p(--6b1D-GlcNAc,p(--4b1D-Gal,p/#xcleavage_2_5)--6?1S)--3b1D-Gal,p/#zcleavage$MONO,Und,-H,0,redEnd" name="^{2,5}X_{Gal}Z" mass="546.13668899" score="0.0"/>
</Annotation>
</PeakAnnotation>
<PeakAnnotation>
<Peak mz_ratio="545.29" intensity="0.2"/>
<Annotation ions="-H"  neutralExchanges="0">
<FragmentEntry fragment="redEnd--??1D-GalNAc,p(--6b1D-GlcNAc,p(--4b1D-Gal,p(--4b1D-GalNAc,p/#ycleavage)--3a2D-NeuGc,p/#xcleavage_3_5)--6?1S)--3b1D-Gal,p--2a1L-Fuc,p$MONO,Und,-2H,0,redEnd" name="Y^{3,5}X_{NeuGc}" mass="1092.3162886520001" score="0.0"/>
</Annotation>
</PeakAnnotation>
<PeakAnnotation>
<Peak mz_ratio="545.79" intensity="0.9"/>
<Annotation ions="-H"  neutralExchanges="0">
<FragmentEntry fragment="b1D-GlcNAc,p/#acleavage_0_2(--4b1D-Gal,p(--4b1D-GalNAc,p)--3a2D-NeuGc,p/#zcleavage)--6?1S$MONO,Und,-H,0,redEnd" name="^{0,2}A_{GlcNAc}Z" mass="547.120704575" score="0.0"/>
</Annotation>
</PeakAnnotation>
<PeakAnnotation>
<Peak mz_ratio="551.32" intensity="1.1"/>
<Annotation ions="-H"  neutralExchanges="0">
<FragmentEntry fragment="redEnd--??1D-GalNAc,p(--6b1D-GlcNAc,p(--4b1D-Gal,p/#zcleavage)--6?1S/#lcleavage)--3b1D-Gal,p--2a1L-Fuc,p/#zcleavage$MONO,Und,-H,0,redEnd" name="ZZ" mass="552.2166538700001" score="0.0"/>
</Annotation>
</PeakAnnotation>
<PeakAnnotation>
<Peak mz_ratio="567.75" intensity="0.6"/>
<Annotation ions="-H"  neutralExchanges="0">
<FragmentEntry fragment="redEnd--??1D-GalNAc,p(--6b1D-GlcNAc,p(--4b1D-Gal,p(--4b1D-GalNAc,p/#ycleavage)--3a2D-NeuGc,p)--6?1S)--3b1D-Gal,p--2a1L-Fuc,p/#ycleavage$MONO,Und,-2H,0,redEnd" name="YY" mass="1137.337752375" score="0.0"/>
</Annotation>
</PeakAnnotation>
<PeakAnnotation>
<Peak mz_ratio="568.41" intensity="0.6"/>
<Annotation ions="-H"  neutralExchanges="0">
<FragmentEntry fragment="redEnd--??1D-GalNAc,p(--6b1D-GlcNAc,p(--4b1D-Gal,p(--4b1D-GalNAc,p/#xcleavage_2_5)--3a2D-NeuGc,p)--6?1S/#lcleavage)--3b1D-Gal,p--2a1L-Fuc,p/#zcleavage$MONO,Und,-2H,0,redEnd" name="^{2,5}X_{GalNAc}Z" mass="1138.402401542" score="0.0"/>
</Annotation>
</PeakAnnotation>
<PeakAnnotation>
<Peak mz_ratio="568.41" intensity="0.6"/>
<Annotation ions="-H"  neutralExchanges="0">
<FragmentEntry fragment="?1D-GalNAc,p/#acleavage_0_2(--6b1D-GlcNAc,p(--4b1D-Gal,p(--4b1D-GalNAc,p)--3a2D-NeuGc,p)--6?1S/#lcleavage)--3b1D-Gal,p--2a1L-Fuc,p/#zcleavage$MONO,Und,-2H,0,redEnd" name="^{0,2}A_{GalNAc}Z" mass="1139.386417127" score="0.0"/>
</Annotation>
</PeakAnnotation>
<PeakAnnotation>
<Peak mz_ratio="579.97" intensity="1.3"/>
<Annotation ions="-H"  neutralExchanges="0">
<FragmentEntry fragment="redEnd--??1D-GalNAc,p(--6b1D-GlcNAc,p(--4b1D-Gal,p(--4b1D-GalNAc,p)--3a2D-NeuGc,p/#zcleavage)--6?1S)--3b1D-Gal,p--2a1L-Fuc,p$MONO,Und,-2H,0,redEnd" name="Z" mass="1161.374137881" score="0.0"/>
</Annotation>
</PeakAnnotation>
<PeakAnnotation>
<Peak mz_ratio="580.86" intensity="0.2"/>
<Annotation ions="-H"  neutralExchanges="0">
<FragmentEntry fragment="redEnd--??1D-GalNAc,p(--6b1D-GlcNAc,p(--4b1D-Gal,p(--4b1D-GalNAc,p/#ycleavage)--3a2D-NeuGc,p/#xcleavage_0_4)--6?1S)--3b1D-Gal,p--2a1L-Fuc,p$MONO,Und,-2H,0,redEnd" name="Y^{0,4}X_{NeuGc}" mass="1163.353402439" score="0.0"/>
</Annotation>
</PeakAnnotation>
<PeakAnnotation>
<Peak mz_ratio="580.86" intensity="0.2"/>
<Annotation ions="-H"  neutralExchanges="0">
<FragmentEntry fragment="?1D-GalNAc,p/#acleavage_2_5(--6b1D-GlcNAc,p(--4b1D-Gal,p(--4b1D-GalNAc,p/#ycleavage)--3a2D-NeuGc,p)--6?1S)--3b1D-Gal,p--2a1L-Fuc,p$MONO,Und,-2H,0,redEnd" name="^{2,5}A_{GalNAc}Y" mass="1164.337418024" score="0.0"/>
</Annotation>
</PeakAnnotation>
<PeakAnnotation>
<Peak mz_ratio="580.86" intensity="0.2"/>
<Annotation ions="-H"  neutralExchanges="0">
<FragmentEntry fragment="b1D-GlcNAc,p/#acleavage_1_4--4b1D-Gal,p(--4b1D-GalNAc,p/#zcleavage)--3a2D-NeuGc,p$MONO,Und,-H,0,redEnd" name="^{1,4}A_{GlcNAc}Z" mass="582.1908330499999" score="0.0"/>
</Annotation>
</PeakAnnotation>
<PeakAnnotation>
<Peak mz_ratio="580.86" intensity="0.2"/>
<Annotation ions="-H"  neutralExchanges="0">
<FragmentEntry fragment="b1D-GlcNAc,p/#bcleavage--4b1D-Gal,p(--4b1D-GalNAc,p/#xcleavage_0_3)--3a2D-NeuGc,p$MONO,Und,-H,0,redEnd" name="B^{0,3}X_{GalNAc}" mass="582.19083305" score="0.0"/>
</Annotation>
</PeakAnnotation>
<PeakAnnotation>
<Peak mz_ratio="587.09" intensity="0.4"/>
<Annotation ions="-H"  neutralExchanges="0">
<FragmentEntry fragment="redEnd--??1D-GalNAc,p(--6b1D-GlcNAc,p(--4b1D-Gal,p/#ycleavage)--6?1S/#lcleavage)--3b1D-Gal,p--2a1L-Fuc,p/#ycleavage$MONO,Und,-H,0,redEnd" name="YY" mass="588.237783242" score="0.0"/>
</Annotation>
</PeakAnnotation>
<PeakAnnotation>
<Peak mz_ratio="588.11" intensity="3.7"/>
<Annotation ions="-H"  neutralExchanges="0">
<FragmentEntry fragment="redEnd--??1D-GalNAc,p(--6b1D-GlcNAc,p(--4b1D-Gal,p(--4b1D-GalNAc,p)--3a2D-NeuGc,p)--6?1S)--3b1D-Gal,p/#ycleavage$MONO,Und,-2H,0,redEnd" name="Y" mass="1178.364301476" score="0.0"/>
</Annotation>
</PeakAnnotation>
<PeakAnnotation>
<Peak mz_ratio="588.39" intensity="3.2"/>
<Annotation ions="-H"  neutralExchanges="0">
<FragmentEntry fragment="redEnd--??1D-GalNAc,p(--6b1D-GlcNAc,p(--4b1D-Gal,p(--4b1D-GalNAc,p)--3a2D-NeuGc,p)--6?1S)--3b1D-Gal,p/#ycleavage$MONO,Und,-2H,0,redEnd" name="Y" mass="1178.364301476" score="0.0"/>
</Annotation>
</PeakAnnotation>
<PeakAnnotation>
<Peak mz_ratio="588.39" intensity="3.2"/>
<Annotation ions="-H"  neutralExchanges="0">
<FragmentEntry fragment="redEnd--??1D-GalNAc,p(--6b1D-GlcNAc,p(--4b1D-Gal,p(--4b1D-GalNAc,p)--3a2D-NeuGc,p/#ycleavage)--6?1S)--3b1D-Gal,p--2a1L-Fuc,p$MONO,Und,-2H,0,redEnd" name="Y" mass="1179.384702567" score="0.0"/>
</Annotation>
</PeakAnnotation>
<PeakAnnotation>
<Peak mz_ratio="588.69" intensity="1.8"/>
<Annotation ions="-H"  neutralExchanges="0">
<FragmentEntry fragment="redEnd--??1D-GalNAc,p(--6b1D-GlcNAc,p(--4b1D-Gal,p(--4b1D-GalNAc,p)--3a2D-NeuGc,p/#ycleavage)--6?1S)--3b1D-Gal,p--2a1L-Fuc,p$MONO,Und,-2H,0,redEnd" name="Y" mass="1179.384702567" score="0.0"/>
</Annotation>
</PeakAnnotation>
<PeakAnnotation>
<Peak mz_ratio="589.22" intensity="0.2"/>
<Annotation ions="-H"  neutralExchanges="0">
<FragmentEntry fragment="redEnd--??1D-GalNAc,p(--6b1D-GlcNAc,p/#xcleavage_2_4--6?1S)--3b1D-Gal,p--2a1L-Fuc,p/#zcleavage$MONO,Und,-H,0,redEnd" name="^{2,4}X_{GlcNAc}Z" mass="590.16290374" score="0.0"/>
</Annotation>
</PeakAnnotation>
<PeakAnnotation>
<Peak mz_ratio="589.22" intensity="0.2"/>
<Annotation ions="-H"  neutralExchanges="0">
<FragmentEntry fragment="redEnd--??1D-GalNAc,p(--6b1D-GlcNAc,p(--4b1D-Gal,p/#zcleavage)--6?1S)--3b1D-Gal,p/#xcleavage_1_3$MONO,Und,-H,0,redEnd" name="Z^{1,3}X_{Gal}" mass="590.16290374" score="0.0"/>
</Annotation>
</PeakAnnotation>
<PeakAnnotation>
<Peak mz_ratio="589.22" intensity="0.2"/>
<Annotation ions="-H"  neutralExchanges="0">
<FragmentEntry fragment="redEnd--??1D-GalNAc,p(--6b1D-GlcNAc,p(--4b1D-Gal,p/#xcleavage_2_4)--6?1S)--3b1D-Gal,p/#zcleavage$MONO,Und,-H,0,redEnd" name="^{2,4}X_{Gal}Z" mass="590.16290374" score="0.0"/>
</Annotation>
</PeakAnnotation>
<PeakAnnotation>
<Peak mz_ratio="589.22" intensity="0.2"/>
<Annotation ions="-H"  neutralExchanges="0">
<FragmentEntry fragment="?1D-GalNAc,p/#acleavage_0_2(--6b1D-GlcNAc,p(--4b1D-Gal,p(--4b1D-GalNAc,p/#ycleavage)--3a2D-NeuGc,p)--6?1S)--3b1D-Gal,p--2a1L-Fuc,p$MONO,Und,-2H,0,redEnd" name="^{0,2}A_{GalNAc}Y" mass="1180.332332646" score="0.0"/>
</Annotation>
</PeakAnnotation>
<PeakAnnotation>
<Peak mz_ratio="589.62" intensity="0.9"/>
<Annotation ions="-H"  neutralExchanges="0">
<FragmentEntry fragment="redEnd--??1D-GalNAc,p(--6b1D-GlcNAc,p/#xcleavage_2_4--6?1S)--3b1D-Gal,p--2a1L-Fuc,p/#zcleavage$MONO,Und,-H,0,redEnd" name="^{2,4}X_{GlcNAc}Z" mass="590.16290374" score="0.0"/>
</Annotation>
</PeakAnnotation>
<PeakAnnotation>
<Peak mz_ratio="589.62" intensity="0.9"/>
<Annotation ions="-H"  neutralExchanges="0">
<FragmentEntry fragment="redEnd--??1D-GalNAc,p(--6b1D-GlcNAc,p(--4b1D-Gal,p/#zcleavage)--6?1S)--3b1D-Gal,p/#xcleavage_1_3$MONO,Und,-H,0,redEnd" name="Z^{1,3}X_{Gal}" mass="590.16290374" score="0.0"/>
</Annotation>
</PeakAnnotation>
<PeakAnnotation>
<Peak mz_ratio="589.62" intensity="0.9"/>
<Annotation ions="-H"  neutralExchanges="0">
<FragmentEntry fragment="redEnd--??1D-GalNAc,p(--6b1D-GlcNAc,p(--4b1D-Gal,p/#xcleavage_2_4)--6?1S)--3b1D-Gal,p/#zcleavage$MONO,Und,-H,0,redEnd" name="^{2,4}X_{Gal}Z" mass="590.16290374" score="0.0"/>
</Annotation>
</PeakAnnotation>
<PeakAnnotation>
<Peak mz_ratio="589.62" intensity="0.9"/>
<Annotation ions="-H"  neutralExchanges="0">
<FragmentEntry fragment="?1D-GalNAc,p/#acleavage_0_2(--6b1D-GlcNAc,p(--4b1D-Gal,p(--4b1D-GalNAc,p/#ycleavage)--3a2D-NeuGc,p)--6?1S)--3b1D-Gal,p--2a1L-Fuc,p$MONO,Und,-2H,0,redEnd" name="^{0,2}A_{GalNAc}Y" mass="1180.332332646" score="0.0"/>
</Annotation>
</PeakAnnotation>
<PeakAnnotation>
<Peak mz_ratio="594.5" intensity="0.3"/>
<Annotation ions="-H"  neutralExchanges="0">
<FragmentEntry fragment="redEnd--??1D-GalNAc,p(--6b1D-GlcNAc,p(--4b1D-Gal,p(--4b1D-GalNAc,p/#zcleavage)--3a2D-NeuGc,p)--6?1S)--3b1D-Gal,p--2a1L-Fuc,p/#xcleavage_0_3$MONO,Und,-2H,0,redEnd" name="Z^{0,3}X_{Fuc}" mass="1191.348317061" score="0.0"/>
</Annotation>
</PeakAnnotation>
<PeakAnnotation>
<Peak mz_ratio="594.5" intensity="0.3"/>
<Annotation ions="-H"  neutralExchanges="0">
<FragmentEntry fragment="redEnd--??1D-GalNAc,p(--6b1D-GlcNAc,p(--4b1D-Gal,p(--4b1D-GalNAc,p/#xcleavage_1_4)--3a2D-NeuGc,p)--6?1S)--3b1D-Gal,p--2a1L-Fuc,p/#zcleavage$MONO,Und,-2H,0,redEnd" name="^{1,4}X_{GalNAc}Z" mass="1191.348317061" score="0.0"/>
</Annotation>
</PeakAnnotation>
<PeakAnnotation>
<Peak mz_ratio="594.5" intensity="0.3"/>
<Annotation ions="-H"  neutralExchanges="0">
<FragmentEntry fragment="redEnd--??1D-GalNAc,p(--6b1D-GlcNAc,p(--4b1D-Gal,p(--4b1D-GalNAc,p)--3a2D-NeuGc,p/#xcleavage_1_4)--6?1S)--3b1D-Gal,p--2a1L-Fuc,p/#zcleavage$MONO,Und,-2H,0,redEnd" name="^{1,4}X_{NeuGc}Z" mass="1191.348317061" score="0.0"/>
</Annotation>
</PeakAnnotation>
<PeakAnnotation>
<Peak mz_ratio="601.68" intensity="2.3"/>
<Annotation ions="-H"  neutralExchanges="0">
<FragmentEntry fragment="redEnd--??1D-GalNAc,p(--6b1D-GlcNAc,p(--4b1D-Gal,p(--4b1D-GalNAc,p/#zcleavage)--3a2D-NeuGc,p)--6?1S)--3b1D-Gal,p--2a1L-Fuc,p/#xcleavage_1_3$MONO,Und,-2H,0,redEnd" name="Z^{1,3}X_{Fuc}" mass="1205.363967125" score="0.0"/>
</Annotation>
</PeakAnnotation>
<PeakAnnotation>
<Peak mz_ratio="601.68" intensity="2.3"/>
<Annotation ions="-H"  neutralExchanges="0">
<FragmentEntry fragment="redEnd--??1D-GalNAc,p(--6b1D-GlcNAc,p(--4b1D-Gal,p(--4b1D-GalNAc,p/#zcleavage)--3a2D-NeuGc,p)--6?1S)--3b1D-Gal,p--2a1L-Fuc,p/#xcleavage_2_4$MONO,Und,-2H,0,redEnd" name="Z^{2,4}X_{Fuc}" mass="1205.363967125" score="0.0"/>
</Annotation>
</PeakAnnotation>
<PeakAnnotation>
<Peak mz_ratio="601.68" intensity="2.3"/>
<Annotation ions="-H"  neutralExchanges="0">
<FragmentEntry fragment="redEnd--??1D-GalNAc,p(--6b1D-GlcNAc,p(--4b1D-Gal,p(--4b1D-GalNAc,p)--3a2D-NeuGc,p/#xcleavage_2_4)--6?1S)--3b1D-Gal,p--2a1L-Fuc,p/#zcleavage$MONO,Und,-2H,0,redEnd" name="^{2,4}X_{NeuGc}Z" mass="1205.363967125" score="0.0"/>
</Annotation>
</PeakAnnotation>
<PeakAnnotation>
<Peak mz_ratio="601.68" intensity="2.3"/>
<Annotation ions="-H"  neutralExchanges="0">
<FragmentEntry fragment="redEnd--??1D-GalNAc,p(--6b1D-GlcNAc,p(--4b1D-Gal,p(--4b1D-GalNAc,p)--3a2D-NeuGc,p)--6?1S)--3b1D-Gal,p/#xcleavage_1_5$MONO,Und,-2H,0,redEnd" name="^{1,5}X_{Gal}" mass="1206.3592160980002" score="0.0"/>
</Annotation>
</PeakAnnotation>
<PeakAnnotation>
<Peak mz_ratio="602.68" intensity="1.2"/>
<Annotation ions="-H"  neutralExchanges="0">
<FragmentEntry fragment="redEnd--??1D-GalNAc,p(--6b1D-GlcNAc,p/#xcleavage_1_4--6?1S/#lcleavage)--3b1D-Gal,p--2a1L-Fuc,p$MONO,Und,-H,0,redEnd" name="^{1,4}X_{GlcNAc}" mass="603.237448891" score="0.0"/>
</Annotation>
</PeakAnnotation>
<PeakAnnotation>
<Peak mz_ratio="602.68" intensity="1.2"/>
<Annotation ions="-H"  neutralExchanges="0">
<FragmentEntry fragment="redEnd--??1D-GalNAc,p(--6b1D-GlcNAc,p(--4b1D-Gal,p(--4b1D-GalNAc,p/#zcleavage)--3a2D-NeuGc,p)--6?1S)--3b1D-Gal,p--2a1L-Fuc,p/#xcleavage_3_5$MONO,Und,-2H,0,redEnd" name="Z^{3,5}X_{Fuc}" mass="1207.3432316829999" score="0.0"/>
</Annotation>
</PeakAnnotation>
<PeakAnnotation>
<Peak mz_ratio="610.53" intensity="0.9"/>
<Annotation ions="-H"  neutralExchanges="0">
<FragmentEntry fragment="redEnd--??1D-GalNAc,p(--6b1D-GlcNAc,p(--4b1D-Gal,p(--4b1D-GalNAc,p/#ycleavage)--3a2D-NeuGc,p)--6?1S)--3b1D-Gal,p--2a1L-Fuc,p/#xcleavage_1_3$MONO,Und,-2H,0,redEnd" name="Y^{1,3}X_{Fuc}" mass="1223.374531811" score="0.0"/>
</Annotation>
</PeakAnnotation>
<PeakAnnotation>
<Peak mz_ratio="610.53" intensity="0.9"/>
<Annotation ions="-H"  neutralExchanges="0">
<FragmentEntry fragment="redEnd--??1D-GalNAc,p(--6b1D-GlcNAc,p(--4b1D-Gal,p(--4b1D-GalNAc,p/#ycleavage)--3a2D-NeuGc,p)--6?1S)--3b1D-Gal,p--2a1L-Fuc,p/#xcleavage_2_4$MONO,Und,-2H,0,redEnd" name="Y^{2,4}X_{Fuc}" mass="1223.374531811" score="0.0"/>
</Annotation>
</PeakAnnotation>
<PeakAnnotation>
<Peak mz_ratio="610.53" intensity="0.9"/>
<Annotation ions="-H"  neutralExchanges="0">
<FragmentEntry fragment="redEnd--??1D-GalNAc,p(--6b1D-GlcNAc,p(--4b1D-Gal,p(--4b1D-GalNAc,p)--3a2D-NeuGc,p/#xcleavage_2_4)--6?1S)--3b1D-Gal,p--2a1L-Fuc,p/#ycleavage$MONO,Und,-2H,0,redEnd" name="^{2,4}X_{NeuGc}Y" mass="1223.374531811" score="0.0"/>
</Annotation>
</PeakAnnotation>
<PeakAnnotation>
<Peak mz_ratio="613.92" intensity="0.7"/>
<Annotation ions="-H"  neutralExchanges="0">
<FragmentEntry fragment="?1D-GalNAc,p/#acleavage_2_5(--6b1D-GlcNAc,p(--4b1D-Gal,p/#ycleavage)--6?1S/#lcleavage)--3b1D-Gal,p--2a1L-Fuc,p$MONO,Und,-H,0,redEnd" name="^{2,5}A_{GalNAc}Y" mass="615.237448891" score="0.0"/>
</Annotation>
</PeakAnnotation>
<PeakAnnotation>
<Peak mz_ratio="618.75" intensity="0.9"/>
<Annotation ions="-H"  neutralExchanges="0">
<FragmentEntry fragment="redEnd--??1D-GalNAc,p(--6b1D-GlcNAc,p(--4b1D-Gal,p(--4b1D-GalNAc,p/#ycleavage)--3a2D-NeuGc,p/#xcleavage_1_3)--6?1S)--3b1D-Gal,p--2a1L-Fuc,p$MONO,Und,-2H,0,redEnd" name="Y^{1,3}X_{NeuGc}" mass="1239.3694464330001" score="0.0"/>
</Annotation>
</PeakAnnotation>
<PeakAnnotation>
<Peak mz_ratio="618.75" intensity="0.9"/>
<Annotation ions="-H"  neutralExchanges="0">
<FragmentEntry fragment="redEnd--??1D-GalNAc,p(--6b1D-GlcNAc,p(--4b1D-Gal,p(--4b1D-GalNAc,p/#ycleavage)--3a2D-NeuGc,p)--6?1S)--3b1D-Gal,p--2a1L-Fuc,p/#xcleavage_0_4$MONO,Und,-2H,0,redEnd" name="Y^{0,4}X_{Fuc}" mass="1239.3694464330001" score="0.0"/>
</Annotation>
</PeakAnnotation>
<PeakAnnotation>
<Peak mz_ratio="618.75" intensity="0.9"/>
<Annotation ions="-H"  neutralExchanges="0">
<FragmentEntry fragment="redEnd--??1D-GalNAc,p(--6b1D-GlcNAc,p(--4b1D-Gal,p(--4b1D-GalNAc,p/#xcleavage_1_3)--3a2D-NeuGc,p)--6?1S)--3b1D-Gal,p--2a1L-Fuc,p/#ycleavage$MONO,Und,-2H,0,redEnd" name="^{1,3}X_{GalNAc}Y" mass="1239.3694464330001" score="0.0"/>
</Annotation>
</PeakAnnotation>
<PeakAnnotation>
<Peak mz_ratio="618.75" intensity="0.9"/>
<Annotation ions="-H"  neutralExchanges="0">
<FragmentEntry fragment="b1D-GlcNAc,p/#acleavage_1_5(--4b1D-Gal,p(--4b1D-GalNAc,p)--3a2D-NeuGc,p/#ycleavage)--6?1S$MONO,Und,-H,0,redEnd" name="^{1,5}A_{GlcNAc}Y" mass="620.173468426" score="0.0"/>
</Annotation>
</PeakAnnotation>
<PeakAnnotation>
<Peak mz_ratio="623.53" intensity="2.5"/>
<Annotation ions="-H"  neutralExchanges="0">
<FragmentEntry fragment="redEnd--??1D-GalNAc,p(--6b1D-GlcNAc,p(--4b1D-Gal,p(--4b1D-GalNAc,p/#xcleavage_3_5)--3a2D-NeuGc,p)--6?1S)--3b1D-Gal,p--2a1L-Fuc,p/#zcleavage$MONO,Und,-2H,0,redEnd" name="^{3,5}X_{GalNAc}Z" mass="1248.369780784" score="0.0"/>
</Annotation>
</PeakAnnotation>
<PeakAnnotation>
<Peak mz_ratio="623.53" intensity="2.5"/>
<Annotation ions="-H"  neutralExchanges="0">
<FragmentEntry fragment="?1D-GalNAc,p/#acleavage_3_5--6b1D-GlcNAc,p(--4b1D-Gal,p(--4b1D-GalNAc,p)--3a2D-NeuGc,p/#zcleavage)--6?1S/#lcleavage$MONO,Und,-H,0,redEnd" name="^{3,5}A_{GalNAc}Z" mass="624.237783242" score="0.0"/>
</Annotation>
</PeakAnnotation>
<PeakAnnotation>
<Peak mz_ratio="623.53" intensity="2.5"/>
<Annotation ions="-H"  neutralExchanges="0">
<FragmentEntry fragment="redEnd--??1D-GalNAc,p(--6b1D-GlcNAc,p(--4b1D-Gal,p(--4b1D-GalNAc,p)--3a2D-NeuGc,p/#xcleavage_0_2)--6?1S)--3b1D-Gal,p--2a1L-Fuc,p$MONO,Und,-2H,0,redEnd" name="^{0,2}X_{NeuGc}" mass="1249.390181875" score="0.0"/>
</Annotation>
</PeakAnnotation>
<PeakAnnotation>
<Peak mz_ratio="623.97" intensity="2.2"/>
<Annotation ions="-H"  neutralExchanges="0">
<FragmentEntry fragment="redEnd--??1D-GalNAc,p(--6b1D-GlcNAc,p(--4b1D-Gal,p(--4b1D-GalNAc,p)--3a2D-NeuGc,p/#xcleavage_0_2)--6?1S)--3b1D-Gal,p--2a1L-Fuc,p$MONO,Und,-2H,0,redEnd" name="^{0,2}X_{NeuGc}" mass="1249.390181875" score="0.0"/>
</Annotation>
</PeakAnnotation>
<PeakAnnotation>
<Peak mz_ratio="623.97" intensity="2.2"/>
<Annotation ions="-H"  neutralExchanges="0">
<FragmentEntry fragment="redEnd--??1D-GalNAc,p(--6b1D-GlcNAc,p(--4b1D-Gal,p(--4b1D-GalNAc,p/#xcleavage_0_3)--3a2D-NeuGc,p)--6?1S)--3b1D-Gal,p--2a1L-Fuc,p/#ycleavage$MONO,Und,-2H,0,redEnd" name="^{0,3}X_{GalNAc}Y" mass="1250.385430848" score="0.0"/>
</Annotation>
</PeakAnnotation>
<PeakAnnotation>
<Peak mz_ratio="623.97" intensity="2.2"/>
<Annotation ions="-H"  neutralExchanges="0">
<FragmentEntry fragment="redEnd--??1D-GalNAc,p(--6b1D-GlcNAc,p(--4b1D-Gal,p(--4b1D-GalNAc,p)--3a2D-NeuGc,p)--6?1S)--3b1D-Gal,p/#xcleavage_1_4$MONO,Und,-2H,0,redEnd" name="^{1,4}X_{Gal}" mass="1250.3854308480002" score="0.0"/>
</Annotation>
</PeakAnnotation>
<PeakAnnotation>
<Peak mz_ratio="630.66" intensity="0.3"/>
<Annotation ions="-H"  neutralExchanges="0">
<FragmentEntry fragment="redEnd--??1D-GalNAc,p(--6b1D-GlcNAc,p(--4b1D-Gal,p(--4b1D-GalNAc,p/#xcleavage_0_4)--3a2D-NeuGc,p)--6?1S)--3b1D-Gal,p--2a1L-Fuc,p/#zcleavage$MONO,Und,-2H,0,redEnd" name="^{0,4}X_{GalNAc}Z" mass="1262.3854308480002" score="0.0"/>
</Annotation>
</PeakAnnotation>
<PeakAnnotation>
<Peak mz_ratio="630.66" intensity="0.3"/>
<Annotation ions="-H"  neutralExchanges="0">
<FragmentEntry fragment="redEnd--??1D-GalNAc,p(--6b1D-GlcNAc,p(--4b1D-Gal,p(--4b1D-GalNAc,p/#xcleavage_2_4)--3a2D-NeuGc,p)--6?1S)--3b1D-Gal,p--2a1L-Fuc,p/#zcleavage$MONO,Und,-2H,0,redEnd" name="^{2,4}X_{GalNAc}Z" mass="1262.3854308480002" score="0.0"/>
</Annotation>
</PeakAnnotation>
<PeakAnnotation>
<Peak mz_ratio="630.66" intensity="0.3"/>
<Annotation ions="-H"  neutralExchanges="0">
<FragmentEntry fragment="?1D-GalNAc,p/#acleavage_0_2(--6b1D-GlcNAc,p(--4b1D-Gal,p/#ycleavage)--6?1S/#lcleavage)--3b1D-Gal,p--2a1L-Fuc,p$MONO,Und,-H,0,redEnd" name="^{0,2}A_{GalNAc}Y" mass="631.232363513" score="0.0"/>
</Annotation>
</PeakAnnotation>
<PeakAnnotation>
<Peak mz_ratio="631.51" intensity="0.7"/>
<Annotation ions="-H"  neutralExchanges="0">
<FragmentEntry fragment="redEnd--??1D-GalNAc,p(--6b1D-GlcNAc,p(--4b1D-Gal,p/#zcleavage)--6?1S)--3b1D-Gal,p--2a1L-Fuc,p/#zcleavage$MONO,Und,-H,0,redEnd" name="ZZ" mass="632.173468426" score="0.0"/>
</Annotation>
</PeakAnnotation>
<PeakAnnotation>
<Peak mz_ratio="631.51" intensity="0.7"/>
<Annotation ions="-H"  neutralExchanges="0">
<FragmentEntry fragment="redEnd--??1D-GalNAc,p(--6b1D-GlcNAc,p(--4b1D-Gal,p(--4b1D-GalNAc,p/#zcleavage)--3a2D-NeuGc,p)--6?1S)--3b1D-Gal,p--2a1L-Fuc,p$MONO,Und,-2H,0,redEnd" name="Z" mass="1265.385096497" score="0.0"/>
</Annotation>
</PeakAnnotation>
<PeakAnnotation>
<Peak mz_ratio="633.8" intensity="1.2"/>
<Annotation ions="-H"  neutralExchanges="0">
<FragmentEntry fragment="b1D-GlcNAc,p/#acleavage_2_5(--4b1D-Gal,p(--4b1D-GalNAc,p/#zcleavage)--3a2D-NeuGc,p)--6?1S$MONO,Und,-H,0,redEnd" name="^{2,5}A_{GlcNAc}Z" mass="635.136748569" score="0.0"/>
</Annotation>
</PeakAnnotation>
<PeakAnnotation>
<Peak mz_ratio="634.12" intensity="0.4"/>
<Annotation ions="-H"  neutralExchanges="0">
<FragmentEntry fragment="b1D-GlcNAc,p/#acleavage_2_5(--4b1D-Gal,p(--4b1D-GalNAc,p/#zcleavage)--3a2D-NeuGc,p)--6?1S$MONO,Und,-H,0,redEnd" name="^{2,5}A_{GlcNAc}Z" mass="635.136748569" score="0.0"/>
</Annotation>
</PeakAnnotation>
<PeakAnnotation>
<Peak mz_ratio="636.62" intensity="0.3"/>
<Annotation ions="-H"  neutralExchanges="0">
<FragmentEntry fragment="?1D-GalNAc,p/#acleavage_1_5(--6b1D-GlcNAc,p(--4b1D-Gal,p(--4b1D-GalNAc,p)--3a2D-NeuGc,p)--6?1S)--3b1D-Gal,p--2a1L-Fuc,p/#zcleavage$MONO,Und,-2H,0,redEnd" name="^{1,5}A_{GalNAc}Z" mass="1274.385430848" score="0.0"/>
</Annotation>
</PeakAnnotation>
<PeakAnnotation>
<Peak mz_ratio="636.62" intensity="0.3"/>
<Annotation ions="-H"  neutralExchanges="0">
<FragmentEntry fragment="redEnd--??1D-GalNAc,p(--6b1D-GlcNAc,p(--4b1D-Gal,p(--4b1D-GalNAc,p/#xcleavage_1_4)--3a2D-NeuGc,p)--6?1S/#lcleavage)--3b1D-Gal,p--2a1L-Fuc,p$MONO,Und,-2H,0,redEnd" name="^{1,4}X_{GalNAc}" mass="1275.459975999" score="0.0"/>
</Annotation>
</PeakAnnotation>
<PeakAnnotation>
<Peak mz_ratio="636.62" intensity="0.3"/>
<Annotation ions="-H"  neutralExchanges="0">
<FragmentEntry fragment="redEnd--??1D-GalNAc,p(--6b1D-GlcNAc,p(--4b1D-Gal,p(--4b1D-GalNAc,p)--3a2D-NeuGc,p/#xcleavage_1_4)--6?1S/#lcleavage)--3b1D-Gal,p--2a1L-Fuc,p$MONO,Und,-2H,0,redEnd" name="^{1,4}X_{NeuGc}" mass="1275.459975999" score="0.0"/>
</Annotation>
</PeakAnnotation>
<PeakAnnotation>
<Peak mz_ratio="638.16" intensity="0.9"/>
<Annotation ions="-H"  neutralExchanges="0">
<FragmentEntry fragment="b1D-GlcNAc,p/#acleavage_0_3(--4b1D-Gal,p(--4b1D-GalNAc,p/#ycleavage)--3a2D-NeuGc,p)--6?1S$MONO,Und,-H,0,redEnd" name="^{0,3}A_{GlcNAc}Y" mass="639.131663191" score="0.0"/>
</Annotation>
</PeakAnnotation>
<PeakAnnotation>
<Peak mz_ratio="638.16" intensity="0.9"/>
<Annotation ions="-H"  neutralExchanges="0">
<FragmentEntry fragment="redEnd--??1D-GalNAc,p(--6b1D-GlcNAc,p(--4b1D-Gal,p(--4b1D-GalNAc,p)--3a2D-NeuGc,p/#xcleavage_1_3)--6?1S)--3b1D-Gal,p--2a1L-Fuc,p/#zcleavage$MONO,Und,-2H,0,redEnd" name="^{1,3}X_{NeuGc}Z" mass="1278.38034547" score="0.0"/>
</Annotation>
</PeakAnnotation>
<PeakAnnotation>
<Peak mz_ratio="639.18" intensity="1.2"/>
<Annotation ions="-H"  neutralExchanges="0">
<FragmentEntry fragment="redEnd--??1D-GalNAc,p(--6b1D-GlcNAc,p(--4b1D-Gal,p(--4b1D-GalNAc,p)--3a2D-NeuGc,p/#xcleavage_0_3)--6?1S)--3b1D-Gal,p--2a1L-Fuc,p$MONO,Und,-2H,0,redEnd" name="^{0,3}X_{NeuGc}" mass="1279.400746561" score="0.0"/>
</Annotation>
</PeakAnnotation>
<PeakAnnotation>
<Peak mz_ratio="639.18" intensity="1.2"/>
<Annotation ions="-H"  neutralExchanges="0">
<FragmentEntry fragment="?1D-GalNAc,p/#bcleavage--6b1D-GlcNAc,p(--4b1D-Gal,p(--4b1D-GalNAc,p)--3a2D-NeuGc,p/#xcleavage_1_5)--6?1S/#lcleavage$MONO,Und,-H,0,redEnd" name="B^{1,5}X_{NeuGc}" mass="640.196312358" score="0.0"/>
</Annotation>
</PeakAnnotation>
<PeakAnnotation>
<Peak mz_ratio="639.18" intensity="1.2"/>
<Annotation ions="-H"  neutralExchanges="0">
<FragmentEntry fragment="redEnd--??1D-GalNAc,p(--6b1D-GlcNAc,p(--4b1D-Gal,p(--4b1D-GalNAc,p/#xcleavage_0_4)--3a2D-NeuGc,p)--6?1S)--3b1D-Gal,p--2a1L-Fuc,p/#ycleavage$MONO,Und,-2H,0,redEnd" name="^{0,4}X_{GalNAc}Y" mass="1280.3959955340001" score="0.0"/>
</Annotation>
</PeakAnnotation>
<PeakAnnotation>
<Peak mz_ratio="639.18" intensity="1.2"/>
<Annotation ions="-H"  neutralExchanges="0">
<FragmentEntry fragment="redEnd--??1D-GalNAc,p(--6b1D-GlcNAc,p(--4b1D-Gal,p(--4b1D-GalNAc,p/#xcleavage_2_4)--3a2D-NeuGc,p)--6?1S)--3b1D-Gal,p--2a1L-Fuc,p/#ycleavage$MONO,Und,-2H,0,redEnd" name="^{2,4}X_{GalNAc}Y" mass="1280.3959955340001" score="0.0"/>
</Annotation>
</PeakAnnotation>
<PeakAnnotation>
<Peak mz_ratio="639.18" intensity="1.2"/>
<Annotation ions="-H"  neutralExchanges="0">
<FragmentEntry fragment="redEnd--??1D-GalNAc,p(--6b1D-GlcNAc,p(--4b1D-Gal,p(--4b1D-GalNAc,p)--3a2D-NeuGc,p)--6?1S)--3b1D-Gal,p/#xcleavage_1_3$MONO,Und,-2H,0,redEnd" name="^{1,3}X_{Gal}" mass="1280.3959955340001" score="0.0"/>
</Annotation>
</PeakAnnotation>
<PeakAnnotation>
<Peak mz_ratio="639.18" intensity="1.2"/>
<Annotation ions="-H"  neutralExchanges="0">
<FragmentEntry fragment="?1D-GalNAc,p/#acleavage_0_3--6b1D-GlcNAc,p(--4b1D-Gal,p(--4b1D-GalNAc,p)--3a2D-NeuGc,p/#zcleavage)--6?1S/#lcleavage$MONO,Und,-H,0,redEnd" name="^{0,3}A_{GalNAc}Z" mass="640.232697864" score="0.0"/>
</Annotation>
</PeakAnnotation>
<PeakAnnotation>
<Peak mz_ratio="640.65" intensity="5.1"/>
<Annotation ions="-H"  neutralExchanges="0">
<FragmentEntry fragment="redEnd--??1D-GalNAc,p(--6b1D-GlcNAc,p(--4b1D-Gal,p(--4b1D-GalNAc,p/#ycleavage)--3a2D-NeuGc,p)--6?1S)--3b1D-Gal,p--2a1L-Fuc,p$MONO,Und,-2H,0,redEnd" name="Y" mass="1283.3956611830001" score="0.0"/>
</Annotation>
</PeakAnnotation>
<PeakAnnotation>
<Peak mz_ratio="641.13" intensity="2.1"/>
<Annotation ions="-H"  neutralExchanges="0">
<FragmentEntry fragment="redEnd--??1D-GalNAc,p(--6b1D-GlcNAc,p(--4b1D-Gal,p(--4b1D-GalNAc,p/#ycleavage)--3a2D-NeuGc,p)--6?1S)--3b1D-Gal,p--2a1L-Fuc,p$MONO,Und,-2H,0,redEnd" name="Y" mass="1283.3956611830001" score="0.0"/>
</Annotation>
</PeakAnnotation>
<PeakAnnotation>
<Peak mz_ratio="641.65" intensity="1.1"/>
<Annotation ions="-H"  neutralExchanges="0">
<FragmentEntry fragment="?1D-GalNAc,p/#acleavage_3_5--6b1D-GlcNAc,p(--4b1D-Gal,p(--4b1D-GalNAc,p)--3a2D-NeuGc,p/#ycleavage)--6?1S/#lcleavage$MONO,Und,-H,0,redEnd" name="^{3,5}A_{GalNAc}Y" mass="642.2483479279999" score="0.0"/>
</Annotation>
</PeakAnnotation>
<PeakAnnotation>
<Peak mz_ratio="641.65" intensity="1.1"/>
<Annotation ions="-H"  neutralExchanges="0">
<FragmentEntry fragment="redEnd--??1D-GalNAc,p(--6b1D-GlcNAc,p(--4b1D-Gal,p/#zcleavage)--6?1S/#lcleavage)--3b1D-Gal,p--2a1L-Fuc,p/#xcleavage_0_3$MONO,Und,-H,0,redEnd" name="Z^{0,3}X_{Fuc}" mass="642.2483479279999" score="0.0"/>
</Annotation>
</PeakAnnotation>
<PeakAnnotation>
<Peak mz_ratio="641.65" intensity="1.1"/>
<Annotation ions="-H"  neutralExchanges="0">
<FragmentEntry fragment="redEnd--??1D-GalNAc,p(--6b1D-GlcNAc,p(--4b1D-Gal,p/#xcleavage_1_4)--6?1S/#lcleavage)--3b1D-Gal,p--2a1L-Fuc,p/#zcleavage$MONO,Und,-H,0,redEnd" name="^{1,4}X_{Gal}Z" mass="642.2483479279999" score="0.0"/>
</Annotation>
</PeakAnnotation>
<PeakAnnotation>
<Peak mz_ratio="642.22" intensity="0.5"/>
<Annotation ions="-H"  neutralExchanges="0">
<FragmentEntry fragment="redEnd--??1D-GalNAc,p(--6b1D-GlcNAc,p(--4b1D-Gal,p(--4b1D-GalNAc,p/#xcleavage_0_2)--3a2D-NeuGc,p)--6?1S/#lcleavage)--3b1D-Gal,p--2a1L-Fuc,p$MONO,Und,-2H,0,redEnd" name="^{0,2}X_{GalNAc}" mass="1286.4759604140002" score="0.0"/>
</Annotation>
</PeakAnnotation>
<PeakAnnotation>
<Peak mz_ratio="642.22" intensity="0.5"/>
<Annotation ions="-H"  neutralExchanges="0">
<FragmentEntry fragment="redEnd--??1D-GalNAc,p(--6b1D-GlcNAc,p(--4b1D-Gal,p(--4b1D-GalNAc,p)--3a2D-NeuGc,p/#xcleavage_0_4)--6?1S/#lcleavage)--3b1D-Gal,p--2a1L-Fuc,p$MONO,Und,-2H,0,redEnd" name="^{0,4}X_{NeuGc}" mass="1286.4759604140002" score="0.0"/>
</Annotation>
</PeakAnnotation>
<PeakAnnotation>
<Peak mz_ratio="643.02" intensity="0.9"/>
<Annotation ions="-H"  neutralExchanges="0">
<FragmentEntry fragment="?1D-GalNAc,p/#acleavage_2_5(--6b1D-GlcNAc,p(--4b1D-Gal,p(--4b1D-GalNAc,p)--3a2D-NeuGc,p)--6?1S/#lcleavage)--3b1D-Gal,p--2a1L-Fuc,p$MONO,Und,-2H,0,redEnd" name="^{2,5}A_{GalNAc}" mass="1287.4599759989999" score="0.0"/>
</Annotation>
</PeakAnnotation>
<PeakAnnotation>
<Peak mz_ratio="643.02" intensity="0.9"/>
<Annotation ions="-H"  neutralExchanges="0">
<FragmentEntry fragment="b1D-Gal,p/#acleavage_1_5(--4b1D-GalNAc,p)--3a2D-NeuGc,p$MONO,Und,-H,0,redEnd" name="^{1,5}A_{Gal}" mass="644.227612486" score="0.0"/>
</Annotation>
</PeakAnnotation>
<PeakAnnotation>
<Peak mz_ratio="643.02" intensity="0.9"/>
<Annotation ions="-H"  neutralExchanges="0">
<FragmentEntry fragment="b1D-GlcNAc,p/#acleavage_1_5(--4b1D-Gal,p(--4b1D-GalNAc,p/#ycleavage)--3a2D-NeuGc,p)--6?1S/#lcleavage$MONO,Und,-H,0,redEnd" name="^{1,5}A_{GlcNAc}Y" mass="644.227612486" score="0.0"/>
</Annotation>
</PeakAnnotation>
<PeakAnnotation>
<Peak mz_ratio="643.02" intensity="0.9"/>
<Annotation ions="-H"  neutralExchanges="0">
<FragmentEntry fragment="redEnd--??1D-GalNAc,p(--6b1D-GlcNAc,p(--4b1D-Gal,p(--4b1D-GalNAc,p)--3a2D-NeuGc,p)--6?1S/#lcleavage)--3b1D-Gal,p--2a1L-Fuc,p/#xcleavage_1_5$MONO,Und,-2H,0,redEnd" name="^{1,5}X_{Fuc}" mass="1288.455224972" score="0.0"/>
</Annotation>
</PeakAnnotation>
<PeakAnnotation>
<Peak mz_ratio="643.02" intensity="0.9"/>
<Annotation ions="-H"  neutralExchanges="0">
<FragmentEntry fragment="redEnd--??1D-GalNAc,p(--6b1D-GlcNAc,p/#xcleavage_0_3)--3b1D-Gal,p--2a1L-Fuc,p$MONO,Und,-H,0,redEnd" name="^{0,3}X_{GlcNAc}" mass="644.263997992" score="0.0"/>
</Annotation>
</PeakAnnotation>
<PeakAnnotation>
<Peak mz_ratio="643.02" intensity="0.9"/>
<Annotation ions="-H"  neutralExchanges="0">
<FragmentEntry fragment="redEnd--??1D-GalNAc,p(--6b1D-GlcNAc,p(--4b1D-Gal,p/#ycleavage)--6?1S/#lcleavage)--3b1D-Gal,p--2a1L-Fuc,p/#xcleavage_1_4$MONO,Und,-H,0,redEnd" name="Y^{1,4}X_{Fuc}" mass="644.263997992" score="0.0"/>
</Annotation>
</PeakAnnotation>
<PeakAnnotation>
<Peak mz_ratio="647.4" intensity="0.3"/>
<Annotation ions="-H"  neutralExchanges="0">
<FragmentEntry fragment="?1D-GalNAc,p/#bcleavage--6b1D-GlcNAc,p(--4b1D-Gal,p(--4b1D-GalNAc,p)--3a2D-NeuGc,p/#ycleavage)--6?1S$MONO,Und,-H,0,redEnd" name="BY" mass="648.168383048" score="0.0"/>
</Annotation>
</PeakAnnotation>
<PeakAnnotation>
<Peak mz_ratio="647.4" intensity="0.3"/>
<Annotation ions="-H"  neutralExchanges="0">
<FragmentEntry fragment="?1D-GalNAc,p/#ccleavage--6b1D-GlcNAc,p(--4b1D-Gal,p(--4b1D-GalNAc,p)--3a2D-NeuGc,p/#zcleavage)--6?1S$MONO,Und,-H,0,redEnd" name="CZ" mass="648.168383048" score="0.0"/>
</Annotation>
</PeakAnnotation>
<PeakAnnotation>
<Peak mz_ratio="650.24" intensity="0.8"/>
<Annotation ions="-H"  neutralExchanges="0">
<FragmentEntry fragment="b1D-GlcNAc,p/#acleavage_0_2(--4b1D-Gal,p(--4b1D-GalNAc,p/#zcleavage)--3a2D-NeuGc,p)--6?1S$MONO,Und,-H,0,redEnd" name="^{0,2}A_{GlcNAc}Z" mass="651.131663191" score="0.0"/>
</Annotation>
</PeakAnnotation>
<PeakAnnotation>
<Peak mz_ratio="650.24" intensity="0.8"/>
<Annotation ions="-H"  neutralExchanges="0">
<FragmentEntry fragment="redEnd--??1D-GalNAc,p(--6b1D-GlcNAc,p(--4b1D-Gal,p(--4b1D-GalNAc,p)--3a2D-NeuGc,p)--6?1S/#lcleavage)--3b1D-Gal,p--2a1L-Fuc,p/#xcleavage_0_2$MONO,Und,-2H,0,redEnd" name="^{0,2}X_{Fuc}" mass="1302.4708750359998" score="0.0"/>
</Annotation>
</PeakAnnotation>
<PeakAnnotation>
<Peak mz_ratio="650.24" intensity="0.8"/>
<Annotation ions="-H"  neutralExchanges="0">
<FragmentEntry fragment="redEnd--??1D-GalNAc,p(--6b1D-GlcNAc,p(--4b1D-Gal,p(--4b1D-GalNAc,p/#xcleavage_2_5)--3a2D-NeuGc,p)--6?1S/#lcleavage)--3b1D-Gal,p--2a1L-Fuc,p$MONO,Und,-2H,0,redEnd" name="^{2,5}X_{GalNAc}" mass="1302.470875036" score="0.0"/>
</Annotation>
</PeakAnnotation>
<PeakAnnotation>
<Peak mz_ratio="650.24" intensity="0.8"/>
<Annotation ions="-H"  neutralExchanges="0">
<FragmentEntry fragment="?1D-GalNAc,p/#acleavage_0_2(--6b1D-GlcNAc,p(--4b1D-Gal,p(--4b1D-GalNAc,p)--3a2D-NeuGc,p)--6?1S/#lcleavage)--3b1D-Gal,p--2a1L-Fuc,p$MONO,Und,-2H,0,redEnd" name="^{0,2}A_{GalNAc}" mass="1303.454890621" score="0.0"/>
</Annotation>
</PeakAnnotation>
<PeakAnnotation>
<Peak mz_ratio="653.19" intensity="0.6"/>
<Annotation ions="-H"  neutralExchanges="0">
<FragmentEntry fragment="?1D-GalNAc,p/#bcleavage--6b1D-GlcNAc,p(--4b1D-Gal,p(--4b1D-GalNAc,p/#zcleavage)--3a2D-NeuGc,p)--6?1S/#lcleavage$MONO,Und,-H,0,redEnd" name="BZ" mass="654.2119624219999" score="0.0"/>
</Annotation>
</PeakAnnotation>
<PeakAnnotation>
<Peak mz_ratio="657.01" intensity="0.3"/>
<Annotation ions="-H"  neutralExchanges="0">
<FragmentEntry fragment="?1D-GalNAc,p/#ccleavage--6b1D-GlcNAc,p(--4b1D-Gal,p(--4b1D-GalNAc,p)--3a2D-NeuGc,p/#xcleavage_1_5)--6?1S/#lcleavage$MONO,Und,-H,0,redEnd" name="C^{1,5}X_{NeuGc}" mass="658.206877044" score="0.0"/>
</Annotation>
</PeakAnnotation>
<PeakAnnotation>
<Peak mz_ratio="657.01" intensity="0.3"/>
<Annotation ions="-H"  neutralExchanges="0">
<FragmentEntry fragment="?1D-GalNAc,p/#acleavage_0_3--6b1D-GlcNAc,p(--4b1D-Gal,p(--4b1D-GalNAc,p)--3a2D-NeuGc,p/#ycleavage)--6?1S/#lcleavage$MONO,Und,-H,0,redEnd" name="^{0,3}A_{GalNAc}Y" mass="658.2432625499999" score="0.0"/>
</Annotation>
</PeakAnnotation>
<PeakAnnotation>
<Peak mz_ratio="657.01" intensity="0.3"/>
<Annotation ions="-H"  neutralExchanges="0">
<FragmentEntry fragment="redEnd--??1D-GalNAc,p(--6b1D-GlcNAc,p(--4b1D-Gal,p(--4b1D-GalNAc,p)--3a2D-NeuGc,p)--6?1S/#lcleavage)--3b1D-Gal,p--2a1L-Fuc,p/#xcleavage_1_4$MONO,Und,-2H,0,redEnd" name="^{1,4}X_{Fuc}" mass="1316.4865250999999" score="0.0"/>
</Annotation>
</PeakAnnotation>
<PeakAnnotation>
<Peak mz_ratio="657.01" intensity="0.3"/>
<Annotation ions="-H"  neutralExchanges="0">
<FragmentEntry fragment="redEnd--??1D-GalNAc,p(--6b1D-GlcNAc,p(--4b1D-Gal,p(--4b1D-GalNAc,p/#xcleavage_0_3)--3a2D-NeuGc,p)--6?1S/#lcleavage)--3b1D-Gal,p--2a1L-Fuc,p$MONO,Und,-2H,0,redEnd" name="^{0,3}X_{GalNAc}" mass="1316.4865251" score="0.0"/>
</Annotation>
</PeakAnnotation>
<PeakAnnotation>
<Peak mz_ratio="657.01" intensity="0.3"/>
<Annotation ions="-H"  neutralExchanges="0">
<FragmentEntry fragment="redEnd--??1D-GalNAc,p(--6b1D-GlcNAc,p(--4b1D-Gal,p/#zcleavage)--6?1S/#lcleavage)--3b1D-Gal,p--2a1L-Fuc,p/#xcleavage_3_5$MONO,Und,-H,0,redEnd" name="Z^{3,5}X_{Fuc}" mass="658.24326255" score="0.0"/>
</Annotation>
</PeakAnnotation>
<PeakAnnotation>
<Peak mz_ratio="660.26" intensity="0.7"/>
<Annotation ions="-H"  neutralExchanges="0">
<FragmentEntry fragment="redEnd--??1D-GalNAc,p(--6b1D-GlcNAc,p(--4b1D-Gal,p(--4b1D-GalNAc,p)--3a2D-NeuGc,p)--6?1S)--3b1D-Gal,p--2a1L-Fuc,p/#zcleavage$MONO,Und,-2H,0,redEnd" name="Z" mass="1322.40656022" score="0.0"/>
</Annotation>
</PeakAnnotation>
<PeakAnnotation>
<Peak mz_ratio="667.26" intensity="0.9"/>
<Annotation ions="-H"  neutralExchanges="0">
<FragmentEntry fragment="redEnd--??1D-GalNAc,p(--6b1D-GlcNAc,p(--4b1D-Gal,p/#ycleavage)--6?1S)--3b1D-Gal,p--2a1L-Fuc,p/#ycleavage$MONO,Und,-H,0,redEnd" name="YY" mass="668.1945977979999" score="0.0"/>
</Annotation>
</PeakAnnotation>
<PeakAnnotation>
<Peak mz_ratio="668.27" intensity="1.5"/>
<Annotation ions="-H"  neutralExchanges="0">
<FragmentEntry fragment="b1D-GlcNAc,p/#acleavage_0_2(--4b1D-Gal,p(--4b1D-GalNAc,p/#ycleavage)--3a2D-NeuGc,p)--6?1S$MONO,Und,-H,0,redEnd" name="^{0,2}A_{GlcNAc}Y" mass="669.142227877" score="0.0"/>
</Annotation>
</PeakAnnotation>
<PeakAnnotation>
<Peak mz_ratio="669.14" intensity="5.0"/>
<Annotation ions="-H"  neutralExchanges="0">
<FragmentEntry fragment="redEnd--??1D-GalNAc,p(--6b1D-GlcNAc,p(--4b1D-Gal,p(--4b1D-GalNAc,p)--3a2D-NeuGc,p)--6?1S)--3b1D-Gal,p--2a1L-Fuc,p/#ycleavage$MONO,Und,-2H,0,redEnd" name="Y" mass="1340.417124906" score="0.0"/>
</Annotation>
</PeakAnnotation>
<PeakAnnotation>
<Peak mz_ratio="669.44" intensity="3.1"/>
<Annotation ions="-H"  neutralExchanges="0">
<FragmentEntry fragment="redEnd--??1D-GalNAc,p(--6b1D-GlcNAc,p(--4b1D-Gal,p(--4b1D-GalNAc,p)--3a2D-NeuGc,p)--6?1S)--3b1D-Gal,p--2a1L-Fuc,p/#ycleavage$MONO,Und,-2H,0,redEnd" name="Y" mass="1340.417124906" score="0.0"/>
</Annotation>
</PeakAnnotation>
<PeakAnnotation>
<Peak mz_ratio="671.29" intensity="0.2"/>
<Annotation ions="-H"  neutralExchanges="0">
<FragmentEntry fragment="?1D-GalNAc,p/#ccleavage--6b1D-GlcNAc,p(--4b1D-Gal,p(--4b1D-GalNAc,p/#zcleavage)--3a2D-NeuGc,p)--6?1S/#lcleavage$MONO,Und,-H,0,redEnd" name="CZ" mass="672.2225271079999" score="0.0"/>
</Annotation>
</PeakAnnotation>
<PeakAnnotation>
<Peak mz_ratio="671.29" intensity="0.2"/>
<Annotation ions="-H"  neutralExchanges="0">
<FragmentEntry fragment="?1D-GalNAc,p/#bcleavage--6b1D-GlcNAc,p(--4b1D-Gal,p(--4b1D-GalNAc,p/#ycleavage)--3a2D-NeuGc,p)--6?1S/#lcleavage$MONO,Und,-H,0,redEnd" name="BY" mass="672.222527108" score="0.0"/>
</Annotation>
</PeakAnnotation>
<PeakAnnotation>
<Peak mz_ratio="671.29" intensity="0.2"/>
<Annotation ions="-H"  neutralExchanges="0">
<FragmentEntry fragment="b1D-GlcNAc,p/#bcleavage--4b1D-Gal,p(--4b1D-GalNAc,p)--3a2D-NeuGc,p$MONO,Und,-H,0,redEnd" name="B" mass="672.222527108" score="0.0"/>
</Annotation>
</PeakAnnotation>
<PeakAnnotation>
<Peak mz_ratio="675.1" intensity="1.1"/>
<Annotation ions="-H"  neutralExchanges="0">
<FragmentEntry fragment="redEnd--??1D-GalNAc,p(--6b1D-GlcNAc,p(--4b1D-Gal,p/#ycleavage)--6?1S/#lcleavage)--3b1D-Gal,p--2a1L-Fuc,p/#xcleavage_3_5$MONO,Und,-H,0,redEnd" name="Y^{3,5}X_{Fuc}" mass="676.253827236" score="0.0"/>
</Annotation>
</PeakAnnotation>
<PeakAnnotation>
<Peak mz_ratio="675.7" intensity="0.5"/>
<Annotation ions="-H"  neutralExchanges="0">
<FragmentEntry fragment="redEnd--??1D-GalNAc,p(--6b1D-GlcNAc,p(--4b1D-Gal,p/#ycleavage)--6?1S/#lcleavage)--3b1D-Gal,p--2a1L-Fuc,p/#xcleavage_3_5$MONO,Und,-H,0,redEnd" name="Y^{3,5}X_{Fuc}" mass="676.253827236" score="0.0"/>
</Annotation>
</PeakAnnotation>
<PeakAnnotation>
<Peak mz_ratio="675.7" intensity="0.5"/>
<Annotation ions="-H"  neutralExchanges="0">
<FragmentEntry fragment="?1D-GalNAc,p/#acleavage_2_5(--6b1D-GlcNAc,p(--4b1D-Gal,p/#zcleavage)--6?1S)--3b1D-Gal,p--2a1L-Fuc,p$MONO,Und,-H,0,redEnd" name="^{2,5}A_{GalNAc}Z" mass="677.183698761" score="0.0"/>
</Annotation>
</PeakAnnotation>
<PeakAnnotation>
<Peak mz_ratio="680.34" intensity="0.8"/>
<Annotation ions="-H"  neutralExchanges="0">
<FragmentEntry fragment="redEnd--??1D-GalNAc,p(--6b1D-GlcNAc,p(--4b1D-Gal,p(--4b1D-GalNAc,p)--3a2D-NeuGc,p)--6?1S/#lcleavage)--3b1D-Gal,p--2a1L-Fuc,p/#xcleavage_0_4$MONO,Und,-2H,0,redEnd" name="^{0,4}X_{Fuc}" mass="1362.492004408" score="0.0"/>
</Annotation>
</PeakAnnotation>
<PeakAnnotation>
<Peak mz_ratio="680.34" intensity="0.8"/>
<Annotation ions="-H"  neutralExchanges="0">
<FragmentEntry fragment="redEnd--??1D-GalNAc,p(--6b1D-GlcNAc,p(--4b1D-Gal,p(--4b1D-GalNAc,p)--3a2D-NeuGc,p/#xcleavage_1_3)--6?1S/#lcleavage)--3b1D-Gal,p--2a1L-Fuc,p$MONO,Und,-2H,0,redEnd" name="^{1,3}X_{NeuGc}" mass="1362.4920044080002" score="0.0"/>
</Annotation>
</PeakAnnotation>
<PeakAnnotation>
<Peak mz_ratio="682.03" intensity="0.4"/>
<Annotation ions="-H"  neutralExchanges="0">
<FragmentEntry fragment="redEnd--??1D-GalNAc,p(--6b1D-GlcNAc,p/#xcleavage_1_4--6?1S)--3b1D-Gal,p--2a1L-Fuc,p$MONO,Und,-H,0,redEnd" name="^{1,4}X_{GlcNAc}" mass="683.1942634469999" score="0.0"/>
</Annotation>
</PeakAnnotation>
<PeakAnnotation>
<Peak mz_ratio="682.03" intensity="0.4"/>
<Annotation ions="-H"  neutralExchanges="0">
<FragmentEntry fragment="redEnd--??1D-GalNAc,p(--6b1D-GlcNAc,p(--4b1D-Gal,p(--4b1D-GalNAc,p/#xcleavage_0_2)--3a2D-NeuGc,p)--6?1S)--3b1D-Gal,p--2a1L-Fuc,p$MONO,Und,-2H,0,redEnd" name="^{0,2}X_{GalNAc}" mass="1366.4327749700003" score="0.0"/>
</Annotation>
</PeakAnnotation>
<PeakAnnotation>
<Peak mz_ratio="682.03" intensity="0.4"/>
<Annotation ions="-H"  neutralExchanges="0">
<FragmentEntry fragment="redEnd--??1D-GalNAc,p(--6b1D-GlcNAc,p(--4b1D-Gal,p(--4b1D-GalNAc,p)--3a2D-NeuGc,p/#xcleavage_0_4)--6?1S)--3b1D-Gal,p--2a1L-Fuc,p$MONO,Und,-2H,0,redEnd" name="^{0,4}X_{NeuGc}" mass="1366.4327749700003" score="0.0"/>
</Annotation>
</PeakAnnotation>
<PeakAnnotation>
<Peak mz_ratio="682.58" intensity="0.2"/>
<Annotation ions="-H"  neutralExchanges="0">
<FragmentEntry fragment="redEnd--??1D-GalNAc,p(--6b1D-GlcNAc,p/#xcleavage_1_4--6?1S)--3b1D-Gal,p--2a1L-Fuc,p$MONO,Und,-H,0,redEnd" name="^{1,4}X_{GlcNAc}" mass="683.1942634469999" score="0.0"/>
</Annotation>
</PeakAnnotation>
<PeakAnnotation>
<Peak mz_ratio="682.58" intensity="0.2"/>
<Annotation ions="-H"  neutralExchanges="0">
<FragmentEntry fragment="redEnd--??1D-GalNAc,p(--6b1D-GlcNAc,p(--4b1D-Gal,p(--4b1D-GalNAc,p/#xcleavage_0_2)--3a2D-NeuGc,p)--6?1S)--3b1D-Gal,p--2a1L-Fuc,p$MONO,Und,-2H,0,redEnd" name="^{0,2}X_{GalNAc}" mass="1366.4327749700003" score="0.0"/>
</Annotation>
</PeakAnnotation>
<PeakAnnotation>
<Peak mz_ratio="682.58" intensity="0.2"/>
<Annotation ions="-H"  neutralExchanges="0">
<FragmentEntry fragment="redEnd--??1D-GalNAc,p(--6b1D-GlcNAc,p(--4b1D-Gal,p(--4b1D-GalNAc,p)--3a2D-NeuGc,p/#xcleavage_0_4)--6?1S)--3b1D-Gal,p--2a1L-Fuc,p$MONO,Und,-2H,0,redEnd" name="^{0,4}X_{NeuGc}" mass="1366.4327749700003" score="0.0"/>
</Annotation>
</PeakAnnotation>
<PeakAnnotation>
<Peak mz_ratio="682.58" intensity="0.2"/>
<Annotation ions="-H"  neutralExchanges="0">
<FragmentEntry fragment="?1D-GalNAc,p/#acleavage_2_5(--6b1D-GlcNAc,p(--4b1D-Gal,p(--4b1D-GalNAc,p)--3a2D-NeuGc,p)--6?1S)--3b1D-Gal,p--2a1L-Fuc,p$MONO,Und,-2H,0,redEnd" name="^{2,5}A_{GalNAc}" mass="1367.416790555" score="0.0"/>
</Annotation>
</PeakAnnotation>
<PeakAnnotation>
<Peak mz_ratio="690.63" intensity="0.6"/>
<Annotation ions="-H"  neutralExchanges="0">
<FragmentEntry fragment="redEnd--??1D-GalNAc,p(--6b1D-GlcNAc,p(--4b1D-Gal,p(--4b1D-GalNAc,p/#xcleavage_2_5)--3a2D-NeuGc,p)--6?1S)--3b1D-Gal,p--2a1L-Fuc,p$MONO,Und,-2H,0,redEnd" name="^{2,5}X_{GalNAc}" mass="1382.427689592" score="0.0"/>
</Annotation>
</PeakAnnotation>
<PeakAnnotation>
<Peak mz_ratio="690.63" intensity="0.6"/>
<Annotation ions="-H"  neutralExchanges="0">
<FragmentEntry fragment="redEnd--??1D-GalNAc,p(--6b1D-GlcNAc,p(--4b1D-Gal,p(--4b1D-GalNAc,p)--3a2D-NeuGc,p)--6?1S)--3b1D-Gal,p--2a1L-Fuc,p/#xcleavage_0_2$MONO,Und,-2H,0,redEnd" name="^{0,2}X_{Fuc}" mass="1382.427689592" score="0.0"/>
</Annotation>
</PeakAnnotation>
<PeakAnnotation>
<Peak mz_ratio="690.63" intensity="0.6"/>
<Annotation ions="-H"  neutralExchanges="0">
<FragmentEntry fragment="?1D-GalNAc,p/#acleavage_0_2(--6b1D-GlcNAc,p(--4b1D-Gal,p(--4b1D-GalNAc,p)--3a2D-NeuGc,p)--6?1S)--3b1D-Gal,p--2a1L-Fuc,p$MONO,Und,-2H,0,redEnd" name="^{0,2}A_{GalNAc}" mass="1383.4117051770002" score="0.0"/>
</Annotation>
</PeakAnnotation>
<PeakAnnotation>
<Peak mz_ratio="691.45" intensity="0.6"/>
<Annotation ions="-H"  neutralExchanges="0">
<FragmentEntry fragment="redEnd--??1D-GalNAc,p(--6b1D-GlcNAc,p(--4b1D-Gal,p/#zcleavage)--6?1S)--3b1D-Gal,p--2a1L-Fuc,p/#xcleavage_0_2$MONO,Und,-H,0,redEnd" name="Z^{0,2}X_{Fuc}" mass="692.1945977979999" score="0.0"/>
</Annotation>
</PeakAnnotation>
<PeakAnnotation>
<Peak mz_ratio="691.45" intensity="0.6"/>
<Annotation ions="-H"  neutralExchanges="0">
<FragmentEntry fragment="redEnd--??1D-GalNAc,p(--6b1D-GlcNAc,p(--4b1D-Gal,p/#xcleavage_0_2)--6?1S)--3b1D-Gal,p--2a1L-Fuc,p/#zcleavage$MONO,Und,-H,0,redEnd" name="^{0,2}X_{Gal}Z" mass="692.1945977980001" score="0.0"/>
</Annotation>
</PeakAnnotation>
<PeakAnnotation>
<Peak mz_ratio="691.45" intensity="0.6"/>
<Annotation ions="-H"  neutralExchanges="0">
<FragmentEntry fragment="redEnd--??1D-GalNAc,p(--6b1D-GlcNAc,p(--4b1D-Gal,p(--4b1D-GalNAc,p/#xcleavage_1_3)--3a2D-NeuGc,p)--6?1S)--3b1D-Gal,p--2a1L-Fuc,p$MONO,Und,-2H,0,redEnd" name="^{1,3}X_{GalNAc}" mass="1385.4273552410002" score="0.0"/>
</Annotation>
</PeakAnnotation>
<PeakAnnotation>
<Peak mz_ratio="694.11" intensity="0.3"/>
<Annotation ions="-H"  neutralExchanges="0">
<FragmentEntry fragment="?1D-GalNAc,p/#acleavage_2_5(--6b1D-GlcNAc,p(--4b1D-Gal,p/#ycleavage)--6?1S)--3b1D-Gal,p--2a1L-Fuc,p$MONO,Und,-H,0,redEnd" name="^{2,5}A_{GalNAc}Y" mass="695.1942634469999" score="0.0"/>
</Annotation>
</PeakAnnotation>
<PeakAnnotation>
<Peak mz_ratio="695.02" intensity="0.3"/>
<Annotation ions="-H"  neutralExchanges="0">
<FragmentEntry fragment="redEnd--??1D-GalNAc,p(--6b1D-GlcNAc,p(--4b1D-Gal,p/#xcleavage_1_5)--6?1S)--3b1D-Gal,p--2a1L-Fuc,p/#ycleavage$MONO,Und,-H,0,redEnd" name="^{1,5}X_{Gal}Y" mass="696.18951242" score="0.0"/>
</Annotation>
</PeakAnnotation>
<PeakAnnotation>
<Peak mz_ratio="695.02" intensity="0.3"/>
<Annotation ions="-H"  neutralExchanges="0">
<FragmentEntry fragment="redEnd--??1D-GalNAc,p(--6b1D-GlcNAc,p(--4b1D-Gal,p/#ycleavage)--6?1S)--3b1D-Gal,p--2a1L-Fuc,p/#xcleavage_1_5$MONO,Und,-H,0,redEnd" name="Y^{1,5}X_{Fuc}" mass="696.18951242" score="0.0"/>
</Annotation>
</PeakAnnotation>
<PeakAnnotation>
<Peak mz_ratio="697.3" intensity="0.6"/>
<Annotation ions="-H"  neutralExchanges="0">
<FragmentEntry fragment="redEnd--??1D-GalNAc,p(--6b1D-GlcNAc,p(--4b1D-Gal,p(--4b1D-GalNAc,p/#xcleavage_0_3)--3a2D-NeuGc,p)--6?1S)--3b1D-Gal,p--2a1L-Fuc,p$MONO,Und,-2H,0,redEnd" name="^{0,3}X_{GalNAc}" mass="1396.443339656" score="0.0"/>
</Annotation>
</PeakAnnotation>
<PeakAnnotation>
<Peak mz_ratio="697.3" intensity="0.6"/>
<Annotation ions="-H"  neutralExchanges="0">
<FragmentEntry fragment="redEnd--??1D-GalNAc,p(--6b1D-GlcNAc,p(--4b1D-Gal,p(--4b1D-GalNAc,p)--3a2D-NeuGc,p)--6?1S)--3b1D-Gal,p--2a1L-Fuc,p/#xcleavage_1_4$MONO,Und,-2H,0,redEnd" name="^{1,4}X_{Fuc}" mass="1396.443339656" score="0.0"/>
</Annotation>
</PeakAnnotation>
<PeakAnnotation>
<Peak mz_ratio="697.8" intensity="0.8"/>
<Annotation ions="-H"  neutralExchanges="0">
<FragmentEntry fragment="redEnd--??1D-GalNAc,p(--6b1D-GlcNAc,p(--4b1D-Gal,p(--4b1D-GalNAc,p)--3a2D-NeuGc,p)--6?1S)--3b1D-Gal,p--2a1L-Fuc,p/#xcleavage_2_5$MONO,Und,-2H,0,redEnd" name="^{2,5}X_{Fuc}" mass="1398.422604214" score="0.0"/>
</Annotation>
</PeakAnnotation>
<PeakAnnotation>
<Peak mz_ratio="698.35" intensity="0.5"/>
<Annotation ions="-H"  neutralExchanges="0">
<FragmentEntry fragment="redEnd--??1D-GalNAc,p(--6b1D-GlcNAc,p(--4b1D-Gal,p(--4b1D-GalNAc,p)--3a2D-NeuGc,p)--6?1S)--3b1D-Gal,p--2a1L-Fuc,p/#xcleavage_2_5$MONO,Und,-2H,0,redEnd" name="^{2,5}X_{Fuc}" mass="1398.422604214" score="0.0"/>
</Annotation>
</PeakAnnotation>
<PeakAnnotation>
<Peak mz_ratio="698.79" intensity="0.4"/>
<Annotation ions="-H"  neutralExchanges="0">
<FragmentEntry fragment="?1D-GalNAc,p/#bcleavage--6b1D-GlcNAc,p(--4b1D-Gal,p(--4b1D-GalNAc,p/#xcleavage_1_5)--3a2D-NeuGc,p)--6?1S/#lcleavage$MONO,Und,-H,0,redEnd" name="B^{1,5}X_{GalNAc}" mass="700.21744173" score="0.0"/>
</Annotation>
</PeakAnnotation>
<PeakAnnotation>
<Peak mz_ratio="701.8" intensity="1.1"/>
<Annotation ions="-H"  neutralExchanges="0">
<FragmentEntry fragment="redEnd--??1D-GalNAc,p(--6b1D-GlcNAc,p(--4b1D-Gal,p(--4b1D-GalNAc,p)--3a2D-NeuGc,p)--6?1S/#lcleavage)--3b1D-Gal,p--2a1L-Fuc,p$MONO,Und,-2H,0,redEnd" name="" mass="1406.518219158" score="0.0"/>
</Annotation>
</PeakAnnotation>
<PeakAnnotation>
<Peak mz_ratio="705.13" intensity="0.8"/>
<Annotation ions="-H"  neutralExchanges="0">
<FragmentEntry fragment="b1D-GlcNAc,p/#acleavage_1_5(--4b1D-Gal,p(--4b1D-GalNAc,p/#zcleavage)--3a2D-NeuGc,p)--6?1S$MONO,Und,-H,0,redEnd" name="^{1,5}A_{GlcNAc}Z" mass="706.173862356" score="0.0"/>
</Annotation>
</PeakAnnotation>
<PeakAnnotation>
<Peak mz_ratio="705.13" intensity="0.8"/>
<Annotation ions="-H"  neutralExchanges="0">
<FragmentEntry fragment="redEnd--??1D-GalNAc,p(--6b1D-GlcNAc,p(--4b1D-Gal,p/#zcleavage)--6?1S)--3b1D-Gal,p--2a1L-Fuc,p/#xcleavage_1_4$MONO,Und,-H,0,redEnd" name="Z^{1,4}X_{Fuc}" mass="706.210247862" score="0.0"/>
</Annotation>
</PeakAnnotation>
<PeakAnnotation>
<Peak mz_ratio="705.13" intensity="0.8"/>
<Annotation ions="-H"  neutralExchanges="0">
<FragmentEntry fragment="redEnd--??1D-GalNAc,p(--6b1D-GlcNAc,p(--4b1D-Gal,p(--4b1D-GalNAc,p/#xcleavage_3_5)--3a2D-NeuGc,p)--6?1S)--3b1D-Gal,p--2a1L-Fuc,p$MONO,Und,-2H,0,redEnd" name="^{3,5}X_{GalNAc}" mass="1412.4382542780002" score="0.0"/>
</Annotation>
</PeakAnnotation>
<PeakAnnotation>
<Peak mz_ratio="705.13" intensity="0.8"/>
<Annotation ions="-H"  neutralExchanges="0">
<FragmentEntry fragment="redEnd--??1D-GalNAc,p(--6b1D-GlcNAc,p(--4b1D-Gal,p(--4b1D-GalNAc,p)--3a2D-NeuGc,p)--6?1S)--3b1D-Gal,p--2a1L-Fuc,p/#xcleavage_0_3$MONO,Und,-2H,0,redEnd" name="^{0,3}X_{Fuc}" mass="1412.4382542780002" score="0.0"/>
</Annotation>
</PeakAnnotation>
<PeakAnnotation>
<Peak mz_ratio="707.08" intensity="0.2"/>
<Annotation ions="-H"  neutralExchanges="0">
<FragmentEntry fragment="?1D-GalNAc,p/#acleavage_0_4--6b1D-GlcNAc,p(--4b1D-Gal,p(--4b1D-GalNAc,p)--3a2D-NeuGc,p/#ycleavage)--6?1S$MONO,Und,-H,0,redEnd" name="^{0,4}A_{GalNAc}Y" mass="708.1895124199999" score="0.0"/>
</Annotation>
</PeakAnnotation>
<PeakAnnotation>
<Peak mz_ratio="707.08" intensity="0.2"/>
<Annotation ions="-H"  neutralExchanges="0">
<FragmentEntry fragment="redEnd--??1D-GalNAc,p(--6b1D-GlcNAc,p(--4b1D-Gal,p/#zcleavage)--6?1S)--3b1D-Gal,p--2a1L-Fuc,p/#xcleavage_2_5$MONO,Und,-H,0,redEnd" name="Z^{2,5}X_{Fuc}" mass="708.18951242" score="0.0"/>
</Annotation>
</PeakAnnotation>
<PeakAnnotation>
<Peak mz_ratio="707.08" intensity="0.2"/>
<Annotation ions="-H"  neutralExchanges="0">
<FragmentEntry fragment="redEnd--??1D-GalNAc,p(--6b1D-GlcNAc,p(--4b1D-Gal,p/#xcleavage_2_5)--6?1S)--3b1D-Gal,p--2a1L-Fuc,p/#zcleavage$MONO,Und,-H,0,redEnd" name="^{2,5}X_{Gal}Z" mass="708.18951242" score="0.0"/>
</Annotation>
</PeakAnnotation>
<PeakAnnotation>
<Peak mz_ratio="715.6" intensity="1.3"/>
<Annotation ions="-H"  neutralExchanges="0">
<FragmentEntry fragment="redEnd--??1D-GalNAc,p(--6b1D-GlcNAc,p(--4b1D-Gal,p/#zcleavage)--6?1S/#lcleavage)--3b1D-Gal,p--2a1L-Fuc,p$MONO,Und,-H,0,redEnd" name="Z" mass="716.2851273639999" score="0.0"/>
</Annotation>
</PeakAnnotation>
<PeakAnnotation>
<Peak mz_ratio="765.29" intensity="0.5"/>
<Annotation ions="-H"  neutralExchanges="0">
<FragmentEntry fragment="?1D-GalNAc,p/#ccleavage--6b1D-GlcNAc,p(--4b1D-Gal,p(--4b1D-GalNAc,p)--3a2D-NeuGc,p/#xcleavage_0_3)--6?1S$MONO,Und,-H,0,redEnd" name="C^{0,3}X_{NeuGc}" mass="766.194991728" score="0.0"/>
</Annotation>
</PeakAnnotation>
<PeakAnnotation>
<Peak mz_ratio="765.29" intensity="0.5"/>
<Annotation ions="-H"  neutralExchanges="0">
<FragmentEntry fragment="?1D-GalNAc,p/#acleavage_1_5(--6b1D-GlcNAc,p(--4b1D-Gal,p/#ycleavage)--6?1S)--3b1D-Gal,p--2a1L-Fuc,p$MONO,Und,-H,0,redEnd" name="^{1,5}A_{GalNAc}Y" mass="766.231377234" score="0.0"/>
</Annotation>
</PeakAnnotation>
<PeakAnnotation>
<Peak mz_ratio="795.3" intensity="0.6"/>
<Annotation ions="-H"  neutralExchanges="0">
<FragmentEntry fragment="redEnd--??1D-GalNAc,p(--6b1D-GlcNAc,p(--4b1D-Gal,p/#zcleavage)--6?1S)--3b1D-Gal,p--2a1L-Fuc,p$MONO,Und,-H,0,redEnd" name="Z" mass="796.24194192" score="0.0"/>
</Annotation>
</PeakAnnotation>
<PeakAnnotation>
<Peak mz_ratio="813.4" intensity="0.4"/>
<Annotation ions="-H"  neutralExchanges="0">
<FragmentEntry fragment="redEnd--??1D-GalNAc,p(--6b1D-GlcNAc,p(--4b1D-Gal,p/#ycleavage)--6?1S)--3b1D-Gal,p--2a1L-Fuc,p$MONO,Und,-H,0,redEnd" name="Y" mass="814.252506606" score="0.0"/>
</Annotation>
</PeakAnnotation>
<PeakAnnotation>
<Peak mz_ratio="814.19" intensity="1.4"/>
<Annotation ions="-H"  neutralExchanges="0">
<FragmentEntry fragment="?1D-GalNAc,p/#bcleavage--6b1D-GlcNAc,p(--4b1D-Gal,p(--4b1D-GalNAc,p/#xcleavage_0_4)--3a2D-NeuGc,p)--6?1S/#lcleavage$MONO,Und,-H,0,redEnd" name="B^{0,4}X_{GalNAc}" mass="815.280770267" score="0.0"/>
</Annotation>
</PeakAnnotation>
<PeakAnnotation>
<Peak mz_ratio="814.19" intensity="1.4"/>
<Annotation ions="-H"  neutralExchanges="0">
<FragmentEntry fragment="?1D-GalNAc,p/#bcleavage--6b1D-GlcNAc,p(--4b1D-Gal,p(--4b1D-GalNAc,p/#xcleavage_2_4)--3a2D-NeuGc,p)--6?1S/#lcleavage$MONO,Und,-H,0,redEnd" name="B^{2,4}X_{GalNAc}" mass="815.280770267" score="0.0"/>
</Annotation>
</PeakAnnotation>
<PeakAnnotation>
<Peak mz_ratio="814.42" intensity="0.8"/>
<Annotation ions="-H"  neutralExchanges="0">
<FragmentEntry fragment="?1D-GalNAc,p/#bcleavage--6b1D-GlcNAc,p(--4b1D-Gal,p(--4b1D-GalNAc,p/#xcleavage_0_4)--3a2D-NeuGc,p)--6?1S/#lcleavage$MONO,Und,-H,0,redEnd" name="B^{0,4}X_{GalNAc}" mass="815.280770267" score="0.0"/>
</Annotation>
</PeakAnnotation>
<PeakAnnotation>
<Peak mz_ratio="814.42" intensity="0.8"/>
<Annotation ions="-H"  neutralExchanges="0">
<FragmentEntry fragment="?1D-GalNAc,p/#bcleavage--6b1D-GlcNAc,p(--4b1D-Gal,p(--4b1D-GalNAc,p/#xcleavage_2_4)--3a2D-NeuGc,p)--6?1S/#lcleavage$MONO,Und,-H,0,redEnd" name="B^{2,4}X_{GalNAc}" mass="815.280770267" score="0.0"/>
</Annotation>
</PeakAnnotation>
<PeakAnnotation>
<Peak mz_ratio="840.97" intensity="0.6"/>
<Annotation ions="-H"  neutralExchanges="0">
<FragmentEntry fragment="?1D-GalNAc,p/#acleavage_0_3--6b1D-GlcNAc,p(--4b1D-Gal,p(--4b1D-GalNAc,p/#ycleavage)--3a2D-NeuGc,p)--6?1S$MONO,Und,-H,0,redEnd" name="^{0,3}A_{GalNAc}Y" mass="842.211035722" score="0.0"/>
</Annotation>
</PeakAnnotation>
<PeakAnnotation>
<Peak mz_ratio="840.97" intensity="0.6"/>
<Annotation ions="-H"  neutralExchanges="0">
<FragmentEntry fragment="?1D-GalNAc,p/#ccleavage--6b1D-GlcNAc,p(--4b1D-Gal,p(--4b1D-GalNAc,p/#xcleavage_1_4)--3a2D-NeuGc,p)--6?1S$MONO,Und,-H,0,redEnd" name="C^{1,4}X_{GalNAc}" mass="842.211035722" score="0.0"/>
</Annotation>
</PeakAnnotation>
<PeakAnnotation>
<Peak mz_ratio="840.97" intensity="0.6"/>
<Annotation ions="-H"  neutralExchanges="0">
<FragmentEntry fragment="?1D-GalNAc,p/#ccleavage--6b1D-GlcNAc,p(--4b1D-Gal,p(--4b1D-GalNAc,p)--3a2D-NeuGc,p/#xcleavage_1_4)--6?1S$MONO,Und,-H,0,redEnd" name="C^{1,4}X_{NeuGc}" mass="842.211035722" score="0.0"/>
</Annotation>
</PeakAnnotation>
<PeakAnnotation>
<Peak mz_ratio="840.97" intensity="0.6"/>
<Annotation ions="-H"  neutralExchanges="0">
<FragmentEntry fragment="b1D-GlcNAc,p/#acleavage_0_3(--4b1D-Gal,p(--4b1D-GalNAc,p)--3a2D-NeuGc,p)--6?1S$MONO,Und,-H,0,redEnd" name="^{0,3}A_{GlcNAc}" mass="842.211035722" score="0.0"/>
</Annotation>
</PeakAnnotation>
<PeakAnnotation>
<Peak mz_ratio="840.97" intensity="0.6"/>
<Annotation ions="-H"  neutralExchanges="0">
<FragmentEntry fragment="redEnd--??1D-GalNAc,p(--6b1D-GlcNAc,p(--4b1D-Gal,p/#xcleavage_1_5)--6?1S)--3b1D-Gal,p--2a1L-Fuc,p$MONO,Und,-H,0,redEnd" name="^{1,5}X_{Gal}" mass="842.2474212280001" score="0.0"/>
</Annotation>
</PeakAnnotation>
<PeakAnnotation>
<Peak mz_ratio="841.19" intensity="0.6"/>
<Annotation ions="-H"  neutralExchanges="0">
<FragmentEntry fragment="?1D-GalNAc,p/#acleavage_0_3--6b1D-GlcNAc,p(--4b1D-Gal,p(--4b1D-GalNAc,p/#ycleavage)--3a2D-NeuGc,p)--6?1S$MONO,Und,-H,0,redEnd" name="^{0,3}A_{GalNAc}Y" mass="842.211035722" score="0.0"/>
</Annotation>
</PeakAnnotation>
<PeakAnnotation>
<Peak mz_ratio="841.19" intensity="0.6"/>
<Annotation ions="-H"  neutralExchanges="0">
<FragmentEntry fragment="?1D-GalNAc,p/#ccleavage--6b1D-GlcNAc,p(--4b1D-Gal,p(--4b1D-GalNAc,p/#xcleavage_1_4)--3a2D-NeuGc,p)--6?1S$MONO,Und,-H,0,redEnd" name="C^{1,4}X_{GalNAc}" mass="842.211035722" score="0.0"/>
</Annotation>
</PeakAnnotation>
<PeakAnnotation>
<Peak mz_ratio="841.19" intensity="0.6"/>
<Annotation ions="-H"  neutralExchanges="0">
<FragmentEntry fragment="?1D-GalNAc,p/#ccleavage--6b1D-GlcNAc,p(--4b1D-Gal,p(--4b1D-GalNAc,p)--3a2D-NeuGc,p/#xcleavage_1_4)--6?1S$MONO,Und,-H,0,redEnd" name="C^{1,4}X_{NeuGc}" mass="842.211035722" score="0.0"/>
</Annotation>
</PeakAnnotation>
<PeakAnnotation>
<Peak mz_ratio="841.19" intensity="0.6"/>
<Annotation ions="-H"  neutralExchanges="0">
<FragmentEntry fragment="b1D-GlcNAc,p/#acleavage_0_3(--4b1D-Gal,p(--4b1D-GalNAc,p)--3a2D-NeuGc,p)--6?1S$MONO,Und,-H,0,redEnd" name="^{0,3}A_{GlcNAc}" mass="842.211035722" score="0.0"/>
</Annotation>
</PeakAnnotation>
<PeakAnnotation>
<Peak mz_ratio="841.19" intensity="0.6"/>
<Annotation ions="-H"  neutralExchanges="0">
<FragmentEntry fragment="redEnd--??1D-GalNAc,p(--6b1D-GlcNAc,p(--4b1D-Gal,p/#xcleavage_1_5)--6?1S)--3b1D-Gal,p--2a1L-Fuc,p$MONO,Und,-H,0,redEnd" name="^{1,5}X_{Gal}" mass="842.2474212280001" score="0.0"/>
</Annotation>
</PeakAnnotation>
<PeakAnnotation>
<Peak mz_ratio="852.21" intensity="3.0"/>
<Annotation ions="-H"  neutralExchanges="0">
<FragmentEntry fragment="redEnd--??1D-GalNAc,p(--6b1D-GlcNAc,p(--4b1D-Gal,p(--4b1D-GalNAc,p)--3a2D-NeuGc,p/#zcleavage)--6?1S)--3b1D-Gal,p/#ycleavage$MONO,Und,-H,0,redEnd" name="ZY" mass="853.2634056429999" score="0.0"/>
</Annotation>
</PeakAnnotation>
<PeakAnnotation>
<Peak mz_ratio="852.21" intensity="3.0"/>
<Annotation ions="-H"  neutralExchanges="0">
<FragmentEntry fragment="redEnd--??1D-GalNAc,p(--6b1D-GlcNAc,p(--4b1D-Gal,p(--4b1D-GalNAc,p)--3a2D-NeuGc,p/#ycleavage)--6?1S)--3b1D-Gal,p/#zcleavage$MONO,Und,-H,0,redEnd" name="YZ" mass="853.2634056429999" score="0.0"/>
</Annotation>
</PeakAnnotation>
<PeakAnnotation>
<Peak mz_ratio="852.49" intensity="2.3"/>
<Annotation ions="-H"  neutralExchanges="0">
<FragmentEntry fragment="redEnd--??1D-GalNAc,p(--6b1D-GlcNAc,p(--4b1D-Gal,p(--4b1D-GalNAc,p)--3a2D-NeuGc,p/#zcleavage)--6?1S)--3b1D-Gal,p/#ycleavage$MONO,Und,-H,0,redEnd" name="ZY" mass="853.2634056429999" score="0.0"/>
</Annotation>
</PeakAnnotation>
<PeakAnnotation>
<Peak mz_ratio="852.49" intensity="2.3"/>
<Annotation ions="-H"  neutralExchanges="0">
<FragmentEntry fragment="redEnd--??1D-GalNAc,p(--6b1D-GlcNAc,p(--4b1D-Gal,p(--4b1D-GalNAc,p)--3a2D-NeuGc,p/#ycleavage)--6?1S)--3b1D-Gal,p/#zcleavage$MONO,Und,-H,0,redEnd" name="YZ" mass="853.2634056429999" score="0.0"/>
</Annotation>
</PeakAnnotation>
<PeakAnnotation>
<Peak mz_ratio="853.38" intensity="0.7"/>
<Annotation ions="-H"  neutralExchanges="0">
<FragmentEntry fragment="?1D-GalNAc,p/#bcleavage--6b1D-GlcNAc,p(--4b1D-Gal,p(--4b1D-GalNAc,p/#xcleavage_1_3)--3a2D-NeuGc,p)--6?1S$MONO,Und,-H,0,redEnd" name="B^{1,3}X_{GalNAc}" mass="854.211035722" score="0.0"/>
</Annotation>
</PeakAnnotation>
<PeakAnnotation>
<Peak mz_ratio="855.58" intensity="0.9"/>
<Annotation ions="-H"  neutralExchanges="0">
<FragmentEntry fragment="b1D-GlcNAc,p/#acleavage_2_5(--4b1D-Gal,p(--4b1D-GalNAc,p)--3a2D-NeuGc,p)--6?1S$MONO,Und,-H,0,redEnd" name="^{2,5}A_{GlcNAc}" mass="856.226685786" score="0.0"/>
</Annotation>
</PeakAnnotation>
<PeakAnnotation>
<Peak mz_ratio="855.58" intensity="0.9"/>
<Annotation ions="-H"  neutralExchanges="0">
<FragmentEntry fragment="?1D-GalNAc,p/#ccleavage--6b1D-GlcNAc,p(--4b1D-Gal,p(--4b1D-GalNAc,p)--3a2D-NeuGc,p/#xcleavage_2_4)--6?1S$MONO,Und,-H,0,redEnd" name="C^{2,4}X_{NeuGc}" mass="856.2266857860001" score="0.0"/>
</Annotation>
</PeakAnnotation>
<PeakAnnotation>
<Peak mz_ratio="855.58" intensity="0.9"/>
<Annotation ions="-H"  neutralExchanges="0">
<FragmentEntry fragment="redEnd--??1D-GalNAc,p(--6b1D-GlcNAc,p(--4b1D-Gal,p/#xcleavage_0_2)--6?1S)--3b1D-Gal,p--2a1L-Fuc,p$MONO,Und,-H,0,redEnd" name="^{0,2}X_{Gal}" mass="856.2630712920002" score="0.0"/>
</Annotation>
</PeakAnnotation>
<PeakAnnotation>
<Peak mz_ratio="859.99" intensity="0.3"/>
<Annotation ions="-H"  neutralExchanges="0">
<FragmentEntry fragment="redEnd--??1D-GalNAc,p(--6b1D-GlcNAc,p(--4b1D-Gal,p(--4b1D-GalNAc,p)--3a2D-NeuGc,p/#xcleavage_0_2)--6?1S/#lcleavage)--3b1D-Gal,p/#ycleavage$MONO,Und,-H,0,redEnd" name="^{0,2}X_{NeuGc}Y" mass="861.322635081" score="0.0"/>
</Annotation>
</PeakAnnotation>
<PeakAnnotation>
<Peak mz_ratio="861.92" intensity="0.5"/>
<Annotation ions="-H"  neutralExchanges="0">
<FragmentEntry fragment="redEnd--??1D-GalNAc,p(--6b1D-GlcNAc,p(--4b1D-Gal,p(--4b1D-GalNAc,p)--3a2D-NeuGc,p/#xcleavage_1_5)--6?1S/#lcleavage)--3b1D-Gal,p/#ycleavage$MONO,Und,-H,0,redEnd" name="^{1,5}X_{NeuGc}Y" mass="863.3018996389999" score="0.0"/>
</Annotation>
</PeakAnnotation>
<PeakAnnotation>
<Peak mz_ratio="861.92" intensity="0.5"/>
<Annotation ions="-H"  neutralExchanges="0">
<FragmentEntry fragment="redEnd--??1D-GalNAc,p(--6b1D-GlcNAc,p(--4b1D-Gal,p(--4b1D-GalNAc,p)--3a2D-NeuGc,p/#ycleavage)--6?1S/#lcleavage)--3b1D-Gal,p/#xcleavage_1_4$MONO,Und,-H,0,redEnd" name="Y^{1,4}X_{Gal}" mass="863.3382851449999" score="0.0"/>
</Annotation>
</PeakAnnotation>
<PeakAnnotation>
<Peak mz_ratio="870.24" intensity="2.1"/>
<Annotation ions="-H"  neutralExchanges="0">
<FragmentEntry fragment="redEnd--??1D-GalNAc,p(--6b1D-GlcNAc,p(--4b1D-Gal,p(--4b1D-GalNAc,p)--3a2D-NeuGc,p/#ycleavage)--6?1S)--3b1D-Gal,p/#ycleavage$MONO,Und,-H,0,redEnd" name="YY" mass="871.2739703289999" score="0.0"/>
</Annotation>
</PeakAnnotation>
<PeakAnnotation>
<Peak mz_ratio="871.14" intensity="2.4"/>
<Annotation ions="-H"  neutralExchanges="0">
<FragmentEntry fragment="?1D-GalNAc,p/#ccleavage--6b1D-GlcNAc,p(--4b1D-Gal,p(--4b1D-GalNAc,p/#xcleavage_1_3)--3a2D-NeuGc,p)--6?1S$MONO,Und,-H,0,redEnd" name="C^{1,3}X_{GalNAc}" mass="872.221600408" score="0.0"/>
</Annotation>
</PeakAnnotation>
<PeakAnnotation>
<Peak mz_ratio="871.14" intensity="2.4"/>
<Annotation ions="-H"  neutralExchanges="0">
<FragmentEntry fragment="b1D-GlcNAc,p/#acleavage_0_2(--4b1D-Gal,p(--4b1D-GalNAc,p)--3a2D-NeuGc,p)--6?1S$MONO,Und,-H,0,redEnd" name="^{0,2}A_{GlcNAc}" mass="872.221600408" score="0.0"/>
</Annotation>
</PeakAnnotation>
<PeakAnnotation>
<Peak mz_ratio="871.14" intensity="2.4"/>
<Annotation ions="-H"  neutralExchanges="0">
<FragmentEntry fragment="redEnd--??1D-GalNAc,p(--6b1D-GlcNAc,p(--4b1D-Gal,p/#xcleavage_2_5)--6?1S)--3b1D-Gal,p--2a1L-Fuc,p$MONO,Und,-H,0,redEnd" name="^{2,5}X_{Gal}" mass="872.2579859140001" score="0.0"/>
</Annotation>
</PeakAnnotation>
<PeakAnnotation>
<Peak mz_ratio="872.22" intensity="0.7"/>
<Annotation ions="-H"  neutralExchanges="0">
<FragmentEntry fragment="redEnd--??1D-GalNAc,p(--6b1D-GlcNAc,p(--4b1D-Gal,p(--4b1D-GalNAc,p)--3a2D-NeuGc,p/#xcleavage_0_3)--6?1S/#lcleavage)--3b1D-Gal,p/#zcleavage$MONO,Und,-H,0,redEnd" name="^{0,3}X_{NeuGc}Z" mass="873.322635081" score="0.0"/>
</Annotation>
</PeakAnnotation>
<PeakAnnotation>
<Peak mz_ratio="879.98" intensity="0.5"/>
<Annotation ions="-H"  neutralExchanges="0">
<FragmentEntry fragment="?1D-GalNAc,p/#bcleavage--6b1D-GlcNAc,p(--4b1D-Gal,p(--4b1D-GalNAc,p/#xcleavage_3_5)--3a2D-NeuGc,p)--6?1S$MONO,Und,-H,0,redEnd" name="B^{3,5}X_{GalNAc}" mass="881.221934759" score="0.0"/>
</Annotation>
</PeakAnnotation>
<PeakAnnotation>
<Peak mz_ratio="879.98" intensity="0.5"/>
<Annotation ions="-H"  neutralExchanges="0">
<FragmentEntry fragment="redEnd--??1D-GalNAc,p(--6b1D-GlcNAc,p(--4b1D-Gal,p(--4b1D-GalNAc,p)--3a2D-NeuGc,p/#zcleavage)--6?1S)--3b1D-Gal,p/#xcleavage_1_5$MONO,Und,-H,0,redEnd" name="Z^{1,5}X_{Gal}" mass="881.2583202650001" score="0.0"/>
</Annotation>
</PeakAnnotation>
<PeakAnnotation>
<Peak mz_ratio="880.41" intensity="0.6"/>
<Annotation ions="-H"  neutralExchanges="0">
<FragmentEntry fragment="?1D-GalNAc,p/#bcleavage--6b1D-GlcNAc,p(--4b1D-Gal,p(--4b1D-GalNAc,p/#xcleavage_3_5)--3a2D-NeuGc,p)--6?1S$MONO,Und,-H,0,redEnd" name="B^{3,5}X_{GalNAc}" mass="881.221934759" score="0.0"/>
</Annotation>
</PeakAnnotation>
<PeakAnnotation>
<Peak mz_ratio="880.41" intensity="0.6"/>
<Annotation ions="-H"  neutralExchanges="0">
<FragmentEntry fragment="redEnd--??1D-GalNAc,p(--6b1D-GlcNAc,p(--4b1D-Gal,p(--4b1D-GalNAc,p)--3a2D-NeuGc,p/#zcleavage)--6?1S)--3b1D-Gal,p/#xcleavage_1_5$MONO,Und,-H,0,redEnd" name="Z^{1,5}X_{Gal}" mass="881.2583202650001" score="0.0"/>
</Annotation>
</PeakAnnotation>
<PeakAnnotation>
<Peak mz_ratio="895.8" intensity="0.6"/>
<Annotation ions="-H"  neutralExchanges="0">
<FragmentEntry fragment="redEnd--??1D-GalNAc,p(--6b1D-GlcNAc,p(--4b1D-Gal,p(--4b1D-GalNAc,p/#ycleavage)--3a2D-NeuGc,p/#ycleavage)--6?1S/#lcleavage)--3b1D-Gal,p--2a1L-Fuc,p$MONO,Und,-H,0,redEnd" name="YY" mass="896.3485154800001" score="0.0"/>
</Annotation>
</PeakAnnotation>
<PeakAnnotation>
<Peak mz_ratio="957.0" intensity="0.2"/>
<Annotation ions="-H"  neutralExchanges="0">
<FragmentEntry fragment="redEnd--??1D-GalNAc,p(--6b1D-GlcNAc,p(--4b1D-Gal,p(--4b1D-GalNAc,p/#zcleavage)--3a2D-NeuGc,p/#ycleavage)--6?1S)--3b1D-Gal,p--2a1L-Fuc,p$MONO,Und,-H,0,redEnd" name="ZY" mass="958.29476535" score="0.0"/>
</Annotation>
</PeakAnnotation>
<PeakAnnotation>
<Peak mz_ratio="957.0" intensity="0.2"/>
<Annotation ions="-H"  neutralExchanges="0">
<FragmentEntry fragment="redEnd--??1D-GalNAc,p(--6b1D-GlcNAc,p(--4b1D-Gal,p(--4b1D-GalNAc,p/#ycleavage)--3a2D-NeuGc,p/#zcleavage)--6?1S)--3b1D-Gal,p--2a1L-Fuc,p$MONO,Und,-H,0,redEnd" name="YZ" mass="958.29476535" score="0.0"/>
</Annotation>
</PeakAnnotation>
<PeakAnnotation>
<Peak mz_ratio="959.15" intensity="0.5"/>
<Annotation ions="-H"  neutralExchanges="0">
<FragmentEntry fragment="redEnd--??1D-GalNAc,p(--6b1D-GlcNAc,p(--4b1D-Gal,p(--4b1D-GalNAc,p/#xcleavage_0_2)--3a2D-NeuGc,p)--6?1S/#lcleavage)--3b1D-Gal,p/#zcleavage$MONO,Und,-H,0,redEnd" name="^{0,2}X_{GalNAc}Z" mass="960.3546634900001" score="0.0"/>
</Annotation>
</PeakAnnotation>
<PeakAnnotation>
<Peak mz_ratio="959.15" intensity="0.5"/>
<Annotation ions="-H"  neutralExchanges="0">
<FragmentEntry fragment="redEnd--??1D-GalNAc,p(--6b1D-GlcNAc,p(--4b1D-Gal,p(--4b1D-GalNAc,p)--3a2D-NeuGc,p/#xcleavage_0_4)--6?1S/#lcleavage)--3b1D-Gal,p/#zcleavage$MONO,Und,-H,0,redEnd" name="^{0,4}X_{NeuGc}Z" mass="960.3546634900001" score="0.0"/>
</Annotation>
</PeakAnnotation>
<PeakAnnotation>
<Peak mz_ratio="963.23" intensity="0.4"/>
<Annotation ions="-H"  neutralExchanges="0">
<FragmentEntry fragment="redEnd--??1D-GalNAc,p(--6b1D-GlcNAc,p(--4b1D-Gal,p(--4b1D-GalNAc,p/#zcleavage)--3a2D-NeuGc,p/#xcleavage_2_5)--6?1S/#lcleavage)--3b1D-Gal,p--2a1L-Fuc,p$MONO,Und,-H,0,redEnd" name="Z^{2,5}X_{NeuGc}" mass="964.3383447240001" score="0.0"/>
</Annotation>
</PeakAnnotation>
<PeakAnnotation>
<Peak mz_ratio="972.67" intensity="0.2"/>
<Annotation ions="-H"  neutralExchanges="0">
<FragmentEntry fragment="?1D-GalNAc,p/#ccleavage--6b1D-GlcNAc,p(--4b1D-Gal,p(--4b1D-GalNAc,p)--3a2D-NeuGc,p)--6?1S$MONO,Und,-H,0,redEnd" name="C" mass="973.269278881" score="0.0"/>
</Annotation>
</PeakAnnotation>
<PeakAnnotation>
<Peak mz_ratio="974.63" intensity="1.3"/>
<Annotation ions="-H"  neutralExchanges="0">
<FragmentEntry fragment="redEnd--??1D-GalNAc,p(--6b1D-GlcNAc,p(--4b1D-Gal,p(--4b1D-GalNAc,p/#ycleavage)--3a2D-NeuGc,p)--6?1S)--3b1D-Gal,p/#ycleavage$MONO,Und,-H,0,redEnd" name="YY" mass="975.284928945" score="0.0"/>
</Annotation>
</PeakAnnotation>
<PeakAnnotation>
<Peak mz_ratio="975.06" intensity="6.4"/>
<Annotation ions="-H"  neutralExchanges="0">
<FragmentEntry fragment="redEnd--??1D-GalNAc,p(--6b1D-GlcNAc,p(--4b1D-Gal,p(--4b1D-GalNAc,p/#ycleavage)--3a2D-NeuGc,p/#ycleavage)--6?1S)--3b1D-Gal,p--2a1L-Fuc,p$MONO,Und,-H,0,redEnd" name="YY" mass="976.305330036" score="0.0"/>
</Annotation>
</PeakAnnotation>
<PeakAnnotation>
<Peak mz_ratio="975.33" intensity="2.6"/>
<Annotation ions="-H"  neutralExchanges="0">
<FragmentEntry fragment="redEnd--??1D-GalNAc,p(--6b1D-GlcNAc,p(--4b1D-Gal,p(--4b1D-GalNAc,p/#ycleavage)--3a2D-NeuGc,p/#ycleavage)--6?1S)--3b1D-Gal,p--2a1L-Fuc,p$MONO,Und,-H,0,redEnd" name="YY" mass="976.305330036" score="0.0"/>
</Annotation>
</PeakAnnotation>
<PeakAnnotation>
<Peak mz_ratio="976.12" intensity="3.9"/>
<Annotation ions="-H"  neutralExchanges="0">
<FragmentEntry fragment="redEnd--??1D-GalNAc,p(--6b1D-GlcNAc,p(--4b1D-Gal,p(--4b1D-GalNAc,p)--3a2D-NeuGc,p/#zcleavage)--6?1S/#lcleavage)--3b1D-Gal,p--2a1L-Fuc,p/#xcleavage_0_2$MONO,Und,-H,0,redEnd" name="Z^{0,2}X_{Fuc}" mass="977.369979203" score="0.0"/>
</Annotation>
</PeakAnnotation>
<PeakAnnotation>
<Peak mz_ratio="976.12" intensity="3.9"/>
<Annotation ions="-H"  neutralExchanges="0">
<FragmentEntry fragment="redEnd--??1D-GalNAc,p(--6b1D-GlcNAc,p(--4b1D-Gal,p(--4b1D-GalNAc,p/#xcleavage_2_5)--3a2D-NeuGc,p/#zcleavage)--6?1S/#lcleavage)--3b1D-Gal,p--2a1L-Fuc,p$MONO,Und,-H,0,redEnd" name="^{2,5}X_{GalNAc}Z" mass="977.3699792030002" score="0.0"/>
</Annotation>
</PeakAnnotation>
<PeakAnnotation>
<Peak mz_ratio="976.37" intensity="2.1"/>
<Annotation ions="-H"  neutralExchanges="0">
<FragmentEntry fragment="redEnd--??1D-GalNAc,p(--6b1D-GlcNAc,p(--4b1D-Gal,p(--4b1D-GalNAc,p)--3a2D-NeuGc,p/#zcleavage)--6?1S/#lcleavage)--3b1D-Gal,p--2a1L-Fuc,p/#xcleavage_0_2$MONO,Und,-H,0,redEnd" name="Z^{0,2}X_{Fuc}" mass="977.369979203" score="0.0"/>
</Annotation>
</PeakAnnotation>
<PeakAnnotation>
<Peak mz_ratio="976.37" intensity="2.1"/>
<Annotation ions="-H"  neutralExchanges="0">
<FragmentEntry fragment="redEnd--??1D-GalNAc,p(--6b1D-GlcNAc,p(--4b1D-Gal,p(--4b1D-GalNAc,p/#xcleavage_2_5)--3a2D-NeuGc,p/#zcleavage)--6?1S/#lcleavage)--3b1D-Gal,p--2a1L-Fuc,p$MONO,Und,-H,0,redEnd" name="^{2,5}X_{GalNAc}Z" mass="977.3699792030002" score="0.0"/>
</Annotation>
</PeakAnnotation>
<PeakAnnotation>
<Peak mz_ratio="978.43" intensity="0.9"/>
<Annotation ions="-H"  neutralExchanges="0">
<FragmentEntry fragment="redEnd--??1D-GalNAc,p(--6b1D-GlcNAc,p(--4b1D-Gal,p(--4b1D-GalNAc,p/#zcleavage)--3a2D-NeuGc,p)--6?1S/#lcleavage)--3b1D-Gal,p/#xcleavage_1_3$MONO,Und,-H,0,redEnd" name="Z^{1,3}X_{Gal}" mass="979.349243761" score="0.0"/>
</Annotation>
</PeakAnnotation>
<PeakAnnotation>
<Peak mz_ratio="978.43" intensity="0.9"/>
<Annotation ions="-H"  neutralExchanges="0">
<FragmentEntry fragment="redEnd--??1D-GalNAc,p(--6b1D-GlcNAc,p(--4b1D-Gal,p(--4b1D-GalNAc,p/#xcleavage_1_3)--3a2D-NeuGc,p)--6?1S/#lcleavage)--3b1D-Gal,p/#zcleavage$MONO,Und,-H,0,redEnd" name="^{1,3}X_{GalNAc}Z" mass="979.349243761" score="0.0"/>
</Annotation>
</PeakAnnotation>
<PeakAnnotation>
<Peak mz_ratio="978.43" intensity="0.9"/>
<Annotation ions="-H"  neutralExchanges="0">
<FragmentEntry fragment="redEnd--??1D-GalNAc,p(--6b1D-GlcNAc,p(--4b1D-Gal,p(--4b1D-GalNAc,p/#xcleavage_0_2)--3a2D-NeuGc,p/#ycleavage)--6?1S/#lcleavage)--3b1D-Gal,p--2a1L-Fuc,p$MONO,Und,-H,0,redEnd" name="^{0,2}X_{GalNAc}Y" mass="979.385629267" score="0.0"/>
</Annotation>
</PeakAnnotation>
<PeakAnnotation>
<Peak mz_ratio="984.28" intensity="0.2"/>
<Annotation ions="-H"  neutralExchanges="0">
<FragmentEntry fragment="redEnd--??1D-GalNAc,p(--6b1D-GlcNAc,p(--4b1D-Gal,p(--4b1D-GalNAc,p/#zcleavage)--3a2D-NeuGc,p)--6?1S)--3b1D-Gal,p/#xcleavage_1_5$MONO,Und,-H,0,redEnd" name="Z^{1,5}X_{Gal}" mass="985.269278881" score="0.0"/>
</Annotation>
</PeakAnnotation>
<PeakAnnotation>
<Peak mz_ratio="984.28" intensity="0.2"/>
<Annotation ions="-H"  neutralExchanges="0">
<FragmentEntry fragment="redEnd--??1D-GalNAc,p(--6b1D-GlcNAc,p(--4b1D-Gal,p(--4b1D-GalNAc,p/#xcleavage_1_5)--3a2D-NeuGc,p)--6?1S)--3b1D-Gal,p/#zcleavage$MONO,Und,-H,0,redEnd" name="^{1,5}X_{GalNAc}Z" mass="985.269278881" score="0.0"/>
</Annotation>
</PeakAnnotation>
<PeakAnnotation>
<Peak mz_ratio="1002.48" intensity="0.4"/>
<Annotation ions="-H"  neutralExchanges="0">
<FragmentEntry fragment="redEnd--??1D-GalNAc,p(--6b1D-GlcNAc,p(--4b1D-Gal,p(--4b1D-GalNAc,p/#ycleavage)--3a2D-NeuGc,p)--6?1S)--3b1D-Gal,p/#xcleavage_1_5$MONO,Und,-H,0,redEnd" name="Y^{1,5}X_{Gal}" mass="1003.279843567" score="0.0"/>
</Annotation>
</PeakAnnotation>
<PeakAnnotation>
<Peak mz_ratio="1002.48" intensity="0.4"/>
<Annotation ions="-H"  neutralExchanges="0">
<FragmentEntry fragment="redEnd--??1D-GalNAc,p(--6b1D-GlcNAc,p(--4b1D-Gal,p(--4b1D-GalNAc,p/#xcleavage_1_5)--3a2D-NeuGc,p)--6?1S)--3b1D-Gal,p/#ycleavage$MONO,Und,-H,0,redEnd" name="^{1,5}X_{GalNAc}Y" mass="1003.279843567" score="0.0"/>
</Annotation>
</PeakAnnotation>
<PeakAnnotation>
<Peak mz_ratio="1014.1" intensity="0.3"/>
<Annotation ions="-H"  neutralExchanges="0">
<FragmentEntry fragment="redEnd--??1D-GalNAc,p(--6b1D-GlcNAc,p(--4b1D-Gal,p(--4b1D-GalNAc,p)--3a2D-NeuGc,p/#ycleavage)--6?1S)--3b1D-Gal,p--2a1L-Fuc,p/#zcleavage$MONO,Und,-H,0,redEnd" name="YZ" mass="1015.3162290729999" score="0.0"/>
</Annotation>
</PeakAnnotation>
<PeakAnnotation>
<Peak mz_ratio="1014.1" intensity="0.3"/>
<Annotation ions="-H"  neutralExchanges="0">
<FragmentEntry fragment="redEnd--??1D-GalNAc,p(--6b1D-GlcNAc,p(--4b1D-Gal,p(--4b1D-GalNAc,p)--3a2D-NeuGc,p/#zcleavage)--6?1S)--3b1D-Gal,p--2a1L-Fuc,p/#ycleavage$MONO,Und,-H,0,redEnd" name="ZY" mass="1015.3162290730002" score="0.0"/>
</Annotation>
</PeakAnnotation>
<PeakAnnotation>
<Peak mz_ratio="1014.53" intensity="0.5"/>
<Annotation ions="-H"  neutralExchanges="0">
<FragmentEntry fragment="redEnd--??1D-GalNAc,p(--6b1D-GlcNAc,p(--4b1D-Gal,p(--4b1D-GalNAc,p)--3a2D-NeuGc,p/#ycleavage)--6?1S)--3b1D-Gal,p--2a1L-Fuc,p/#zcleavage$MONO,Und,-H,0,redEnd" name="YZ" mass="1015.3162290729999" score="0.0"/>
</Annotation>
</PeakAnnotation>
<PeakAnnotation>
<Peak mz_ratio="1014.53" intensity="0.5"/>
<Annotation ions="-H"  neutralExchanges="0">
<FragmentEntry fragment="redEnd--??1D-GalNAc,p(--6b1D-GlcNAc,p(--4b1D-Gal,p(--4b1D-GalNAc,p)--3a2D-NeuGc,p/#zcleavage)--6?1S)--3b1D-Gal,p--2a1L-Fuc,p/#ycleavage$MONO,Und,-H,0,redEnd" name="ZY" mass="1015.3162290730002" score="0.0"/>
</Annotation>
</PeakAnnotation>
<PeakAnnotation>
<Peak mz_ratio="1032.14" intensity="6.0"/>
<Annotation ions="-H"  neutralExchanges="0">
<FragmentEntry fragment="redEnd--??1D-GalNAc,p(--6b1D-GlcNAc,p(--4b1D-Gal,p(--4b1D-GalNAc,p)--3a2D-NeuGc,p/#ycleavage)--6?1S)--3b1D-Gal,p--2a1L-Fuc,p/#ycleavage$MONO,Und,-H,0,redEnd" name="YY" mass="1033.326793759" score="0.0"/>
</Annotation>
</PeakAnnotation>
<PeakAnnotation>
<Peak mz_ratio="1034.16" intensity="0.9"/>
<Annotation ions="-H"  neutralExchanges="0">
<FragmentEntry fragment="redEnd--??1D-GalNAc,p(--6b1D-GlcNAc,p(--4b1D-Gal,p(--4b1D-GalNAc,p)--3a2D-NeuGc,p/#xcleavage_0_3)--6?1S/#lcleavage)--3b1D-Gal,p--2a1L-Fuc,p/#zcleavage$MONO,Und,-H,0,redEnd" name="^{0,3}X_{NeuGc}Z" mass="1035.375458511" score="0.0"/>
</Annotation>
</PeakAnnotation>
<PeakAnnotation>
<Peak mz_ratio="1040.35" intensity="1.3"/>
<Annotation ions="-H"  neutralExchanges="0">
<FragmentEntry fragment="redEnd--??1D-GalNAc,p(--6b1D-GlcNAc,p(--4b1D-Gal,p(--4b1D-GalNAc,p/#xcleavage_0_2)--3a2D-NeuGc,p/#zcleavage)--6?1S)--3b1D-Gal,p--2a1L-Fuc,p$MONO,Und,-H,0,redEnd" name="^{0,2}X_{GalNAc}Z" mass="1041.331879137" score="0.0"/>
</Annotation>
</PeakAnnotation>
<PeakAnnotation>
<Peak mz_ratio="1040.35" intensity="1.3"/>
<Annotation ions="-H"  neutralExchanges="0">
<FragmentEntry fragment="redEnd--??1D-GalNAc,p(--6b1D-GlcNAc,p(--4b1D-Gal,p(--4b1D-GalNAc,p)--3a2D-NeuGc,p/#ycleavage)--6?1S/#lcleavage)--3b1D-Gal,p--2a1L-Fuc,p/#xcleavage_3_5$MONO,Und,-H,0,redEnd" name="Y^{3,5}X_{Fuc}" mass="1041.386023197" score="0.0"/>
</Annotation>
</PeakAnnotation>
<PeakAnnotation>
<Peak mz_ratio="1040.6" intensity="0.2"/>
<Annotation ions="-H"  neutralExchanges="0">
<FragmentEntry fragment="redEnd--??1D-GalNAc,p(--6b1D-GlcNAc,p(--4b1D-Gal,p(--4b1D-GalNAc,p/#xcleavage_0_2)--3a2D-NeuGc,p/#zcleavage)--6?1S)--3b1D-Gal,p--2a1L-Fuc,p$MONO,Und,-H,0,redEnd" name="^{0,2}X_{GalNAc}Z" mass="1041.331879137" score="0.0"/>
</Annotation>
</PeakAnnotation>
<PeakAnnotation>
<Peak mz_ratio="1040.6" intensity="0.2"/>
<Annotation ions="-H"  neutralExchanges="0">
<FragmentEntry fragment="redEnd--??1D-GalNAc,p(--6b1D-GlcNAc,p(--4b1D-Gal,p(--4b1D-GalNAc,p)--3a2D-NeuGc,p/#ycleavage)--6?1S/#lcleavage)--3b1D-Gal,p--2a1L-Fuc,p/#xcleavage_3_5$MONO,Und,-H,0,redEnd" name="Y^{3,5}X_{Fuc}" mass="1041.386023197" score="0.0"/>
</Annotation>
</PeakAnnotation>
<PeakAnnotation>
<Peak mz_ratio="1041.09" intensity="0.9"/>
<Annotation ions="-H"  neutralExchanges="0">
[truncated: 5,140,450 more chars]
